# Supplementary material for: Single-cell sequencing of tumour infiltrating T cells efficiently identifies tumour-specific T cell receptors based on the T cell activation score
Source: Cancer Immunol Immunother. 2024 May 10;73(7):123. doi: 10.1007/s00262-024-03710-9 (PMC11087383; doi:10.1007/s00262-024-03710-9)
Supplement: Supplementary file 1 — Supplementary file1 (XLSX 842 KB) [file 262_2024_3710_MOESM1_ESM.xlsx]

## Sheet: Patient 1
Supplementary table 3. List of differently expressed genes of each T cell cluster in each patient
Patient	gene	p_val	avg_log2FC	pct.1	pct.2	p_val_adj	cluster
P1	CD4	0	0.994717	0.596	0.089	0	1
P1	GSTK1	6.25903e-189	0.844849	0.97	0.88	1.19066e-184	1
P1	CD5	4.02886e-124	0.690023	0.829	0.606	7.6641e-120	1
P1	LTB	1.09926e-80	0.640449	0.939	0.813	2.09113e-76	1
P1	CD6	2.57836e-125	0.638193	0.805	0.546	4.90482e-121	1
P1	CD40LG	1.49892e-120	0.609489	0.533	0.228	2.85139e-116	1
P1	IL7R	5.52838e-38	0.556572	0.805	0.679	1.05166e-33	1
P1	TMSB10	1.28165e-204	0.521142	1	0.999	2.43809e-200	1
P1	RNASET2	5.312e-84	0.501125	0.851	0.683	1.0105e-79	1
P1	CORO1B	3.39006e-79	0.494823	0.864	0.714	6.44891e-75	1
P1	SOCS3	8.75983e-55	0.491967	0.305	0.142	1.66638e-50	1
P1	TRAT1	1.18813e-71	0.468311	0.597	0.372	2.26018e-67	1
P1	RNASE6	5.37314e-106	0.46348	0.198	0.033	1.02213e-101	1
P1	ICAM2	2.13943e-54	0.447401	0.593	0.398	4.06984e-50	1
P1	ERN1	3.17623e-27	0.43145	0.859	0.772	6.04214e-23	1
P1	DUSP2	6.10656e-37	0.421579	0.535	0.361	1.16165e-32	1
P1	SPOCK2	2.51236e-55	0.41507	0.487	0.272	4.77925e-51	1
P1	LIMS1	9.9425e-48	0.403107	0.503	0.324	1.89136e-43	1
P1	WFDC1	1.51144e-101	0.399442	0.171	0.022	2.87521e-97	1
P1	LPAR6	1.43524e-44	0.372176	0.728	0.565	2.73025e-40	1
P1	RBM3	2.51098e-35	0.371744	0.838	0.724	4.77664e-31	1
P1	TXNIP	1.06098e-35	0.352638	0.962	0.917	2.01831e-31	1
P1	CD300A	2.7127e-141	0.351029	0.189	0.014	5.16036e-137	1
P1	LGALS3BP	1.62398e-88	0.339208	0.209	0.047	3.08929e-84	1
P1	LINC02273	3.08003e-38	0.33905	0.306	0.164	5.85914e-34	1
P1	MCUB	1.16466e-34	0.33642	0.574	0.421	2.21553e-30	1
P1	GTSF1	6.19722e-77	0.331683	0.207	0.053	1.1789e-72	1
P1	PIM2	3.87913e-26	0.329893	0.576	0.449	7.37928e-22	1
P1	PATL2	2.41528e-40	0.316873	0.296	0.154	4.59459e-36	1
P1	KLF2	2.79505e-26	0.315539	0.881	0.815	5.31702e-22	1
P1	CD28	7.95501e-44	0.302225	0.291	0.143	1.51328e-39	1
P1	GTPBP8	1.62899e-25	0.295987	0.362	0.241	3.09883e-21	1
P1	DMRT2	1.56889e-55	0.29236	0.181	0.055	2.98451e-51	1
P1	TNFRSF25	8.32606e-53	0.291839	0.248	0.098	1.58387e-48	1
P1	INSIG1	5.52602e-23	0.291234	0.683	0.577	1.05121e-18	1
P1	SMAD3	1.85747e-33	0.290904	0.402	0.252	3.53346e-29	1
P1	RIPOR2	2.12997e-26	0.289379	0.688	0.549	4.05185e-22	1
P1	CITED2	2.03067e-19	0.284368	0.803	0.713	3.86294e-15	1
P1	FDFT1	1.25243e-26	0.27773	0.864	0.789	2.3825e-22	1
P1	CTSH	9.36352e-30	0.269314	0.449	0.298	1.78122e-25	1
P1	CNN2	1.06e-28	0.261479	0.937	0.88	2.01644e-24	1
P1	LY9	4.05955e-22	0.252521	0.582	0.454	7.72249e-18	1
P1	MIR4435-2HG	3.04993e-22	0.252405	0.686	0.566	5.80188e-18	1
P1	TC2N	3.53495e-24	0.250692	0.351	0.23	6.72453e-20	1
P1	HSH2D	2.04253e-16	-0.25013	0.23	0.331	3.8855e-12	1
P1	MCTP2	9.9659e-15	-0.25179	0.198	0.288	1.89581e-10	1
P1	MPST	2.83794e-17	-0.252486	0.583	0.662	5.39862e-13	1
P1	TUBB	1.64432e-06	-0.253105	0.882	0.88	0.03128	1
P1	TNFRSF18	9.22232e-10	-0.254387	0.289	0.368	1.75436e-05	1
P1	GLRX	8.04476e-17	-0.257946	0.475	0.57	1.53035e-12	1
P1	GPAT3	1.59479e-17	-0.258047	0.211	0.314	3.03376e-13	1
P1	CD68	1.59225e-34	-0.258494	0.044	0.159	3.02893e-30	1
P1	STMN1	0.00145725	-0.258562	0.118	0.147	1	1
P1	ATP8B4	2.6159e-24	-0.260958	0.13	0.247	4.97622e-20	1
P1	RPS19	3.93451e-49	-0.262351	1	0.998	7.48461e-45	1
P1	CXCR3	5.31923e-16	-0.263222	0.099	0.179	1.01188e-11	1
P1	MAZ	6.82879e-18	-0.263404	0.25	0.358	1.29904e-13	1
P1	CERCAM	7.54536e-24	-0.266427	0.074	0.173	1.43535e-19	1
P1	ALOX5AP	1.94903e-47	-0.266601	0.998	0.999	3.70764e-43	1
P1	DDIT4	2.8762e-11	-0.267236	0.603	0.666	5.4714e-07	1
P1	RGS9	1.16777e-23	-0.267419	0.143	0.258	2.22145e-19	1
P1	PAPOLA	1.33627e-15	-0.269138	0.597	0.668	2.54199e-11	1
P1	ABI3	1.43224e-27	-0.271723	0.09	0.202	2.72454e-23	1
P1	GABARAPL1	4.08607e-21	-0.273132	0.273	0.392	7.77293e-17	1
P1	AOAH	1.47672e-19	-0.273271	0.263	0.378	2.80916e-15	1
P1	BHLHE40	1.48157e-12	-0.274861	0.658	0.716	2.81839e-08	1
P1	PDE4D	6.07914e-13	-0.276657	0.323	0.409	1.15643e-08	1
P1	BST2	1.45569e-20	-0.276991	0.594	0.68	2.76916e-16	1
P1	SERPINB6	6.73841e-34	-0.279479	0.068	0.191	1.28185e-29	1
P1	LAIR2	4.10905e-17	-0.280469	0.105	0.193	7.81665e-13	1
P1	CARD19	2.08214e-22	-0.280487	0.387	0.513	3.96086e-18	1
P1	NAMPT	1.08112e-22	-0.282506	0.375	0.502	2.05662e-18	1
P1	CST7	8.17114e-35	-0.283685	0.927	0.959	1.5544e-30	1
P1	TESC	4.91568e-25	-0.284359	0.178	0.303	9.3511e-21	1
P1	GLUL	1.54534e-15	-0.287109	0.331	0.429	2.93969e-11	1
P1	PTTG1	2.46247e-11	-0.287315	0.383	0.46	4.68436e-07	1
P1	TRGV3	2.899e-14	-0.291882	0.156	0.237	5.51476e-10	1
P1	APOBEC3G	9.80876e-19	-0.294341	0.304	0.413	1.86592e-14	1
P1	PPCDC	9.12321e-28	-0.294772	0.163	0.293	1.73551e-23	1
P1	IFITM3	1.95292e-12	-0.302904	0.701	0.704	3.71503e-08	1
P1	SLC2A8	1.84823e-24	-0.304921	0.282	0.412	3.51588e-20	1
P1	MYO1E	9.61277e-27	-0.31017	0.112	0.229	1.82864e-22	1
P1	CD96	1.08758e-23	-0.310519	0.817	0.865	2.06891e-19	1
P1	JUN	2.44494e-19	-0.311978	0.341	0.464	4.651e-15	1
P1	PRKCB	7.48629e-25	-0.312018	0.178	0.303	1.42412e-20	1
P1	ST6GALNAC4	3.17802e-37	-0.312173	0.094	0.234	6.04554e-33	1
P1	PCED1B	6.48302e-30	-0.312305	0.165	0.304	1.23326e-25	1
P1	IFITM1	4.52125e-16	-0.317123	0.947	0.899	8.60077e-12	1
P1	PGK1	2.98226e-15	-0.317654	0.896	0.902	5.67315e-11	1
P1	HPGD	2.82288e-23	-0.321724	0.138	0.252	5.36997e-19	1
P1	IL2RB	8.20806e-25	-0.32194	0.321	0.453	1.56142e-20	1
P1	PECAM1	9.33973e-41	-0.322227	0.008	0.112	1.7767e-36	1
P1	CAPG	3.23199e-24	-0.323294	0.456	0.587	6.14821e-20	1
P1	ITGB7	1.78668e-30	-0.323467	0.799	0.857	3.39879e-26	1
P1	BAX	1.49067e-32	-0.331036	0.858	0.9	2.8357e-28	1
P1	MMP25	2.84742e-22	-0.338479	0.343	0.464	5.41665e-18	1
P1	ZAP70	1.11274e-27	-0.34029	0.593	0.69	2.11676e-23	1
P1	ENTPD1	5.52422e-23	-0.340555	0.278	0.397	1.05087e-18	1
P1	RASSF1	4.13687e-28	-0.343939	0.618	0.695	7.86957e-24	1
P1	CD70	9.50132e-28	-0.344832	0.359	0.507	1.80744e-23	1
P1	NCR3	1.44942e-12	-0.350534	0.313	0.396	2.75722e-08	1
P1	ANXA1	2.35788e-37	-0.353441	0.904	0.937	4.4854e-33	1
P1	ETFB	2.80274e-33	-0.3593	0.553	0.672	5.33165e-29	1
P1	PHLDA1	2.46766e-29	-0.359961	0.474	0.619	4.69424e-25	1
P1	LINC02195	1.2284e-27	-0.361648	0.259	0.396	2.33678e-23	1
P1	S100A10	1.26402e-73	-0.363276	0.99	0.988	2.40455e-69	1
P1	CARS	5.64542e-32	-0.363639	0.236	0.384	1.07393e-27	1
P1	NDFIP2	1.23288e-26	-0.364619	0.389	0.531	2.3453e-22	1
P1	CAMK1	3.10808e-31	-0.366571	0.061	0.173	5.9125e-27	1
P1	CD3D	1.02675e-67	-0.369214	0.985	0.991	1.95318e-63	1
P1	TRGV2	1.06947e-42	-0.378202	0.015	0.131	2.03446e-38	1
P1	LAT2	1.62273e-36	-0.381669	0.17	0.329	3.08692e-32	1
P1	TPST2	8.13803e-35	-0.381882	0.309	0.462	1.5481e-30	1
P1	GATA3	7.03401e-41	-0.39744	0.878	0.901	1.33808e-36	1
P1	RUNX2	2.6488e-35	-0.404524	0.389	0.545	5.03882e-31	1
P1	YBX3	7.31975e-40	-0.410321	0.455	0.605	1.39244e-35	1
P1	JAML	3.32534e-46	-0.411202	0.751	0.834	6.3258e-42	1
P1	NCF4	1.34229e-38	-0.413562	0.609	0.721	2.55344e-34	1
P1	TRBC1	1.57598e-22	-0.415213	0.569	0.617	2.99799e-18	1
P1	PLPP1	2.59657e-43	-0.431881	0.174	0.343	4.93945e-39	1
P1	KRT7	3.74373e-40	-0.443886	0.215	0.381	7.1217e-36	1
P1	GNPTAB	5.62185e-46	-0.461269	0.268	0.448	1.06944e-41	1
P1	ID2	1.90952e-65	-0.468903	0.874	0.936	3.63248e-61	1
P1	RUNX3	1.9333e-45	-0.481917	0.403	0.567	3.67771e-41	1
P1	PRF1	5.0297e-42	-0.534568	0.101	0.252	9.56799e-38	1
P1	MT2A	1.54798e-13	-0.535951	0.447	0.531	2.94471e-09	1
P1	TRAC	1.77961e-68	-0.546057	0.665	0.79	3.38535e-64	1
P1	SERPINB1	1.5438e-37	-0.589228	0.48	0.6	2.93677e-33	1
P1	FXYD7	6.67871e-56	-0.613441	0.157	0.353	1.27049e-51	1
P1	IFITM2	1.89731e-64	-0.618085	0.887	0.855	3.60925e-60	1
P1	CD63	3.3791e-106	-0.646372	0.753	0.87	6.42805e-102	1
P1	TIGIT	2.45167e-88	-0.692234	0.139	0.398	4.66382e-84	1
P1	HCST	6.24514e-134	-0.739861	0.624	0.834	1.18801e-129	1
P1	ITM2C	4.65025e-105	-0.750234	0.614	0.806	8.84618e-101	1
P1	PTMS	1.59717e-94	-0.776962	0.12	0.374	3.03829e-90	1
P1	CD7	1.86901e-71	-0.784392	0.595	0.752	3.55542e-67	1
P1	CCL3	7.6147e-50	-0.928149	0.037	0.182	1.44854e-45	1
P1	CCL4	4.61559e-64	-1.14131	0.04	0.219	8.78023e-60	1
P1	GNLY	7.46072e-56	-1.18111	0.418	0.598	1.41925e-51	1
P1	HOPX	1.43254e-170	-1.3089	0.267	0.65	2.72512e-166	1
P1	GZMA	2.97014e-105	-1.34562	0.549	0.742	5.6501e-101	1
P1	LINC02446	2.21317e-70	-1.47353	0.016	0.19	4.21012e-66	1
P1	ZNF683	3.53764e-118	-1.48188	0.03	0.301	6.72966e-114	1
P1	GZMB	1.60195e-182	-1.95009	0.095	0.483	3.04738e-178	1
P1	CTSW	3.03328e-263	-2.04551	0.251	0.701	5.77021e-259	1
P1	LAG3	9.06103e-216	-2.07755	0.084	0.519	1.72368e-211	1
P1	CD8B	0	-2.29213	0.068	0.862	0	1
P1	NKG7	0	-2.46531	0.564	0.915	0	1
P1	CCL5	8.85403e-232	-2.55195	0.628	0.863	1.6843e-227	1
P1	CD8A	0	-2.67236	0.079	0.862	0	1
P1	CD8B	4.18146e-219	0.987896	0.934	0.565	7.95439e-215	2
P1	CCR10	7.99313e-145	0.749048	0.527	0.18	1.52053e-140	2
P1	GATA3	9.42897e-140	0.65963	0.983	0.872	1.79367e-135	2
P1	LAT2	2.07616e-120	0.612377	0.554	0.216	3.94948e-116	2
P1	PTGDR2	4.07503e-149	0.596243	0.371	0.084	7.75193e-145	2
P1	PRDX1	5.93888e-107	0.584653	0.962	0.814	1.12975e-102	2
P1	TRBC1	8.12326e-66	0.575038	0.753	0.566	1.54529e-61	2
P1	FXYD7	5.04068e-75	0.572977	0.509	0.245	9.58889e-71	2
P1	CD9	1.13374e-125	0.562527	0.454	0.146	2.15671e-121	2
P1	BEX3	3.88142e-109	0.538674	0.35	0.099	7.38363e-105	2
P1	PASK	7.46566e-76	0.534558	0.47	0.215	1.42019e-71	2
P1	TXNIP	3.99546e-93	0.491107	0.998	0.912	7.60057e-89	2
P1	FOS	1.47566e-19	0.466604	0.5	0.365	2.80715e-15	2
P1	IFITM3	8.892e-66	0.460141	0.891	0.656	1.69152e-61	2
P1	NCF4	1.31989e-55	0.456938	0.838	0.651	2.51082e-51	2
P1	TNFSF10	8.22139e-50	0.446698	0.749	0.532	1.56396e-45	2
P1	IL10RA	3.75674e-59	0.44495	0.883	0.702	7.14645e-55	2
P1	FOSB	1.50577e-33	0.443847	0.283	0.143	2.86442e-29	2
P1	IFITM1	2.36854e-62	0.434331	0.987	0.893	4.50568e-58	2
P1	FXYD1	5.41052e-56	0.425721	0.46	0.235	1.02924e-51	2
P1	ID2	1.47247e-58	0.425557	0.975	0.904	2.80109e-54	2
P1	IFITM2	2.79505e-76	0.420796	0.988	0.832	5.31702e-72	2
P1	GPR15	1.28469e-55	0.419961	0.629	0.384	2.44387e-51	2
P1	RUNX2	1.33108e-49	0.415189	0.678	0.456	2.53211e-45	2
P1	EGR1	2.82852e-51	0.413684	0.938	0.778	5.3807e-47	2
P1	ETFB	1.62466e-52	0.403431	0.805	0.596	3.0906e-48	2
P1	RPS4Y1	4.27795e-91	0.399479	0.999	0.987	8.13794e-87	2
P1	CD63	2.87485e-57	0.395697	0.956	0.807	5.46883e-53	2
P1	DDX5	3.122e-50	0.393453	0.947	0.834	5.93899e-46	2
P1	KLF2	8.90608e-46	0.389993	0.961	0.801	1.6942e-41	2
P1	PPP2R5C	4.02562e-45	0.388225	0.888	0.748	7.65793e-41	2
P1	SAT1	8.00099e-43	0.384313	0.928	0.803	1.52203e-38	2
P1	RCBTB2	5.99954e-30	0.381917	0.886	0.803	1.14129e-25	2
P1	S100A4	8.82934e-86	0.37724	1	0.996	1.67961e-81	2
P1	DUSP1	2.66466e-22	0.368756	0.384	0.25	5.06899e-18	2
P1	ANXA2	1.08482e-44	0.368704	0.898	0.736	2.06366e-40	2
P1	DYNLL1	7.98344e-40	0.358866	0.661	0.436	1.51869e-35	2
P1	MT-ND3	5.83596e-38	0.358453	0.894	0.723	1.11017e-33	2
P1	TRABD	2.84745e-42	0.356714	0.858	0.685	5.4167e-38	2
P1	GMPR2	7.5695e-39	0.351428	0.537	0.343	1.43995e-34	2
P1	GLIPR2	2.42305e-53	0.344217	0.338	0.147	4.60937e-49	2
P1	GATA3-AS1	5.11881e-54	0.34222	0.324	0.136	9.73752e-50	2
P1	PI16	6.62912e-43	0.33977	0.473	0.263	1.26106e-38	2
P1	CYP1B1	8.19087e-29	0.339703	0.454	0.279	1.55815e-24	2
P1	CHDH	1.37635e-51	0.332798	0.396	0.188	2.61824e-47	2
P1	AC245014.3	3.99794e-54	0.332302	0.234	0.08	7.60528e-50	2
P1	AC007952.4	7.99631e-53	0.332292	0.244	0.087	1.52114e-48	2
P1	JUNB	6.76729e-51	0.332039	1	0.978	1.28734e-46	2
P1	TRAF3IP3	4.7338e-36	0.330871	0.847	0.666	9.0051e-32	2
P1	SRSF5	1.3285e-42	0.330093	0.93	0.784	2.5272e-38	2
P1	S1PR1	8.53147e-39	0.322176	0.503	0.292	1.62294e-34	2
P1	CARS	2.03768e-30	0.32038	0.477	0.308	3.87627e-26	2
P1	CALHM2	6.58835e-36	0.315187	0.5	0.31	1.2533e-31	2
P1	RBX1	2.49317e-36	0.312122	0.811	0.613	4.74275e-32	2
P1	WASHC3	7.18099e-42	0.311035	0.431	0.236	1.36604e-37	2
P1	IL7R	1.65067e-41	0.309997	0.864	0.676	3.14007e-37	2
P1	STK38	9.37621e-34	0.303553	0.602	0.406	1.78364e-29	2
P1	S1PR4	9.53344e-28	0.302701	0.672	0.497	1.81355e-23	2
P1	FBXW5	3.34265e-29	0.300204	0.653	0.473	6.35873e-25	2
P1	CDC25B	1.14756e-30	0.299333	0.774	0.59	2.18301e-26	2
P1	RASSF1	2.15663e-28	0.299317	0.791	0.643	4.10255e-24	2
P1	ANXA11	1.07062e-30	0.298181	0.84	0.699	2.03663e-26	2
P1	MGST3	1.03378e-28	0.293751	0.717	0.518	1.96655e-24	2
P1	EGLN3	9.12835e-28	0.28956	0.604	0.417	1.73649e-23	2
P1	NRIP3	9.70202e-51	0.286698	0.245	0.089	1.84562e-46	2
P1	PSMB9	1.45226e-33	0.285638	0.902	0.767	2.76264e-29	2
P1	HAGHL	1.55964e-35	0.28447	0.481	0.285	2.9669e-31	2
P1	TAGAP	2.48026e-28	0.283122	0.411	0.248	4.7182e-24	2
P1	TRAPPC6A	1.86149e-29	0.282018	0.637	0.446	3.54112e-25	2
P1	CHST12	1.89433e-31	0.280208	0.44	0.265	3.60358e-27	2
P1	IER2	1.57348e-36	0.279609	0.998	0.977	2.99323e-32	2
P1	DSTN	3.1737e-30	0.278877	0.787	0.625	6.03734e-26	2
P1	RASA3	1.64715e-28	0.278268	0.513	0.328	3.13337e-24	2
P1	LINC01871	6.68344e-30	0.277947	0.926	0.811	1.27139e-25	2
P1	SEPHS2	3.29357e-29	0.277012	0.512	0.333	6.26536e-25	2
P1	CD52	5.74084e-64	0.276724	1	0.999	1.09208e-59	2
P1	ANXA6	9.05653e-26	0.276066	0.825	0.685	1.72282e-21	2
P1	H3F3A	3.47547e-46	0.274155	0.998	0.966	6.61138e-42	2
P1	C11orf21	1.41089e-36	0.271052	0.306	0.149	2.68394e-32	2
P1	HOTAIRM1	9.70932e-44	0.269494	0.276	0.117	1.847e-39	2
P1	GRK6	2.7818e-33	0.268857	0.371	0.206	5.29182e-29	2
P1	CAPG	1.21514e-29	0.268062	0.701	0.512	2.31155e-25	2
P1	MYD88	2.97177e-33	0.267909	0.379	0.211	5.65319e-29	2
P1	SLC25A25	4.92487e-31	0.26763	0.453	0.277	9.36857e-27	2
P1	EID1	1.65764e-25	0.267374	0.898	0.793	3.15333e-21	2
P1	P2RY8	1.7113e-26	0.266832	0.717	0.541	3.25542e-22	2
P1	TAF7	7.29129e-29	0.265574	0.504	0.328	1.38702e-24	2
P1	GLRX	2.02314e-23	0.262873	0.68	0.508	3.84862e-19	2
P1	OAZ1	9.76484e-46	0.260376	1	0.971	1.85757e-41	2
P1	NME3	9.42761e-24	0.259572	0.78	0.629	1.79341e-19	2
P1	TBC1D10C	1.64532e-25	0.259153	0.749	0.581	3.12989e-21	2
P1	C4orf48	4.42478e-30	0.259112	0.631	0.428	8.41725e-26	2
P1	PSMD13	1.89982e-26	0.258925	0.667	0.49	3.61402e-22	2
P1	MRPS34	1.38056e-26	0.25835	0.824	0.686	2.62624e-22	2
P1	SLFN5	8.04132e-30	0.257773	0.444	0.269	1.5297e-25	2
P1	LAT	3.08855e-29	0.256944	0.95	0.866	5.87534e-25	2
P1	RAB28	3.99208e-40	0.256649	0.292	0.134	7.59413e-36	2
P1	POLR3GL	1.98474e-26	0.255631	0.509	0.337	3.77557e-22	2
P1	TUBA1A	2.61363e-21	0.255588	0.472	0.322	4.97191e-17	2
P1	TRAPPC1	3.24566e-29	0.254167	0.927	0.8	6.17422e-25	2
P1	MT-CYB	2.84988e-24	0.251318	0.946	0.858	5.42133e-20	2
P1	RASGRP2	1.36625e-25	0.251137	0.373	0.224	2.59901e-21	2
P1	KLF13	9.54341e-24	0.250915	0.464	0.306	1.81544e-19	2
P1	FAM102A	5.84944e-28	0.250336	0.572	0.38	1.11274e-23	2
P1	CD99	1.52405e-27	-0.252278	0.996	0.994	2.89919e-23	2
P1	ANXA2R	7.10577e-11	-0.254237	0.292	0.372	1.35173e-06	2
P1	RBM3	2.39353e-10	-0.254736	0.757	0.756	4.55321e-06	2
P1	PPDPF	3.19288e-16	-0.256595	0.966	0.953	6.07381e-12	2
P1	HIST1H1D	1.57302e-06	-0.257681	0.525	0.555	0.0299235	2
P1	ST3GAL1	1.11259e-13	-0.257925	0.553	0.62	2.11649e-09	2
P1	TXNL1	2.95689e-14	-0.258795	0.658	0.703	5.62489e-10	2
P1	HPCAL1	2.88821e-12	-0.259174	0.41	0.485	5.49425e-08	2
P1	PTPRJ	4.98868e-11	-0.260652	0.244	0.322	9.48997e-07	2
P1	TCAF2	1.60463e-12	-0.263776	0.227	0.316	3.05248e-08	2
P1	HLA-A	2.07321e-55	-0.266372	1	1	3.94387e-51	2
P1	KMT2E	1.26833e-13	-0.266541	0.693	0.724	2.41275e-09	2
P1	PSAP	4.28518e-13	-0.26709	0.781	0.783	8.1517e-09	2
P1	CXCR4	1.3404e-14	-0.267476	0.124	0.215	2.54984e-10	2
P1	F2R	1.21182e-14	-0.269053	0.149	0.242	2.30524e-10	2
P1	PIM2	4.08954e-08	-0.270304	0.448	0.494	0.000777953	2
P1	MTFP1	3.11977e-10	-0.273911	0.335	0.402	5.93474e-06	2
P1	SLC16A3	9.78428e-13	-0.274102	0.287	0.374	1.86126e-08	2
P1	CD2	1.58624e-15	-0.274349	0.889	0.874	3.0175e-11	2
P1	MMP24OS	1.9604e-15	-0.274634	0.604	0.662	3.72926e-11	2
P1	PAG1	7.70918e-10	-0.275379	0.468	0.522	1.46652e-05	2
P1	PIK3R1	1.82193e-07	-0.275976	0.392	0.446	0.00346586	2
P1	BNIP3	2.10532e-09	-0.277637	0.229	0.299	4.00494e-05	2
P1	OGA	1.16058e-11	-0.278222	0.435	0.508	2.20778e-07	2
P1	COPS2	1.69028e-14	-0.27846	0.595	0.636	3.21542e-10	2
P1	DUSP5	7.13606e-10	-0.285305	0.207	0.278	1.35749e-05	2
P1	SLC3A2	1.29526e-11	-0.289062	0.452	0.514	2.46397e-07	2
P1	HLA-DPA1	5.83476e-12	-0.290329	0.949	0.916	1.10995e-07	2
P1	TGFBR2	1.23404e-18	-0.291265	0.157	0.272	2.34751e-14	2
P1	LTB	2.76885e-06	-0.291806	0.838	0.85	0.0526717	2
P1	CD3D	1.93867e-27	-0.293944	0.993	0.988	3.68794e-23	2
P1	RFTN1	6.28845e-17	-0.294344	0.223	0.332	1.19625e-12	2
P1	CD74	4.9828e-14	-0.294524	0.999	0.998	9.47879e-10	2
P1	FTL	8.12085e-44	-0.295079	1	0.999	1.54483e-39	2
P1	ARF6	5.89802e-15	-0.296391	0.737	0.74	1.12198e-10	2
P1	PIM1	2.23787e-14	-0.29969	0.586	0.646	4.25709e-10	2
P1	CD3E	3.98638e-73	-0.302117	1	1	7.5833e-69	2
P1	LAYN	3.45913e-33	-0.302407	0.011	0.127	6.5803e-29	2
P1	CSDE1	2.15591e-24	-0.302662	0.832	0.85	4.10119e-20	2
P1	MECP2	1.10342e-15	-0.303309	0.469	0.542	2.09903e-11	2
P1	ICOS	1.95522e-08	-0.303639	0.268	0.327	0.000371942	2
P1	RORA	1.99195e-12	-0.304362	0.155	0.237	3.78928e-08	2
P1	RNF19A	1.81194e-09	-0.304658	0.367	0.425	3.44686e-05	2
P1	TPP1	4.13954e-14	-0.305082	0.628	0.663	7.87466e-10	2
P1	HNRNPLL	3.9639e-22	-0.305158	0.124	0.246	7.54053e-18	2
P1	ANKRD37	6.91594e-17	-0.305666	0.111	0.207	1.31562e-12	2
P1	CXCR3	6.77441e-18	-0.305801	0.08	0.176	1.2887e-13	2
P1	MGAT1	6.98916e-15	-0.310963	0.472	0.554	1.32955e-10	2
P1	LAPTM5	1.47145e-52	-0.31356	0.998	0.989	2.79914e-48	2
P1	SRGN	1.43272e-17	-0.315358	0.968	0.961	2.72546e-13	2
P1	PTP4A1	5.02798e-15	-0.317722	0.327	0.416	9.56473e-11	2
P1	ZFP36L1	6.61838e-12	-0.318549	0.616	0.661	1.25901e-07	2
P1	CAMK1	3.73554e-21	-0.32282	0.06	0.162	7.10612e-17	2
P1	CREM	4.75245e-07	-0.323033	0.253	0.301	0.00904058	2
P1	ZYX	8.90047e-34	-0.323457	0.978	0.971	1.69314e-29	2
P1	PTPN22	8.0087e-15	-0.323772	0.292	0.383	1.52349e-10	2
P1	H3F3B	1.89903e-18	-0.325525	0.995	0.985	3.61253e-14	2
P1	PRKCH	1.19393e-17	-0.325885	0.455	0.54	2.27122e-13	2
P1	BZW1	1.03428e-11	-0.326257	0.565	0.586	1.96752e-07	2
P1	CTSH	5.68887e-20	-0.326494	0.247	0.364	1.08219e-15	2
P1	SFXN1	2.13756e-12	-0.327069	0.689	0.703	4.06629e-08	2
P1	SDCBP	5.43336e-17	-0.334618	0.641	0.684	1.03359e-12	2
P1	CTSC	4.99534e-29	-0.335172	0.849	0.873	9.50263e-25	2
P1	TRBC2	6.69436e-17	-0.337166	0.751	0.797	1.27347e-12	2
P1	AC097534.2	2.62834e-17	-0.338742	0.223	0.327	4.99989e-13	2
P1	CLU	1.80138e-06	-0.338982	0.34	0.376	0.0342677	2
P1	PNRC1	2.97869e-27	-0.341379	0.944	0.937	5.66636e-23	2
P1	PTPRC	1.97458e-28	-0.341485	0.942	0.955	3.75624e-24	2
P1	TRGV5	5.30138e-22	-0.34249	0.042	0.14	1.00848e-17	2
P1	HIST1H1C	2.06788e-13	-0.343656	0.276	0.366	3.93372e-09	2
P1	CLEC2B	8.75794e-20	-0.346231	0.689	0.724	1.66602e-15	2
P1	PTGER4	3.15148e-10	-0.346936	0.494	0.539	5.99507e-06	2
P1	ERN1	0.000818411	-0.351151	0.851	0.783	1	2
P1	AC116366.3	3.64201e-21	-0.361026	0.36	0.474	6.9282e-17	2
P1	GADD45G	3.03426e-25	-0.361281	0.085	0.208	5.77208e-21	2
P1	ITGB2	3.15387e-14	-0.361868	0.856	0.833	5.99961e-10	2
P1	PKM	2.0939e-33	-0.37131	0.98	0.966	3.98322e-29	2
P1	RICTOR	1.18428e-21	-0.372146	0.421	0.53	2.25286e-17	2
P1	GBP5	2.16694e-17	-0.379649	0.407	0.492	4.12217e-13	2
P1	ANXA1	4.0027e-27	-0.380879	0.935	0.926	7.61434e-23	2
P1	CD6	8.33405e-16	-0.387655	0.591	0.626	1.58539e-11	2
P1	RAC2	4.75913e-82	-0.390119	0.997	0.994	9.05328e-78	2
P1	PER1	6.98012e-23	-0.390873	0.189	0.312	1.32783e-18	2
P1	TNF	1.144e-07	-0.39482	0.251	0.319	0.00217623	2
P1	ODC1	3.97418e-24	-0.395106	0.097	0.219	7.56008e-20	2
P1	TRG-AS1	1.18318e-22	-0.39519	0.385	0.494	2.25077e-18	2
P1	THEMIS	4.09841e-23	-0.400819	0.563	0.64	7.79641e-19	2
P1	STK17B	1.77066e-34	-0.413669	0.885	0.885	3.36832e-30	2
P1	TMSB10	6.11453e-82	-0.414227	1	0.999	1.16317e-77	2
P1	FAM3C	7.67657e-21	-0.415721	0.361	0.459	1.46031e-16	2
P1	MAL	2.55694e-30	-0.418628	0.402	0.567	4.86406e-26	2
P1	TNFAIP3	1.06415e-24	-0.434869	0.275	0.406	2.02433e-20	2
P1	SH2D2A	2.04027e-23	-0.438291	0.262	0.389	3.8812e-19	2
P1	CD7	7.03395e-10	-0.448703	0.737	0.701	1.33807e-05	2
P1	ENTPD1	1.59544e-25	-0.455713	0.257	0.391	3.03501e-21	2
P1	CD5	8.6073e-18	-0.463434	0.671	0.668	1.63737e-13	2
P1	HILPDA	2.98009e-37	-0.465424	0.04	0.183	5.66902e-33	2
P1	STK17A	7.47448e-37	-0.465721	0.504	0.619	1.42187e-32	2
P1	ACTG1	1.59681e-29	-0.471546	0.999	0.992	3.03762e-25	2
P1	PDE4D	1.23277e-24	-0.476372	0.288	0.41	2.3451e-20	2
P1	CYTIP	3.83464e-42	-0.479171	0.781	0.843	7.29464e-38	2
P1	OSTF1	6.91862e-55	-0.480313	0.876	0.907	1.31613e-50	2
P1	CD96	2.24189e-41	-0.480635	0.821	0.859	4.26476e-37	2
P1	CD109	7.41167e-23	-0.481414	0.209	0.331	1.40992e-18	2
P1	MT2A	3.54583e-07	-0.492565	0.484	0.514	0.00674523	2
P1	PHLDA1	3.83438e-22	-0.52217	0.523	0.592	7.29415e-18	2
P1	RGS10	4.0851e-60	-0.523989	0.792	0.857	7.77108e-56	2
P1	BNIP3L	1.18e-41	-0.531109	0.615	0.716	2.24472e-37	2
P1	CDKN1A	4.08201e-25	-0.533282	0.175	0.308	7.7652e-21	2
P1	PTMS	1.47611e-29	-0.535853	0.187	0.332	2.80801e-25	2
P1	FAM162A	1.05584e-33	-0.536456	0.494	0.602	2.00852e-29	2
P1	CD4	2.1017e-52	-0.557729	0.074	0.271	3.99807e-48	2
P1	HPGD	8.40783e-60	-0.58279	0.052	0.263	1.59942e-55	2
P1	AK4	6.99398e-49	-0.583642	0.129	0.323	1.33046e-44	2
P1	HMGB2	7.07433e-31	-0.585558	0.512	0.622	1.34575e-26	2
P1	ENO2	1.59991e-37	-0.588551	0.497	0.605	3.04351e-33	2
P1	DDIT4	8.69051e-36	-0.59237	0.552	0.673	1.6532e-31	2
P1	PRF1	2.81886e-42	-0.598873	0.073	0.244	5.36232e-38	2
P1	SYTL3	5.34632e-66	-0.63888	0.688	0.79	1.01703e-61	2
P1	LDHA	9.37262e-57	-0.649223	0.932	0.936	1.78295e-52	2
P1	SPOCK2	5.20031e-41	-0.678409	0.187	0.369	9.89254e-37	2
P1	CCL3	9.34238e-15	-0.701795	0.077	0.158	1.7772e-10	2
P1	ALDOA	1.30373e-94	-0.707188	0.986	0.984	2.48008e-90	2
P1	PGAM1	1.64682e-70	-0.714071	0.903	0.911	3.13275e-66	2
P1	C4orf3	3.58635e-92	-0.724079	0.831	0.889	6.82231e-88	2
P1	CD40LG	2.18286e-71	-0.733644	0.109	0.365	4.15246e-67	2
P1	TPI1	3.73953e-92	-0.742535	0.979	0.978	7.1137e-88	2
P1	MIF	6.2035e-123	-0.762202	0.994	0.99	1.18009e-118	2
P1	KLRB1	1.00915e-29	-0.772916	0.014	0.121	1.91971e-25	2
P1	HOPX	1.12878e-13	-0.777418	0.552	0.541	2.14727e-09	2
P1	ITM2A	3.0982e-91	-0.785412	0.694	0.821	5.89371e-87	2
P1	ENO1	4.09146e-114	-0.810083	0.974	0.974	7.78319e-110	2
P1	P4HA1	1.12171e-71	-0.836455	0.186	0.435	2.13384e-67	2
P1	GAPDH	1.07485e-209	-0.90219	1	1	2.04469e-205	2
P1	PGK1	2.88382e-87	-0.914649	0.878	0.906	5.4859e-83	2
P1	BHLHE40	1.5303e-93	-1.06898	0.564	0.735	2.91109e-89	2
P1	SLC2A3	1.47558e-59	-1.09909	0.802	0.837	2.80699e-55	2
P1	GPI	2.90442e-113	-1.19533	0.853	0.913	5.52507e-109	2
P1	ZNF683	6.92046e-58	-1.26954	0.062	0.267	1.31648e-53	2
P1	CTSW	9.57666e-36	-1.29719	0.528	0.587	1.82177e-31	2
P1	GZMA	4.40128e-71	-1.31839	0.556	0.722	8.37256e-67	2
P1	LINC02446	5.82177e-43	-1.3475	0.022	0.171	1.10747e-38	2
P1	CCL5	0.000329708	-1.39524	0.887	0.774	1	2
P1	CCL4	1.0242e-44	-1.43414	0.038	0.202	1.94834e-40	2
P1	GZMB	4.67261e-56	-1.55648	0.215	0.415	8.8887e-52	2
P1	LAG3	3.66058e-89	-1.78482	0.182	0.453	6.96352e-85	2
P1	GZMB	0	2.41798	0.867	0.231	0	3
P1	LAG3	0	2.30445	0.886	0.255	0	3
P1	LINC02446	0	2.2293	0.446	0.052	0	3
P1	ZNF683	0	2.22446	0.71	0.084	0	3
P1	CTSW	0	2.1296	0.952	0.465	0	3
P1	NKG7	0	2.06025	0.982	0.768	0	3
P1	CCL5	0	1.9831	0.988	0.741	0	3
P1	CCL4	1.36696e-228	1.6322	0.454	0.085	2.60037e-224	3
P1	GZMA	2.90119e-255	1.58216	0.928	0.618	5.51894e-251	3
P1	HOPX	0	1.56473	0.944	0.426	0	3
P1	CCL3	4.26464e-139	1.31829	0.346	0.082	8.11262e-135	3
P1	CD8A	8.5497e-251	1.15951	0.951	0.552	1.62641e-246	3
P1	XCL1	9.29507e-148	0.996948	0.199	0.016	1.7682e-143	3
P1	PTMS	6.53593e-218	0.943063	0.63	0.207	1.24333e-213	3
P1	PRF1	6.65867e-161	0.927515	0.461	0.136	1.26668e-156	3
P1	SERPINB1	9.62333e-104	0.914227	0.744	0.515	1.83065e-99	3
P1	CD7	2.75849e-78	0.861001	0.799	0.681	5.24748e-74	3
P1	CAMK1	1.30433e-202	0.811353	0.388	0.07	2.48124e-198	3
P1	FGFBP2	2.98305e-163	0.787363	0.236	0.023	5.67466e-159	3
P1	PECAM1	1.16164e-269	0.742034	0.311	0.016	2.2098e-265	3
P1	SPINK2	3.87112e-85	0.710029	0.138	0.017	7.36404e-81	3
P1	ITM2C	2.70406e-82	0.694054	0.843	0.726	5.14393e-78	3
P1	PHLDA1	2.57242e-96	0.655475	0.775	0.52	4.89352e-92	3
P1	HPGD	1.43728e-122	0.640795	0.45	0.153	2.73414e-118	3
P1	RPS19	2.04154e-253	0.619092	1	0.998	3.88362e-249	3
P1	TIGIT	3.69937e-70	0.612232	0.504	0.273	7.03731e-66	3
P1	HCST	2.33547e-103	0.603584	0.902	0.738	4.44277e-99	3
P1	RUNX3	4.38826e-79	0.594609	0.695	0.471	8.34778e-75	3
P1	BHLHE40	1.71291e-56	0.590461	0.83	0.662	3.25846e-52	3
P1	MT2A	1.11044e-25	0.556133	0.611	0.477	2.1124e-21	3
P1	CDKN1A	1.61449e-44	0.544785	0.42	0.24	3.07125e-40	3
P1	IL2RB	2.06053e-68	0.542653	0.597	0.364	3.91975e-64	3
P1	CXCR3	5.91818e-103	0.542396	0.341	0.103	1.12581e-98	3
P1	ENTPD1	6.52372e-70	0.541121	0.548	0.31	1.24101e-65	3
P1	CD70	5.47769e-57	0.524306	0.624	0.419	1.04202e-52	3
P1	SH2D2A	9.5807e-65	0.521898	0.548	0.31	1.82254e-60	3
P1	CD3D	7.83142e-130	0.507505	0.994	0.988	1.48977e-125	3
P1	GLUL	2.44209e-50	0.501203	0.548	0.358	4.64558e-46	3
P1	PGK1	1.54028e-41	0.495157	0.934	0.891	2.93007e-37	3
P1	APOBEC3G	2.75305e-61	0.489276	0.553	0.332	5.23712e-57	3
P1	CLU	5.94364e-43	0.480129	0.508	0.328	1.13066e-38	3
P1	CD68	3.74202e-108	0.479332	0.296	0.077	7.11845e-104	3
P1	CERCAM	3.2811e-80	0.477555	0.298	0.101	6.24163e-76	3
P1	ITGB2	9.07297e-49	0.477317	0.868	0.829	1.72595e-44	3
P1	RGS10	2.23493e-69	0.460733	0.92	0.822	4.2515e-65	3
P1	LINC02195	1.57102e-38	0.450523	0.486	0.32	2.98856e-34	3
P1	CD63	2.48188e-60	0.443171	0.916	0.814	4.72128e-56	3
P1	CD96	1.51342e-57	0.441506	0.931	0.828	2.87897e-53	3
P1	TRGV3	1.93215e-20	0.438434	0.292	0.192	3.67553e-16	3
P1	TPST2	8.80936e-56	0.434439	0.589	0.369	1.67581e-51	3
P1	DDIT4	6.75437e-29	0.433419	0.745	0.62	1.28488e-24	3
P1	GAPDH	7.19242e-64	0.432557	1	1	1.36821e-59	3
P1	TIMP1	1.5389e-31	0.427312	0.942	0.926	2.92745e-27	3
P1	CDCP1	1.44755e-91	0.42333	0.203	0.04	2.75367e-87	3
P1	TRG-AS1	1.26234e-40	0.422084	0.604	0.433	2.40135e-36	3
P1	MYO1E	2.77693e-59	0.421776	0.347	0.152	5.28256e-55	3
P1	CD74	7.11478e-58	0.418	0.998	0.998	1.35344e-53	3
P1	PYCARD	1.12795e-42	0.414865	0.763	0.635	2.14571e-38	3
P1	ITM2A	4.98958e-41	0.414266	0.874	0.772	9.49168e-37	3
P1	LAIR2	2.0294e-23	0.408903	0.252	0.144	3.86053e-19	3
P1	HAVCR2	3.29727e-66	0.403405	0.354	0.147	6.27239e-62	3
P1	GNPTAB	3.6484e-44	0.397028	0.547	0.354	6.94036e-40	3
P1	RAMP1	1.24666e-22	0.38128	0.174	0.085	2.37151e-18	3
P1	FASLG	2.38729e-86	0.380799	0.22	0.05	4.54135e-82	3
P1	FTL	1.60075e-65	0.380093	1	0.999	3.04511e-61	3
P1	DUSP5	1.93771e-34	0.37813	0.387	0.228	3.6861e-30	3
P1	F2R	4.04117e-45	0.37483	0.359	0.184	7.68751e-41	3
P1	HLA-DRA	3.5934e-32	0.373461	0.945	0.899	6.83573e-28	3
P1	CSF2	3.85715e-41	0.370991	0.199	0.074	7.33746e-37	3
P1	AOAH	2.65587e-34	0.369679	0.472	0.308	5.05227e-30	3
P1	APOBEC3H	4.07677e-52	0.368073	0.278	0.115	7.75523e-48	3
P1	CD27	4.1413e-102	0.367556	0.126	0.007	7.87799e-98	3
P1	TESC	8.83202e-47	0.366955	0.416	0.225	1.68011e-42	3
P1	HLA-DPA1	2.72931e-41	0.363696	0.939	0.918	5.19196e-37	3
P1	RGS1	1.07519e-13	0.362761	0.374	0.28	2.04533e-09	3
P1	CD244	1.22994e-132	0.360151	0.197	0.02	2.33972e-128	3
P1	SYTL3	8.31554e-36	0.358318	0.854	0.745	1.58187e-31	3
P1	GSTP1	7.48729e-29	0.352033	0.695	0.566	1.42431e-24	3
P1	ACTG1	7.4035e-32	0.350595	0.997	0.993	1.40837e-27	3
P1	CD2	6.11144e-41	0.35011	0.921	0.864	1.16258e-36	3
P1	ZAP70	6.96355e-35	0.348279	0.766	0.633	1.32468e-30	3
P1	TRAC	2.51065e-23	0.345126	0.808	0.74	4.776e-19	3
P1	SRGN	6.36721e-44	0.345054	0.978	0.958	1.21123e-39	3
P1	BAX	1.45208e-39	0.343647	0.934	0.874	2.76229e-35	3
P1	RFTN1	1.84271e-41	0.341558	0.457	0.266	3.50539e-37	3
P1	MAP2K2	1.3208e-33	0.340483	0.79	0.688	2.51255e-29	3
P1	SPNS3	1.9174e-51	0.338823	0.262	0.106	3.64747e-47	3
P1	CARD19	7.58294e-36	0.338189	0.617	0.437	1.4425e-31	3
P1	HLA-DRB5	5.00642e-49	0.337541	0.999	0.996	9.52372e-45	3
P1	SLC1A5	1.52936e-33	0.336222	0.393	0.237	2.9093e-29	3
P1	HLA-DPB1	6.42401e-29	0.335438	0.914	0.875	1.22204e-24	3
P1	ATP8B4	8.90651e-43	0.335276	0.345	0.176	1.69429e-38	3
P1	NELL2	2.01365e-49	0.333847	0.241	0.093	3.83057e-45	3
P1	APOD	3.19474e-85	0.33017	0.105	0.006	6.07736e-81	3
P1	PTPN22	3.30817e-32	0.328911	0.494	0.327	6.29313e-28	3
P1	STK17B	6.1681e-45	0.327634	0.942	0.868	1.17336e-40	3
P1	CTSC	1.71936e-40	0.325951	0.918	0.854	3.27074e-36	3
P1	ITGAX	3.37854e-76	0.325812	0.158	0.028	6.427e-72	3
P1	LMNA	2.64407e-26	0.325107	0.674	0.546	5.02981e-22	3
P1	ABI3	4.79172e-43	0.320602	0.29	0.136	9.11528e-39	3
P1	HLA-DRB1	7.26924e-44	0.316988	0.988	0.981	1.38283e-39	3
P1	SLAMF7	7.38002e-63	0.31594	0.192	0.052	1.4039e-58	3
P1	OXNAD1	1.37018e-57	0.31571	0.235	0.081	2.6065e-53	3
P1	PPCDC	3.785e-36	0.315432	0.384	0.22	7.2002e-32	3
P1	SCPEP1	4.33712e-23	0.315178	0.519	0.389	8.25051e-19	3
P1	CFLAR	7.31005e-24	0.315097	0.569	0.438	1.39059e-19	3
P1	BATF	3.52057e-25	0.31146	0.41	0.276	6.69718e-21	3
P1	IFNG	1.82878e-59	0.30718	0.165	0.04	3.47888e-55	3
P1	CLEC2D	5.42314e-30	0.306912	0.847	0.738	1.03164e-25	3
P1	RIN3	3.15959e-62	0.305579	0.2	0.055	6.01048e-58	3
P1	ZBED2	3.41553e-57	0.305537	0.117	0.02	6.49736e-53	3
P1	MCTP2	3.48319e-33	0.3053	0.385	0.227	6.62607e-29	3
P1	KRT7	4.54999e-33	0.304569	0.47	0.295	8.65545e-29	3
P1	GBP5	1.96327e-25	0.303978	0.581	0.444	3.73474e-21	3
P1	SPRY1	2.60518e-56	0.303557	0.227	0.076	4.95584e-52	3
P1	GABARAPL1	1.17085e-27	0.3019	0.479	0.324	2.22732e-23	3
P1	EVL	4.16616e-32	0.298932	0.963	0.948	7.92529e-28	3
P1	RAB27A	5.2069e-28	0.29874	0.414	0.267	9.90508e-24	3
P1	ARF6	9.53083e-26	0.297786	0.809	0.72	1.81305e-21	3
P1	MPG	1.05521e-26	0.296615	0.707	0.575	2.00733e-22	3
P1	CKLF	4.87621e-28	0.296571	0.504	0.349	9.27601e-24	3
P1	HLA-DQA1	2.16412e-25	0.296278	0.839	0.758	4.1168e-21	3
P1	FXYD2	1.69537e-67	0.295902	0.156	0.032	3.22509e-63	3
P1	CD3E	1.14122e-88	0.295205	1	1	2.17095e-84	3
P1	RAB24	8.40458e-27	0.294831	0.57	0.414	1.5988e-22	3
P1	AC022706.1	8.37045e-30	0.294538	0.365	0.217	1.59231e-25	3
P1	GOLIM4	7.12941e-47	0.294247	0.299	0.132	1.35623e-42	3
P1	CSF1	3.81407e-51	0.291168	0.191	0.061	7.2555e-47	3
P1	PRKCB	6.12491e-29	0.289863	0.385	0.233	1.16514e-24	3
P1	JAML	1.06552e-18	0.287318	0.849	0.8	2.02694e-14	3
P1	ZMAT3	2.20668e-20	0.286779	0.375	0.252	4.19777e-16	3
P1	GPAT3	3.89483e-24	0.286285	0.389	0.255	7.40913e-20	3
P1	FABP5	1.7465e-44	0.286005	0.216	0.083	3.32236e-40	3
P1	RAC2	6.74676e-61	0.285284	0.998	0.993	1.28344e-56	3
P1	AK4	5.18209e-21	0.284607	0.379	0.255	9.8579e-17	3
P1	HLA-DQA2	2.60683e-24	0.282755	0.909	0.858	4.95897e-20	3
P1	RASAL3	1.36019e-23	0.279746	0.558	0.415	2.58748e-19	3
P1	DARS	2.55915e-20	0.276639	0.543	0.419	4.86827e-16	3
P1	BST2	2.79232e-22	0.275463	0.741	0.631	5.31184e-18	3
P1	ITPR1	1.20362e-26	0.275456	0.365	0.225	2.28964e-22	3
P1	OSTF1	9.26365e-25	0.271922	0.933	0.891	1.76222e-20	3
P1	ITGB7	4.8767e-24	0.270823	0.892	0.826	9.27695e-20	3
P1	AC243829.4	2.07316e-40	0.2703	0.171	0.058	3.94377e-36	3
P1	RGS9	1.39754e-29	0.270061	0.337	0.193	2.65855e-25	3
P1	ASB2	1.54141e-38	0.268645	0.205	0.081	2.93222e-34	3
P1	COX7A2L	1.19891e-27	0.268495	0.898	0.839	2.28069e-23	3
P1	JUN	1.5638e-24	0.267853	0.551	0.394	2.97482e-20	3
P1	CLSTN3	1.01179e-21	0.267645	0.646	0.514	1.92474e-17	3
P1	STK17A	6.83305e-22	0.267447	0.687	0.569	1.29985e-17	3
P1	PRDX6	1.03362e-25	0.264889	0.814	0.725	1.96626e-21	3
P1	GPR35	2.24393e-58	0.262919	0.167	0.042	4.26862e-54	3
P1	GSTO1	4.15903e-25	0.262547	0.468	0.323	7.91173e-21	3
P1	PDE4D	1.71667e-18	0.260102	0.478	0.358	3.26562e-14	3
P1	PCED1B	2.33058e-27	0.259903	0.379	0.232	4.43346e-23	3
P1	KLRK1	1.03635e-48	0.259883	0.166	0.049	1.97146e-44	3
P1	HLA-DMA	2.42269e-21	0.259851	0.596	0.464	4.60868e-17	3
P1	SERPINB9	5.4582e-29	0.257766	0.26	0.136	1.03831e-24	3
P1	LINC01588	1.59704e-30	0.257726	0.203	0.091	3.03804e-26	3
P1	CST7	1.43091e-26	0.257347	0.975	0.943	2.72202e-22	3
P1	LYSMD2	1.3534e-25	0.256559	0.38	0.241	2.57458e-21	3
P1	IL13	1.48304e-29	0.256234	0.167	0.068	2.82119e-25	3
P1	NDFIP2	1.24595e-14	0.255622	0.573	0.467	2.37018e-10	3
P1	ADGRG5	7.0847e-43	0.25466	0.201	0.075	1.34772e-38	3
P1	SERPINB6	6.2879e-37	0.25459	0.266	0.124	1.19615e-32	3
P1	STOM	9.26569e-44	0.254129	0.219	0.083	1.76261e-39	3
P1	RTF2	6.83382e-23	0.253896	0.587	0.455	1.3e-18	3
P1	GAD1	8.78886e-39	0.251831	0.216	0.089	1.6719e-34	3
P1	RASGRP2	1.69998e-19	-0.253996	0.166	0.28	3.23387e-15	3
P1	YWHAB	2.85984e-14	-0.254592	0.578	0.662	5.44027e-10	3
P1	SYNGR2	2.33642e-13	-0.256883	0.446	0.531	4.44457e-09	3
P1	TRABD	9.3096e-20	-0.257287	0.647	0.742	1.77097e-15	3
P1	TNFRSF25	3.96094e-27	-0.257845	0.053	0.166	7.5349e-23	3
P1	TTC39C	4.35096e-13	-0.259623	0.46	0.55	8.27683e-09	3
P1	MHENCR	1.26786e-16	-0.260379	0.3	0.413	2.41185e-12	3
P1	SARAF	2.22165e-36	-0.260729	0.992	0.993	4.22624e-32	3
P1	CDC25B	9.44898e-14	-0.260854	0.566	0.646	1.79748e-09	3
P1	OCIAD2	3.6334e-15	-0.261407	0.475	0.562	6.91181e-11	3
P1	SMAD5	3.75773e-17	-0.263847	0.165	0.269	7.14833e-13	3
P1	SOCS3	4.49396e-11	-0.265125	0.132	0.204	8.54886e-07	3
P1	BTG1	1.31678e-34	-0.266297	0.992	0.994	2.50491e-30	3
P1	AIRE	3.52301e-24	-0.266713	0.027	0.119	6.70181e-20	3
P1	IL17RB	6.81699e-34	-0.268513	0.033	0.155	1.2968e-29	3
P1	SUN1	4.89375e-19	-0.268849	0.185	0.302	9.30938e-15	3
P1	CD28	7.42265e-26	-0.268877	0.09	0.212	1.41201e-21	3
P1	CRIP2	4.39831e-27	-0.270447	0.035	0.14	8.3669e-23	3
P1	MAPKAPK5-AS1	3.0457e-14	-0.27207	0.403	0.489	5.79383e-10	3
P1	CDK2AP2	1.14823e-14	-0.274316	0.53	0.612	2.18428e-10	3
P1	CRBN	4.13482e-17	-0.275083	0.437	0.535	7.86567e-13	3
P1	RPS12	1.9172e-92	-0.275952	1	0.997	3.6471e-88	3
P1	LIME1	8.44257e-23	-0.278987	0.519	0.664	1.60603e-18	3
P1	CYLD	1.0839e-16	-0.279731	0.499	0.586	2.0619e-12	3
P1	GIMAP4	1.64277e-18	-0.282259	0.244	0.363	3.12504e-14	3
P1	TECR	7.71062e-20	-0.283082	0.444	0.547	1.46679e-15	3
P1	SLC25A25	4.60965e-19	-0.284052	0.225	0.338	8.76894e-15	3
P1	THOC3	1.88062e-15	-0.285512	0.374	0.469	3.5775e-11	3
P1	BEX3	4.40932e-23	-0.286956	0.069	0.174	8.38784e-19	3
P1	PFKL	8.48286e-13	-0.287873	0.348	0.434	1.61369e-08	3
P1	EMP3	8.67315e-38	-0.290148	0.933	0.962	1.64989e-33	3
P1	LPAR6	5.37788e-19	-0.2917	0.529	0.634	1.02303e-14	3
P1	EZR	6.23395e-18	-0.292431	0.478	0.575	1.18589e-13	3
P1	PTGDR2	1.4113e-29	-0.298257	0.05	0.169	2.68472e-25	3
P1	MYADM	4.97783e-21	-0.298616	0.336	0.466	9.46933e-17	3
P1	CD44	8.21145e-29	-0.299575	0.86	0.931	1.56206e-24	3
P1	FAM102A	1.46942e-18	-0.300118	0.326	0.446	2.79528e-14	3
P1	ARID5B	8.43882e-23	-0.30094	0.274	0.41	1.60532e-18	3
P1	SERP1	8.65407e-34	-0.30624	0.879	0.909	1.64626e-29	3
P1	LY9	1.16283e-23	-0.308099	0.38	0.522	2.21204e-19	3
P1	ANXA2	1.2222e-19	-0.309729	0.73	0.78	2.32499e-15	3
P1	RHBDD2	4.67064e-22	-0.31141	0.483	0.603	8.88496e-18	3
P1	PRNP	4.69095e-25	-0.318758	0.56	0.682	8.9236e-21	3
P1	SSR3	1.21354e-31	-0.322356	0.827	0.882	2.30852e-27	3
P1	DUSP1	1.56777e-10	-0.322566	0.217	0.295	2.98236e-06	3
P1	NEAT1	2.11854e-24	-0.323812	0.949	0.961	4.03011e-20	3
P1	GATA3	1.53076e-25	-0.325023	0.865	0.903	2.91197e-21	3
P1	CSTB	2.97047e-32	-0.327449	0.73	0.806	5.65072e-28	3
P1	MALAT1	3.7055e-45	-0.337677	1	1	7.04897e-41	3
P1	CD9	5.3036e-35	-0.340885	0.091	0.243	1.0089e-30	3
P1	CD200R1	6.2701e-22	-0.344529	0.206	0.329	1.19276e-17	3
P1	CDKN2D	1.34382e-24	-0.346753	0.408	0.549	2.55635e-20	3
P1	RAD21	5.48378e-31	-0.354628	0.799	0.837	1.04318e-26	3
P1	GDE1	5.65611e-25	-0.35596	0.409	0.539	1.07596e-20	3
P1	TRAT1	1.56774e-26	-0.356898	0.323	0.468	2.98231e-22	3
P1	PI16	4.97273e-32	-0.363465	0.18	0.343	9.45962e-28	3
P1	SMDT1	2.37049e-39	-0.367227	0.802	0.868	4.50937e-35	3
P1	TRADD	7.89584e-30	-0.37587	0.445	0.585	1.50203e-25	3
P1	CD6	1.20455e-22	-0.383254	0.548	0.639	2.29141e-18	3
P1	RORA	9.0597e-30	-0.386654	0.114	0.251	1.72343e-25	3
P1	FXYD1	8.69215e-31	-0.389671	0.163	0.315	1.65351e-26	3
P1	CORO1B	2.68838e-30	-0.392073	0.682	0.778	5.1141e-26	3
P1	ISG20	8.44391e-34	-0.392088	0.406	0.573	1.60628e-29	3
P1	IFITM1	6.41343e-48	-0.395276	0.85	0.931	1.22003e-43	3
P1	RNASET2	5.50606e-34	-0.397411	0.656	0.752	1.04742e-29	3
P1	MCUB	1.27608e-32	-0.399682	0.344	0.499	2.42748e-28	3
P1	C4orf48	7.33741e-37	-0.401121	0.336	0.508	1.39579e-32	3
P1	TXNIP	2.69971e-36	-0.403941	0.898	0.939	5.13566e-32	3
P1	PASK	3.81505e-30	-0.407784	0.153	0.3	7.25736e-26	3
P1	FAM45A	2.72152e-32	-0.407976	0.256	0.41	5.17714e-28	3
P1	ADD3	5.80599e-41	-0.409554	0.521	0.687	1.10447e-36	3
P1	RASA3	5.18007e-37	-0.414577	0.222	0.407	9.85405e-33	3
P1	LINC02273	1.9179e-40	-0.415907	0.079	0.24	3.64842e-36	3
P1	AES	1.79579e-42	-0.419556	0.842	0.896	3.41613e-38	3
P1	NAAA	5.36787e-38	-0.427443	0.502	0.654	1.02113e-33	3
P1	TNFRSF4	4.39448e-24	-0.428084	0.156	0.289	8.35963e-20	3
P1	RIPOR2	2.65921e-38	-0.437354	0.458	0.626	5.05862e-34	3
P1	S1PR1	7.10957e-47	-0.444164	0.175	0.382	1.35245e-42	3
P1	RCBTB2	1.90541e-35	-0.445073	0.759	0.838	3.62466e-31	3
P1	FXYD5	2.30972e-124	-0.45428	0.999	0.999	4.39378e-120	3
P1	GPR15	1.18713e-32	-0.456366	0.316	0.468	2.25827e-28	3
P1	CHDH	8.48794e-60	-0.4673	0.07	0.277	1.61466e-55	3
P1	SPOCK2	2.98414e-24	-0.482712	0.23	0.362	5.67673e-20	3
P1	PRDX1	1.66661e-53	-0.500271	0.787	0.86	3.1704e-49	3
P1	FTH1	6.2243e-110	-0.502132	0.998	0.995	1.18405e-105	3
P1	DUSP2	3.17271e-31	-0.502375	0.281	0.447	6.03545e-27	3
P1	RPS4Y1	7.47815e-102	-0.522879	0.983	0.992	1.42257e-97	3
P1	ICAM2	3.32027e-68	-0.600511	0.257	0.51	6.31616e-64	3
P1	LTB	7.64107e-35	-0.600571	0.802	0.861	1.45356e-30	3
P1	CCR10	4.00229e-62	-0.601602	0.085	0.299	7.61355e-58	3
P1	IFITM3	5.60035e-75	-0.618105	0.518	0.758	1.06535e-70	3
P1	CD4	6.30316e-80	-0.644369	0.045	0.285	1.19905e-75	3
P1	KLRB1	8.41825e-22	-0.668532	0.032	0.119	1.6014e-17	3
P1	CD5	6.41934e-67	-0.697685	0.538	0.707	1.22115e-62	3
P1	ERN1	1.52902e-89	-0.792596	0.652	0.839	2.90865e-85	3
P1	KLF2	6.39732e-145	-0.95696	0.634	0.892	1.21696e-140	3
P1	GSTK1	9.82844e-205	-1.06639	0.803	0.935	1.86966e-200	3
P1	IL7R	5.32387e-152	-1.26787	0.491	0.78	1.01276e-147	3
P1	SLC2A3	2.44996e-111	0.907336	0.971	0.814	4.66056e-107	4
P1	PGAM1	2.84066e-108	0.827538	0.975	0.901	5.40379e-104	4
P1	ERN1	1.29176e-77	0.810767	0.943	0.78	2.45732e-73	4
P1	GPI	1.18351e-81	0.802518	0.981	0.891	2.25139e-77	4
P1	IFITM2	7.68589e-91	0.779488	0.992	0.849	1.46209e-86	4
P1	LDHA	8.14825e-98	0.696281	0.988	0.929	1.55004e-93	4
P1	P4HA1	1.29646e-75	0.684891	0.696	0.347	2.46626e-71	4
P1	ALDOA	1.72686e-112	0.684693	1	0.983	3.28501e-108	4
P1	CD109	1.29151e-47	0.666333	0.522	0.281	2.45684e-43	4
P1	IFITM3	6.03242e-62	0.663695	0.909	0.679	1.14755e-57	4
P1	SFXN1	1.30618e-67	0.655267	0.898	0.677	2.48475e-63	4
P1	ENO2	1.56496e-59	0.635727	0.805	0.557	2.97703e-55	4
P1	MIF	1.30102e-110	0.632461	1	0.989	2.47492e-106	4
P1	DDX3Y	3.73184e-52	0.616016	0.716	0.471	7.09909e-48	4
P1	BNIP3L	3.312e-65	0.607959	0.873	0.674	6.30041e-61	4
P1	PAPOLA	1.16605e-41	0.58153	0.79	0.631	2.21817e-37	4
P1	ENO1	1.08361e-65	0.574248	0.989	0.972	2.06135e-61	4
P1	RHBDD2	5.16246e-36	0.564625	0.723	0.559	9.82055e-32	4
P1	ANXA1	7.99276e-51	0.548786	0.972	0.923	1.52046e-46	4
P1	SARAF	7.48541e-108	0.545538	1	0.992	1.42395e-103	4
P1	TPI1	2.43989e-66	0.533504	0.989	0.977	4.6414e-62	4
P1	CD8B	7.33882e-45	0.529586	0.884	0.611	1.39606e-40	4
P1	C4orf3	7.84868e-54	0.519246	0.969	0.866	1.49305e-49	4
P1	PPDPF	2.86994e-57	0.503716	0.991	0.951	5.4595e-53	4
P1	PKM	8.07484e-60	0.495995	0.997	0.965	1.53608e-55	4
P1	FAM162A	6.39652e-36	0.481011	0.751	0.56	1.21681e-31	4
P1	RNF19A	3.43352e-29	0.471378	0.577	0.394	6.53158e-25	4
P1	ICOS	3.21729e-40	0.468338	0.524	0.291	6.12025e-36	4
P1	SDCBP	1.03041e-31	0.459453	0.794	0.661	1.96015e-27	4
P1	PTGER4	1.82238e-29	0.457816	0.686	0.511	3.46671e-25	4
P1	FAM102A	4.99034e-29	0.456282	0.597	0.398	9.49313e-25	4
P1	CDKN1B	8.96887e-31	0.453329	0.838	0.685	1.70615e-26	4
P1	RPS4Y1	6.16929e-65	0.450257	1	0.989	1.17358e-60	4
P1	CD44	1.27412e-38	0.440103	0.98	0.907	2.42376e-34	4
P1	FXYD7	2.68964e-15	0.438583	0.42	0.284	5.1165e-11	4
P1	IL7R	2.10595e-27	0.437135	0.85	0.698	4.00615e-23	4
P1	PER1	1.22507e-32	0.431631	0.473	0.265	2.33045e-28	4
P1	MTFP1	2.44961e-27	0.431007	0.55	0.369	4.65989e-23	4
P1	VAMP2	2.4599e-25	0.419805	0.756	0.62	4.67946e-21	4
P1	PLPP1	1.24767e-29	0.412262	0.47	0.275	2.37344e-25	4
P1	H3F3B	1.99794e-26	0.405743	0.991	0.987	3.80068e-22	4
P1	GATA3	8.31317e-39	0.403385	0.972	0.886	1.58141e-34	4
P1	JOSD1	1.17641e-25	0.398155	0.445	0.272	2.23788e-21	4
P1	HILPDA	1.61895e-34	0.396217	0.318	0.134	3.07972e-30	4
P1	MGAT1	5.8343e-26	0.380918	0.689	0.52	1.10986e-21	4
P1	GDE1	4.89206e-25	0.379791	0.669	0.491	9.30617e-21	4
P1	CSDE1	3.02872e-29	0.376902	0.932	0.836	5.76153e-25	4
P1	BNIP3	5.77386e-18	0.374932	0.413	0.27	1.09836e-13	4
P1	RUNX2	1.11585e-21	0.374759	0.643	0.485	2.12268e-17	4
P1	EGLN1	1.59921e-24	0.373819	0.536	0.357	3.04218e-20	4
P1	ANKRD37	1.93885e-27	0.368565	0.338	0.17	3.68827e-23	4
P1	BHLHE40	6.66538e-29	0.368259	0.83	0.685	1.26796e-24	4
P1	RAD21	1.09952e-23	0.367617	0.895	0.821	2.09161e-19	4
P1	CLK1	3.16265e-18	0.360484	0.711	0.609	6.01631e-14	4
P1	PIK3R1	2.10583e-11	0.358025	0.524	0.424	4.00592e-07	4
P1	RALA	4.97493e-17	0.356377	0.615	0.486	9.46381e-13	4
P1	RPS29	1.80305e-53	0.352965	0.998	0.979	3.42995e-49	4
P1	RCBTB2	7.66966e-21	0.352516	0.904	0.81	1.459e-16	4
P1	ERO1A	7.36721e-21	0.351907	0.651	0.505	1.40146e-16	4
P1	TRBC1	7.63026e-18	0.350746	0.722	0.59	1.4515e-13	4
P1	YBX1	1.47587e-37	0.35018	0.994	0.967	2.80755e-33	4
P1	AMD1	5.77056e-19	0.346168	0.444	0.299	1.09773e-14	4
P1	COPS2	1.67327e-20	0.344208	0.743	0.614	3.18306e-16	4
P1	SRRM1	9.83489e-22	0.342094	0.841	0.756	1.87089e-17	4
P1	TSC22D3	6.47085e-17	0.340863	0.852	0.762	1.23095e-12	4
P1	TRGV4	1.48855e-33	0.33498	0.168	0.05	2.83167e-29	4
P1	GNLY	2.14627e-10	0.331948	0.645	0.536	4.08285e-06	4
P1	RPS12	4.6448e-77	0.327618	1	0.998	8.83581e-73	4
P1	PNRC1	2.83875e-28	0.324563	0.972	0.934	5.40016e-24	4
P1	THEMIS	6.13046e-16	0.323919	0.717	0.614	1.1662e-11	4
P1	RMND5A	2.95726e-15	0.322644	0.447	0.317	5.6256e-11	4
P1	FBXO32	1.74166e-14	0.320623	0.485	0.366	3.31317e-10	4
P1	RPL13A	4.62081e-51	0.319674	1	0.991	8.79017e-47	4
P1	PGK1	3.59969e-22	0.319058	0.943	0.896	6.84769e-18	4
P1	RNMT	9.82144e-20	0.317498	0.502	0.344	1.86833e-15	4
P1	HIST3H2A	7.8472e-14	0.316461	0.461	0.33	1.49277e-09	4
P1	EPHB6	4.86207e-15	0.315046	0.111	0.043	9.24911e-11	4
P1	RBPJ	1.00153e-16	0.31485	0.502	0.356	1.9052e-12	4
P1	LEPROTL1	6.80573e-18	0.312662	0.799	0.693	1.29465e-13	4
P1	CD55	6.21341e-12	0.309254	0.686	0.589	1.18198e-07	4
P1	AC097534.2	3.18336e-18	0.305415	0.445	0.29	6.0557e-14	4
P1	RPS27	2.34438e-55	0.302446	1	0.997	4.45972e-51	4
P1	ARNT	1.22464e-14	0.301888	0.434	0.304	2.32964e-10	4
P1	OGA	8.66416e-12	0.301187	0.58	0.483	1.64818e-07	4
P1	FXYD5	1.0805e-37	0.301149	1	0.999	2.05544e-33	4
P1	DDX24	4.13257e-16	0.300318	0.822	0.717	7.86139e-12	4
P1	TTC39C	1.00671e-14	0.297882	0.652	0.516	1.91507e-10	4
P1	UHRF1BP1L	1.13227e-16	0.29744	0.419	0.274	2.15391e-12	4
P1	NAMPT	4.56591e-12	0.296111	0.56	0.455	8.68574e-08	4
P1	RPL37	8.12221e-64	0.290435	1	0.997	1.54509e-59	4
P1	DNAJB9	1.19075e-11	0.290194	0.47	0.359	2.26517e-07	4
P1	SLC16A3	5.18681e-14	0.290122	0.47	0.343	9.86686e-10	4
P1	RPL21	1.81512e-44	0.28992	1	0.991	3.4529e-40	4
P1	HMGN1	2.43205e-19	0.289894	0.951	0.899	4.62649e-15	4
P1	TAF15	3.55524e-14	0.289832	0.595	0.478	6.76312e-10	4
P1	CANX	3.61278e-16	0.288849	0.807	0.713	6.8726e-12	4
P1	TNFRSF4	3.95359e-07	0.288126	0.335	0.25	0.00752092	4
P1	SYTL3	7.61836e-15	0.287728	0.842	0.761	1.44924e-10	4
P1	TIGIT	1.81199e-10	0.287673	0.428	0.313	3.44695e-06	4
P1	PPP1R2	4.03006e-15	0.285137	0.796	0.694	7.66638e-11	4
P1	SUN1	2.01946e-14	0.284008	0.388	0.262	3.84161e-10	4
P1	LIME1	1.99481e-11	0.283377	0.731	0.62	3.79473e-07	4
P1	PTMA	5.92176e-38	0.281414	1	0.998	1.1265e-33	4
P1	AGO2	8.82965e-12	0.281165	0.397	0.286	1.67967e-07	4
P1	NR4A2	4.15592e-15	0.276204	0.19	0.094	7.90581e-11	4
P1	CNIH1	3.19221e-14	0.274645	0.709	0.594	6.07255e-10	4
P1	RPL4	1.3319e-23	0.273294	0.997	0.969	2.53368e-19	4
P1	RPL12	1.71436e-45	0.271503	1	0.998	3.26122e-41	4
P1	FXYD1	2.70322e-12	0.271319	0.391	0.268	5.14234e-08	4
P1	VGLL4	1.71211e-13	0.26981	0.388	0.267	3.25695e-09	4
P1	HSP90B1	1.54509e-14	0.268874	0.873	0.811	2.93923e-10	4
P1	TMSB4X	1.93616e-53	0.268663	1	1	3.68315e-49	4
P1	SEC61B	1.04789e-17	0.267816	0.947	0.926	1.99339e-13	4
P1	LBH	1.61327e-08	0.267598	0.431	0.347	0.000306892	4
P1	OSBPL3	1.17274e-12	0.266601	0.357	0.245	2.2309e-08	4
P1	WDR45B	1.31625e-13	0.266389	0.366	0.243	2.5039e-09	4
P1	CDKN2D	2.18793e-10	0.262822	0.606	0.507	4.1621e-06	4
P1	RPS11	2.70681e-30	0.262332	1	0.991	5.14916e-26	4
P1	ZFAND5	2.68799e-12	0.261551	0.743	0.654	5.11336e-08	4
P1	SSR4	8.44421e-22	0.259182	0.975	0.947	1.60634e-17	4
P1	KDM3A	4.11823e-18	0.258481	0.295	0.163	7.83412e-14	4
P1	GOLT1B	2.6421e-13	0.256048	0.632	0.503	5.02606e-09	4
P1	HERPUD2	6.60589e-10	0.255275	0.495	0.405	1.25664e-05	4
P1	SSR3	5.40683e-13	0.25348	0.92	0.864	1.02854e-08	4
P1	AFTPH	4.00617e-11	0.252956	0.359	0.255	7.62093e-07	4
P1	RICTOR	6.67405e-12	0.252006	0.612	0.496	1.2696e-07	4
P1	PTEN	1.12329e-10	0.251664	0.663	0.58	2.13684e-06	4
P1	NDFIP1	6.9905e-14	0.251222	0.844	0.782	1.3298e-09	4
P1	GYG1	1.6249e-09	-0.250048	0.275	0.397	3.09105e-05	4
P1	TAF7	3.99949e-10	-0.250351	0.247	0.378	7.60823e-06	4
P1	PSMD8	3.33712e-10	-0.251682	0.592	0.693	6.34821e-06	4
P1	COX5B	3.97896e-12	-0.253143	0.804	0.872	7.56917e-08	4
P1	CERCAM	5.53639e-12	-0.253293	0.056	0.156	1.05319e-07	4
P1	COX6C	8.04768e-13	-0.25356	0.813	0.86	1.53091e-08	4
P1	EBP	1.0236e-08	-0.25361	0.332	0.45	0.000194719	4
P1	TADA3	1.20876e-09	-0.254322	0.315	0.447	2.29943e-05	4
P1	WASHC1	2.34626e-06	-0.254694	0.393	0.492	0.044633	4
P1	IL9R	8.64829e-07	-0.255329	0.396	0.491	0.0164516	4
P1	MAP2K2	1.79012e-09	-0.255479	0.648	0.719	3.40534e-05	4
P1	AHNAK	8.57087e-11	-0.255784	0.881	0.901	1.63044e-06	4
P1	MIIP	6.9065e-08	-0.255883	0.53	0.627	0.00131382	4
P1	GLO1	1.19352e-09	-0.256562	0.519	0.631	2.27043e-05	4
P1	CCT7	2.59457e-11	-0.257102	0.284	0.428	4.93565e-07	4
P1	NLRC3	2.33761e-11	-0.257105	0.185	0.318	4.44684e-07	4
P1	ERG28	5.17899e-14	-0.257589	0.121	0.257	9.85199e-10	4
P1	GTF2A2	5.03732e-11	-0.257963	0.232	0.361	9.5825e-07	4
P1	CMTM6	1.51713e-09	-0.258026	0.274	0.395	2.88604e-05	4
P1	HLA-F	3.02638e-09	-0.258228	0.529	0.639	5.75709e-05	4
P1	CASP1	5.29113e-15	-0.258705	0.066	0.19	1.00653e-10	4
P1	NR1H2	4.50119e-11	-0.258846	0.196	0.327	8.56261e-07	4
P1	ORMDL1	6.25285e-10	-0.259569	0.26	0.381	1.18948e-05	4
P1	H2AFV	2.59466e-08	-0.259744	0.484	0.604	0.000493581	4
P1	ELOB	9.51444e-17	-0.260298	0.903	0.937	1.80993e-12	4
P1	ORAI2	1.41467e-11	-0.260465	0.164	0.289	2.69113e-07	4
P1	DPP7	1.06295e-10	-0.260654	0.722	0.791	2.02205e-06	4
P1	MRPS34	8.00182e-11	-0.261243	0.629	0.724	1.52219e-06	4
P1	CCM2	3.02404e-09	-0.261399	0.49	0.604	5.75263e-05	4
P1	DYNLT1	1.0954e-11	-0.261723	0.287	0.431	2.08378e-07	4
P1	SH3BGRL	4.1066e-11	-0.261825	0.541	0.659	7.81198e-07	4
P1	GSTO1	3.24277e-11	-0.26212	0.233	0.37	6.16871e-07	4
P1	ATP5MF	7.72863e-11	-0.262237	0.665	0.77	1.47022e-06	4
P1	G6PD	2.05881e-14	-0.262678	0.093	0.222	3.91647e-10	4
P1	TMEM14C	8.8505e-11	-0.263588	0.308	0.443	1.68363e-06	4
P1	LSM6	3.0761e-12	-0.263612	0.227	0.366	5.85166e-08	4
P1	CD5	0.000346137	-0.264264	0.651	0.671	1	4
P1	ITM2B	5.17461e-16	-0.264423	0.938	0.957	9.84366e-12	4
P1	PPT1	4.26595e-10	-0.264641	0.264	0.394	8.11512e-06	4
P1	CAP1	3.70389e-10	-0.264756	0.771	0.825	7.04591e-06	4
P1	VAMP8	2.37137e-10	-0.264943	0.474	0.603	4.51106e-06	4
P1	TUBB4B	4.26017e-07	-0.266248	0.233	0.334	0.00810411	4
P1	RANBP1	1.83406e-10	-0.266311	0.252	0.38	3.48893e-06	4
P1	SPSB3	8.5389e-11	-0.266461	0.362	0.503	1.62436e-06	4
P1	JUN	4.04159e-05	-0.267082	0.355	0.439	0.768831	4
P1	SOS1	5.48236e-11	-0.267177	0.173	0.295	1.04291e-06	4
P1	SHKBP1	5.17616e-12	-0.26729	0.232	0.377	9.84661e-08	4
P1	ANXA5	4.33579e-09	-0.267317	0.711	0.78	8.24797e-05	4
P1	RGS19	6.57351e-12	-0.268069	0.397	0.546	1.25048e-07	4
P1	HLA-DRA	1.11685e-06	-0.268172	0.872	0.914	0.0212458	4
P1	STAT1	2.80849e-10	-0.269048	0.167	0.288	5.34259e-06	4
P1	CITED2	1.28378e-08	-0.269463	0.675	0.745	0.000244214	4
P1	WDR1	1.62988e-10	-0.269511	0.637	0.728	3.10052e-06	4
P1	ARHGAP25	5.28563e-12	-0.269515	0.15	0.276	1.00549e-07	4
P1	HCLS1	3.50878e-12	-0.270563	0.742	0.83	6.67476e-08	4
P1	BIN2	6.18613e-09	-0.271665	0.325	0.438	0.000117679	4
P1	SCP2	7.49737e-12	-0.27171	0.292	0.436	1.42623e-07	4
P1	TRAPPC6A	9.24151e-10	-0.272145	0.376	0.498	1.75801e-05	4
P1	TESC	4.74723e-12	-0.272576	0.151	0.282	9.03065e-08	4
P1	DBI	1.14531e-10	-0.272801	0.539	0.66	2.17872e-06	4
P1	POLR2L	1.22674e-09	-0.273673	0.498	0.61	2.33363e-05	4
P1	CISH	1.61505e-10	-0.273901	0.275	0.408	3.0723e-06	4
P1	PLIN2	1.07945e-09	-0.27443	0.337	0.466	2.05344e-05	4
P1	SCAMP2	8.85733e-11	-0.274609	0.459	0.591	1.68493e-06	4
P1	LAYN	9.42756e-17	-0.27474	0.009	0.114	1.7934e-12	4
P1	STN1	1.81418e-10	-0.274931	0.246	0.367	3.45112e-06	4
P1	VMP1	2.11417e-12	-0.27573	0.226	0.365	4.02179e-08	4
P1	TRBC2	6.80525e-07	-0.275743	0.73	0.795	0.0129456	4
P1	TWF2	1.99977e-12	-0.27595	0.315	0.469	3.80416e-08	4
P1	CD70	3.63307e-06	-0.276068	0.393	0.474	0.069112	4
P1	PRR13	1.02373e-11	-0.277092	0.654	0.736	1.94744e-07	4
P1	EZR	1.22329e-08	-0.277264	0.456	0.564	0.000232706	4
P1	ADA	2.38173e-14	-0.277973	0.161	0.309	4.53076e-10	4
P1	CBR1	2.25614e-14	-0.278336	0.116	0.252	4.29186e-10	4
P1	CHMP4B	5.58133e-12	-0.278591	0.246	0.384	1.06174e-07	4
P1	CASP4	2.70551e-12	-0.278733	0.267	0.416	5.14669e-08	4
P1	EGLN3	1.14532e-06	-0.278783	0.371	0.464	0.0217874	4
P1	RGCC	2.33521e-11	-0.279713	0.209	0.341	4.44227e-07	4
P1	CEBPZOS	9.54132e-14	-0.27993	0.133	0.269	1.81505e-09	4
P1	CD53	8.78646e-12	-0.281045	0.665	0.764	1.67145e-07	4
P1	SATB1	1.58568e-10	-0.281157	0.308	0.436	3.01644e-06	4
P1	SERPINB1	9.40022e-05	-0.281167	0.501	0.574	1	4
P1	SRP9	5.57729e-11	-0.281201	0.543	0.66	1.06097e-06	4
P1	TRGV5	3.65246e-09	-0.281364	0.049	0.129	6.94807e-05	4
P1	TC2N	1.65315e-11	-0.281447	0.153	0.277	3.14479e-07	4
P1	NOP10	2.82973e-11	-0.284058	0.598	0.707	5.38299e-07	4
P1	PRDX3	3.21796e-13	-0.28417	0.257	0.412	6.12153e-09	4
P1	SELENOW	1.54451e-11	-0.284986	0.51	0.637	2.93812e-07	4
P1	S1PR4	2.39284e-09	-0.287128	0.434	0.544	4.5519e-05	4
P1	KIAA1551	9.31474e-09	-0.287432	0.495	0.604	0.000177194	4
P1	ENTPD1	1.41371e-06	-0.287598	0.283	0.373	0.026893	4
P1	HSPA1A	6.53809e-11	-0.288166	0.235	0.364	1.24374e-06	4
P1	H3F3A	2.60737e-20	-0.288713	0.966	0.973	4.96e-16	4
P1	ADAM8	2.29698e-11	-0.290747	0.509	0.646	4.36954e-07	4
P1	STK10	7.12255e-14	-0.29159	0.304	0.468	1.35492e-09	4
P1	REEP5	3.52344e-14	-0.291666	0.648	0.769	6.70265e-10	4
P1	ABI3	1.22065e-17	-0.292991	0.051	0.185	2.32203e-13	4
P1	ITGAL	3.74255e-11	-0.295323	0.343	0.476	7.11944e-07	4
P1	COTL1	1.51439e-15	-0.296436	0.923	0.932	2.88083e-11	4
P1	SRSF9	1.15441e-12	-0.296527	0.53	0.66	2.19603e-08	4
P1	LIMS1	1.13189e-10	-0.297015	0.26	0.388	2.15319e-06	4
P1	GPR15	4.43855e-09	-0.297761	0.329	0.446	8.44345e-05	4
P1	PRRC2B	9.4016e-11	-0.298033	0.394	0.525	1.78847e-06	4
P1	ARHGAP45	5.40757e-11	-0.299426	0.389	0.517	1.02868e-06	4
P1	HNRNPA2B1	3.11679e-12	-0.299773	0.662	0.765	5.92907e-08	4
P1	FURIN	1.23865e-16	-0.299815	0.077	0.216	2.35628e-12	4
P1	NEAT1	6.59724e-08	-0.299839	0.944	0.96	0.00125499	4
P1	PSMC5	1.11714e-13	-0.30031	0.321	0.476	2.12514e-09	4
P1	PRDX1	4.04128e-12	-0.300948	0.807	0.848	7.68773e-08	4
P1	PFN1	3.5301e-17	-0.302201	0.93	0.951	6.71531e-13	4
P1	UBXN11	4.09279e-10	-0.30232	0.53	0.638	7.78572e-06	4
P1	GLUL	6.04352e-09	-0.302548	0.298	0.413	0.000114966	4
P1	MT-ND2	1.12773e-09	-0.302986	0.583	0.687	2.14528e-05	4
P1	STK38	2.64114e-14	-0.303165	0.3	0.463	5.02424e-10	4
P1	RASAL3	8.71774e-10	-0.303423	0.34	0.46	1.65838e-05	4
P1	CAPZB	8.19467e-21	-0.303453	0.845	0.91	1.55887e-16	4
P1	MYL6	1.01125e-24	-0.303552	0.971	0.981	1.9237e-20	4
P1	BTG2	7.37847e-12	-0.304848	0.526	0.653	1.40361e-07	4
P1	CORO1A	2.78762e-21	-0.306076	0.898	0.946	5.30289e-17	4
P1	MBP	8.41047e-14	-0.306724	0.544	0.687	1.59992e-09	4
P1	OAZ1	1.08662e-23	-0.30733	0.963	0.978	2.06707e-19	4
P1	SYNGR2	4.5702e-12	-0.308004	0.382	0.527	8.69388e-08	4
P1	LINC01871	1.29501e-10	-0.308112	0.801	0.838	2.4635e-06	4
P1	FOS	0.0003603	-0.308439	0.328	0.4	1	4
P1	PRDX2	9.56068e-13	-0.309743	0.541	0.686	1.81873e-08	4
P1	KCNA3	3.63783e-14	-0.310898	0.175	0.32	6.92025e-10	4
P1	CFL1	5.6427e-24	-0.312161	0.963	0.967	1.07341e-19	4
P1	FDFT1	3.24587e-14	-0.314163	0.728	0.819	6.17463e-10	4
P1	FKBP11	3.72651e-13	-0.314198	0.269	0.422	7.08893e-09	4
P1	FLOT2	7.96695e-15	-0.314354	0.246	0.409	1.51555e-10	4
P1	MFSD10	1.29974e-14	-0.315793	0.491	0.636	2.4725e-10	4
P1	PRDX5	7.50213e-15	-0.315911	0.539	0.678	1.42713e-10	4
P1	PRKCB	1.18357e-12	-0.315956	0.153	0.281	2.2515e-08	4
P1	JPT1	8.36332e-11	-0.316653	0.359	0.491	1.59095e-06	4
P1	RGS1	1.9987e-08	-0.316776	0.209	0.312	0.000380212	4
P1	TLN1	9.25821e-14	-0.318026	0.318	0.479	1.76119e-09	4
P1	CD81	6.25108e-14	-0.320195	0.26	0.408	1.18914e-09	4
P1	RNF213	8.51129e-12	-0.320556	0.617	0.729	1.6191e-07	4
P1	KLF10	5.58897e-14	-0.320583	0.121	0.254	1.06319e-09	4
P1	TMEM173	3.10993e-14	-0.322848	0.286	0.44	5.91603e-10	4
P1	CXCR3	2.47409e-13	-0.323002	0.059	0.168	4.70645e-09	4
P1	P2RY8	9.12485e-13	-0.324096	0.456	0.591	1.73582e-08	4
P1	C11orf58	1.8131e-15	-0.324701	0.439	0.602	3.44905e-11	4
P1	CDC37	8.68736e-15	-0.325718	0.553	0.679	1.6526e-10	4
P1	TNF	5.02297e-07	-0.326993	0.215	0.316	0.00955521	4
P1	CD151	1.24771e-20	-0.327304	0.062	0.217	2.37352e-16	4
P1	CAMK1	1.21761e-14	-0.327582	0.042	0.153	2.31625e-10	4
P1	SELPLG	2.74648e-16	-0.327607	0.768	0.866	5.22463e-12	4
P1	TPM3	6.43996e-16	-0.331011	0.58	0.721	1.22507e-11	4
P1	OTUB1	3.81426e-17	-0.331664	0.423	0.591	7.25587e-13	4
P1	F2R	1.00846e-17	-0.332164	0.091	0.239	1.9184e-13	4
P1	TBC1D10C	2.66243e-15	-0.332783	0.481	0.631	5.06474e-11	4
P1	C20orf204	6.75424e-18	-0.334449	0.097	0.249	1.28486e-13	4
P1	C4orf48	8.50222e-13	-0.334564	0.34	0.484	1.61738e-08	4
P1	NDUFB2	4.52312e-14	-0.335283	0.371	0.516	8.60433e-10	4
P1	NDUFAF3	8.49267e-19	-0.335794	0.153	0.326	1.61556e-14	4
P1	CTSC	2.44335e-18	-0.33628	0.81	0.875	4.64799e-14	4
P1	RNASET2	7.59812e-15	-0.336392	0.635	0.741	1.44539e-10	4
P1	IRF1	1.26607e-12	-0.33775	0.428	0.578	2.40845e-08	4
P1	DOK2	1.14158e-14	-0.338368	0.459	0.615	2.17163e-10	4
P1	UBC	5.48623e-21	-0.338957	0.944	0.972	1.04365e-16	4
P1	ODF2L	2.25879e-18	-0.339307	0.113	0.271	4.29689e-14	4
P1	TSPO	7.81416e-21	-0.339337	0.767	0.863	1.48649e-16	4
P1	SUSD3	2.11628e-16	-0.341155	0.258	0.421	4.02579e-12	4
P1	CKLF	2.19821e-13	-0.341775	0.258	0.399	4.18165e-09	4
P1	STMN1	3.92799e-10	-0.341827	0.059	0.148	7.47222e-06	4
P1	MAL	2.7657e-17	-0.35007	0.36	0.554	5.26118e-13	4
P1	ANKRD12	8.3145e-17	-0.350188	0.49	0.661	1.58167e-12	4
P1	IER2	6.08534e-20	-0.350967	0.98	0.981	1.15761e-15	4
P1	MYH9	2.38224e-12	-0.351507	0.626	0.725	4.53174e-08	4
P1	ATP5IF1	2.21101e-17	-0.35201	0.541	0.689	4.20601e-13	4
P1	FLNA	5.64706e-11	-0.353442	0.771	0.823	1.07424e-06	4
P1	HMG20B	4.60851e-19	-0.35372	0.151	0.321	8.76677e-15	4
P1	AP2M1	2.16953e-16	-0.354755	0.385	0.547	4.1271e-12	4
P1	NCR3	6.04323e-08	-0.35617	0.272	0.385	0.0011496	4
P1	H2AFZ	3.6231e-17	-0.357741	0.804	0.876	6.89223e-13	4
P1	CD74	1.87848e-16	-0.360487	0.998	0.998	3.57343e-12	4
P1	PA2G4	1.14671e-18	-0.363835	0.359	0.541	2.18139e-14	4
P1	PSME2	1.68513e-18	-0.364143	0.295	0.481	3.20562e-14	4
P1	POLR3GL	3.04665e-21	-0.364386	0.196	0.393	5.79564e-17	4
P1	MT-ND4L	1.92339e-19	-0.366815	0.974	0.984	3.65886e-15	4
P1	SUN2	7.49946e-18	-0.367213	0.73	0.831	1.42662e-13	4
P1	GADD45G	2.53673e-18	-0.367679	0.057	0.198	4.82562e-14	4
P1	RHOC	6.59922e-17	-0.367765	0.516	0.655	1.25537e-12	4
P1	COMT	8.6461e-24	-0.368201	0.113	0.304	1.64475e-19	4
P1	LPCAT4	8.18748e-19	-0.36886	0.442	0.623	1.5575e-14	4
P1	ANXA11	2.67525e-20	-0.36889	0.607	0.742	5.08913e-16	4
P1	TMSB10	3.96834e-38	-0.368971	1	0.999	7.54897e-34	4
P1	PSMB6	1.97528e-19	-0.369289	0.332	0.524	3.75757e-15	4
P1	MT-ND5	2.23749e-15	-0.369881	0.872	0.919	4.25637e-11	4
P1	PSMB8	4.05289e-21	-0.370204	0.645	0.79	7.70981e-17	4
P1	ACADVL	3.71934e-16	-0.370492	0.427	0.574	7.0753e-12	4
P1	GLIPR1	7.573e-21	-0.373228	0.09	0.258	1.44061e-16	4
P1	TPST2	6.20022e-17	-0.375493	0.267	0.437	1.17947e-12	4
P1	SOCS3	3.78706e-15	-0.375804	0.076	0.201	7.20412e-11	4
P1	DOCK8	6.62873e-17	-0.380012	0.447	0.603	1.26098e-12	4
P1	CARD16	5.57363e-21	-0.380147	0.204	0.395	1.06027e-16	4
P1	PYCARD	2.25542e-16	-0.382263	0.555	0.677	4.29049e-12	4
P1	UBB	1.54092e-16	-0.385866	0.543	0.686	2.93129e-12	4
P1	SH2D2A	4.62099e-15	-0.386302	0.224	0.38	8.7905e-11	4
P1	HLA-DMA	1.45408e-15	-0.386804	0.355	0.51	2.7661e-11	4
P1	HLA-DPA1	3.34179e-16	-0.390536	0.886	0.927	6.35709e-12	4
P1	CLU	3.81945e-11	-0.3919	0.257	0.382	7.26574e-07	4
P1	MT-CYB	1.19087e-13	-0.398827	0.842	0.88	2.26538e-09	4
P1	SAT1	5.36293e-21	-0.399139	0.748	0.838	1.02019e-16	4
P1	CTSH	3.38378e-21	-0.399492	0.175	0.36	6.43697e-17	4
P1	SRSF5	1.90938e-23	-0.402171	0.742	0.822	3.63221e-19	4
P1	FKBP1A	4.58908e-22	-0.40306	0.464	0.643	8.7298e-18	4
P1	IL32	7.79445e-29	-0.403997	0.998	0.999	1.48274e-24	4
P1	SPOCK2	7.62043e-11	-0.404127	0.216	0.346	1.44963e-06	4
P1	UCP2	2.19706e-17	-0.404783	0.467	0.618	4.17946e-13	4
P1	MYO1G	5.97835e-19	-0.405811	0.485	0.643	1.13726e-14	4
P1	TALDO1	1.36672e-23	-0.407276	0.403	0.603	2.59991e-19	4
P1	LRRN3	8.11447e-19	-0.407722	0.17	0.339	1.54362e-14	4
P1	TRAPPC1	2.32114e-27	-0.411128	0.711	0.839	4.41551e-23	4
P1	GRN	7.54355e-24	-0.412757	0.13	0.324	1.43501e-19	4
P1	PPP1CA	3.00029e-23	-0.41576	0.519	0.687	5.70745e-19	4
P1	CLEC2D	2.89141e-19	-0.416383	0.668	0.774	5.50033e-15	4
P1	CTSB	2.24929e-18	-0.416827	0.372	0.538	4.27882e-14	4
P1	HSPA8	1.15192e-38	-0.419615	0.944	0.979	2.19129e-34	4
P1	MT-ND6	8.86812e-13	-0.426695	0.351	0.482	1.68698e-08	4
P1	MT-CO3	8.99316e-36	-0.427048	0.955	0.989	1.71077e-31	4
P1	ITM2C	9.07887e-13	-0.430207	0.689	0.76	1.72707e-08	4
P1	BAX	8.04437e-26	-0.439732	0.828	0.895	1.53028e-21	4
P1	EVL	5.27246e-34	-0.444037	0.917	0.956	1.00298e-29	4
P1	MGST3	3.5801e-24	-0.445109	0.366	0.581	6.81043e-20	4
P1	TUBA1B	3.87784e-13	-0.446796	0.28	0.425	7.37681e-09	4
P1	SLC9A3R1	1.94702e-24	-0.448532	0.499	0.679	3.70381e-20	4
P1	LY6E	2.22688e-35	-0.449357	0.867	0.934	4.2362e-31	4
P1	SLFN5	2.54146e-25	-0.449401	0.127	0.326	4.83462e-21	4
P1	S100A4	6.43893e-40	-0.449676	0.998	0.997	1.22488e-35	4
P1	YWHAQ	2.00584e-25	-0.453729	0.547	0.723	3.81572e-21	4
P1	LTB	4.93951e-15	-0.454394	0.733	0.862	9.39644e-11	4
P1	MT-ATP8	4.47099e-21	-0.458297	0.436	0.625	8.50517e-17	4
P1	ARPC5	5.48268e-24	-0.4586	0.474	0.647	1.04297e-19	4
P1	CD6	5.02665e-17	-0.458624	0.51	0.632	9.5622e-13	4
P1	MT-ATP6	1.47878e-30	-0.470107	0.974	0.986	2.81308e-26	4
P1	CDKN1A	1.42147e-12	-0.470253	0.167	0.294	2.70405e-08	4
P1	BST2	1.61363e-24	-0.479251	0.516	0.672	3.06962e-20	4
P1	RGS10	1.13437e-28	-0.479541	0.757	0.854	2.15791e-24	4
P1	SH3BP1	1.08454e-30	-0.483591	0.23	0.475	2.06312e-26	4
P1	DDX5	2.24752e-29	-0.483637	0.765	0.868	4.27546e-25	4
P1	SPN	7.74144e-27	-0.487134	0.236	0.457	1.47265e-22	4
P1	GSTK1	5.56872e-20	-0.503536	0.895	0.906	1.05934e-15	4
P1	ANXA2	1.19822e-27	-0.505791	0.635	0.785	2.27938e-23	4
P1	APOBEC3G	3.47015e-28	-0.50994	0.185	0.405	6.60126e-24	4
P1	ITM2A	1.40385e-26	-0.518919	0.651	0.812	2.67054e-22	4
P1	NKG7	0.00779897	-0.521194	0.924	0.804	1	4
P1	TNFSF10	2.51388e-26	-0.530062	0.393	0.598	4.78215e-22	4
P1	LPAR6	2.63342e-26	-0.54304	0.434	0.631	5.00956e-22	4
P1	CD4	2.55029e-32	-0.544477	0.045	0.253	4.85141e-28	4
P1	CCL3	2.55834e-06	-0.55176	0.082	0.149	0.0486674	4
P1	DYNLL1	1.05487e-36	-0.554048	0.247	0.509	2.00668e-32	4
P1	HPGD	2.55091e-35	-0.57096	0.028	0.243	4.85259e-31	4
P1	CALM1	2.37493e-50	-0.57756	0.926	0.957	4.51783e-46	4
P1	LGALS3	6.72013e-36	-0.577713	0.658	0.816	1.27837e-31	4
P1	MRPS6	2.81253e-38	-0.578516	0.601	0.787	5.35028e-34	4
P1	CD2	1.67674e-44	-0.579538	0.76	0.89	3.18965e-40	4
P1	ITGB2	3.30668e-30	-0.580236	0.754	0.848	6.2903e-26	4
P1	PTMS	1.98838e-29	-0.597168	0.11	0.325	3.7825e-25	4
P1	FYB1	2.81104e-44	-0.604019	0.696	0.862	5.34743e-40	4
P1	GSTP1	1.57943e-35	-0.604456	0.386	0.62	3.00455e-31	4
P1	ITGB7	1.02708e-43	-0.604648	0.683	0.86	1.95382e-39	4
P1	MT-CO2	8.07353e-45	-0.619089	0.978	0.993	1.53583e-40	4
P1	TRAF3IP3	1.12236e-42	-0.625598	0.498	0.727	2.13507e-38	4
P1	PRF1	1.51173e-28	-0.625874	0.043	0.229	2.87577e-24	4
P1	MYL12A	1.257e-75	-0.629097	0.974	0.978	2.39119e-71	4
P1	KLRB1	7.77733e-13	-0.629506	0.02	0.109	1.47948e-08	4
P1	MT-ND1	4.56971e-39	-0.645828	0.685	0.831	8.69295e-35	4
P1	GBP5	9.09581e-49	-0.737866	0.204	0.507	1.7303e-44	4
P1	ACTB	1.78537e-97	-0.753808	0.997	0.998	3.39632e-93	4
P1	CD40LG	8.56447e-45	-0.771801	0.071	0.342	1.62922e-40	4
P1	MT-ND3	4.42961e-54	-0.84447	0.561	0.781	8.42645e-50	4
P1	S100A11	1.18637e-81	-0.863326	0.655	0.875	2.25684e-77	4
P1	GZMA	7.70074e-22	-0.965689	0.572	0.702	1.46491e-17	4
P1	TXNIP	3.31475e-91	-0.984085	0.833	0.941	6.30564e-87	4
P1	HOPX	4.03317e-26	-1.01116	0.413	0.558	7.6723e-22	4
P1	CCL4	2.14896e-10	-1.01431	0.083	0.179	4.08796e-06	4
P1	ZNF683	1.31101e-29	-1.15309	0.053	0.246	2.49393e-25	4
P1	CTSW	3.75509e-22	-1.16804	0.461	0.588	7.1433e-18	4
P1	LINC02446	5.65002e-19	-1.23622	0.028	0.154	1.0748e-14	4
P1	GZMB	1.92142e-26	-1.37289	0.206	0.394	3.65512e-22	4
P1	LAG3	3.21952e-33	-1.50806	0.21	0.42	6.12448e-29	4
P1	KLRB1	0	2.62955	0.834	0.048	0	5
P1	SPOCK2	2.31675e-122	1.22732	0.821	0.298	4.40716e-118	5
P1	CD5	1.14263e-84	0.947483	0.948	0.649	2.17363e-80	5
P1	ODC1	7.39142e-76	0.939045	0.533	0.17	1.40607e-71	5
P1	CD8A	4.1799e-66	0.873653	0.958	0.62	7.95143e-62	5
P1	RORA	8.30864e-95	0.839634	0.618	0.192	1.58055e-90	5
P1	LAYN	7.77699e-128	0.782541	0.452	0.079	1.47942e-123	5
P1	IFITM1	1.12752e-68	0.765859	0.998	0.906	2.14488e-64	5
P1	ACTG1	2.94467e-49	0.756653	0.998	0.994	5.60165e-45	5
P1	GPI	1.18198e-26	0.755193	0.97	0.896	2.24848e-22	5
P1	ITM2A	5.31586e-59	0.743658	0.965	0.783	1.01124e-54	5
P1	CD7	1.40744e-59	0.701956	0.97	0.689	2.67737e-55	5
P1	ISG15	1.28541e-55	0.672153	0.618	0.277	2.44524e-51	5
P1	HPGD	5.79729e-63	0.664628	0.561	0.196	1.10282e-58	5
P1	COTL1	4.16195e-59	0.654928	0.99	0.927	7.91727e-55	5
P1	VIM	1.43916e-56	0.627172	1	0.998	2.73772e-52	5
P1	FKBP11	1.57444e-47	0.625956	0.717	0.384	2.99506e-43	5
P1	CD6	1.54936e-45	0.616555	0.881	0.6	2.94735e-41	5
P1	IL26	1.38545e-118	0.605842	0.325	0.042	2.63554e-114	5
P1	PGK1	1.70978e-24	0.595199	0.958	0.897	3.25251e-20	5
P1	GSTP1	8.54863e-32	0.564759	0.797	0.581	1.62621e-27	5
P1	PDE4D	1.30559e-20	0.547199	0.593	0.371	2.48363e-16	5
P1	HSBP1L1	1.18792e-70	0.508253	0.298	0.059	2.25979e-66	5
P1	ZYX	4.33716e-47	0.505903	0.998	0.971	8.25058e-43	5
P1	WDR41	2.25617e-67	0.492047	0.345	0.082	4.29191e-63	5
P1	MAL	1.85284e-29	0.490556	0.792	0.515	3.52466e-25	5
P1	ENO1	3.49066e-19	0.490181	0.99	0.973	6.64029e-15	5
P1	GAPDH	1.7435e-38	0.487978	1	1	3.31666e-34	5
P1	AK4	1.05054e-19	0.472648	0.476	0.27	1.99843e-15	5
P1	TKT	3.63347e-33	0.468708	0.978	0.895	6.91194e-29	5
P1	BIN1	1.30653e-23	0.44344	0.881	0.684	2.48541e-19	5
P1	HNRNPLL	1.61989e-38	0.441214	0.486	0.203	3.08151e-34	5
P1	PRKCB	4.55946e-23	0.431509	0.471	0.253	8.67347e-19	5
P1	CREM	1.80189e-07	0.429792	0.4	0.283	0.00342774	5
P1	GTSF1	6.76773e-67	0.429199	0.345	0.079	1.28742e-62	5
P1	TRIB2	5.84479e-33	0.426973	0.36	0.139	1.11185e-28	5
P1	CD96	4.2775e-23	0.425129	0.953	0.844	8.13708e-19	5
P1	DDIT4	2.85326e-12	0.421895	0.779	0.639	5.42776e-08	5
P1	TMSB10	9.78916e-52	0.420604	1	0.999	1.86219e-47	5
P1	RPL4	3.78526e-36	0.419329	1	0.97	7.20069e-32	5
P1	ITGB1	8.76904e-23	0.416294	0.973	0.867	1.66813e-18	5
P1	SLC2A3	0.00404678	0.416195	0.876	0.827	1	5
P1	TPM4	1.70897e-18	0.413454	0.804	0.651	3.25098e-14	5
P1	GYG1	1.26027e-19	0.413053	0.571	0.371	2.39742e-15	5
P1	LDHA	3.01819e-06	0.410042	0.963	0.933	0.057415	5
P1	PER1	2.27547e-14	0.40231	0.447	0.276	4.32863e-10	5
P1	ENTPD1	3.04323e-23	0.397913	0.598	0.347	5.78913e-19	5
P1	C4orf3	1.20131e-15	0.397429	0.95	0.872	2.28525e-11	5
P1	HNRNPA1	1.75997e-22	0.397361	0.99	0.955	3.34799e-18	5
P1	SLC25A5	1.65464e-23	0.396711	0.95	0.868	3.14762e-19	5
P1	LAPTM5	7.73019e-40	0.396104	1	0.99	1.47051e-35	5
P1	MT2A	2.74194e-11	0.392167	0.667	0.496	5.21599e-07	5
P1	JAML	4.76567e-20	0.389444	0.94	0.802	9.06574e-16	5
P1	MIF	1.25555e-15	0.386036	1	0.99	2.38844e-11	5
P1	PTMS	2.75062e-24	0.385631	0.538	0.286	5.23251e-20	5
P1	SYTL3	2.9232e-20	0.384248	0.918	0.759	5.5608e-16	5
P1	LRRN3	1.1606e-19	0.38346	0.529	0.306	2.20781e-15	5
P1	AES	1.08626e-18	0.379586	0.968	0.878	2.06639e-14	5
P1	2021-09-09	2.3335e-18	0.376911	0.94	0.834	4.43902e-14	5
P1	ENO2	1.26309e-12	0.376029	0.725	0.573	2.40278e-08	5
P1	HMGA1	3.91326e-17	0.37422	0.801	0.648	7.44419e-13	5
P1	ANXA2R	2.74474e-21	0.374001	0.581	0.34	5.22131e-17	5
P1	LSM2	3.97276e-15	0.373112	0.67	0.496	7.55739e-11	5
P1	CYTIP	8.77031e-13	0.371757	0.931	0.824	1.66838e-08	5
P1	ZFP36L2	7.96461e-08	0.367411	0.923	0.86	0.00151511	5
P1	MECP2	1.80082e-16	0.366617	0.725	0.513	3.4257e-12	5
P1	BNIP3	1.11613e-15	0.363317	0.457	0.273	2.12322e-11	5
P1	MGAT1	9.28551e-14	0.354788	0.707	0.526	1.76638e-09	5
P1	ARNTL	3.62422e-25	0.353088	0.407	0.188	6.89435e-21	5
P1	GALM	7.35356e-19	0.348739	0.489	0.279	1.39887e-14	5
P1	MRPL10	3.66507e-18	0.346208	0.655	0.437	6.97207e-14	5
P1	EEF2	2.66546e-35	0.345656	1	0.993	5.0705e-31	5
P1	HSF4	2.21478e-48	0.344653	0.251	0.058	4.21317e-44	5
P1	CLEC2B	2.86157e-16	0.344576	0.873	0.706	5.44357e-12	5
P1	CD55	2.74117e-12	0.343903	0.764	0.587	5.21453e-08	5
P1	PTPRC	8.65421e-25	0.342706	0.998	0.949	1.64629e-20	5
P1	HMGN2	8.59397e-12	0.342128	0.811	0.69	1.63483e-07	5
P1	EML4	3.94806e-14	0.339061	0.558	0.372	7.5104e-10	5
P1	PRF1	3.59368e-33	0.337101	0.459	0.192	6.83626e-29	5
P1	RGS10	4.51515e-20	0.336065	0.926	0.838	8.58917e-16	5
P1	CHN1	1.81523e-104	0.333059	0.176	0.011	3.4531e-100	5
P1	MT-ND1	5.89531e-09	0.333048	0.868	0.812	0.000112146	5
P1	VDAC1	2.3555e-12	0.331045	0.767	0.61	4.48088e-08	5
P1	ZAP70	4.11167e-16	0.330311	0.834	0.651	7.82163e-12	5
P1	FAM162A	3.47394e-09	0.330109	0.7	0.572	6.60848e-05	5
P1	ALDOA	5.15888e-10	0.328569	0.995	0.984	9.81374e-06	5
P1	TPI1	6.60967e-12	0.32844	0.995	0.977	1.25736e-07	5
P1	MAP2K2	1.24936e-13	0.32506	0.829	0.703	2.37666e-09	5
P1	HOXB2	8.19747e-31	0.324702	0.3	0.107	1.5594e-26	5
P1	CTLA4	4.09257e-23	0.323404	0.29	0.119	7.78529e-19	5
P1	FTL	1.50646e-37	0.320491	1	0.999	2.86575e-33	5
P1	STK17B	1.9913e-12	0.313853	0.94	0.881	3.78805e-08	5
P1	COX7B	5.18658e-13	0.308709	0.926	0.815	9.86644e-09	5
P1	ZNRF1	2.00839e-21	0.308067	0.273	0.114	3.82056e-17	5
P1	YBX3	2.03956e-10	0.307486	0.71	0.552	3.87985e-06	5
P1	SLC25A6	1.69122e-16	0.305814	0.96	0.903	3.2172e-12	5
P1	CRY1	1.95171e-16	0.29812	0.293	0.142	3.71273e-12	5
P1	FBL	2.90728e-12	0.297899	0.581	0.403	5.53052e-08	5
P1	NAP1L1	1.0835e-16	0.296903	0.97	0.889	2.06115e-12	5
P1	GAS2L1	4.60328e-15	0.296745	0.486	0.294	8.75683e-11	5
P1	JUN	4.00487e-11	0.295101	0.593	0.418	7.61847e-07	5
P1	PLIN2	5.09717e-10	0.293721	0.596	0.442	9.69635e-06	5
P1	SORL1	8.47997e-16	0.292446	0.395	0.217	1.61314e-11	5
P1	YBX1	2.92744e-18	0.292125	0.993	0.968	5.56888e-14	5
P1	LGALS3	1.26759e-12	0.291343	0.893	0.793	2.41134e-08	5
P1	OLA1	9.0388e-12	0.291091	0.633	0.471	1.71945e-07	5
P1	ABRACL	6.90037e-11	0.290226	0.734	0.604	1.31266e-06	5
P1	CTSH	4.58719e-14	0.289562	0.516	0.328	8.72621e-10	5
P1	PSPH	1.17539e-12	0.287589	0.568	0.391	2.23594e-08	5
P1	NELL2	3.84624e-20	0.287228	0.273	0.116	7.3167e-16	5
P1	DNAJB6	2.1564e-09	0.285943	0.737	0.599	4.10212e-05	5
P1	IDH2	4.49691e-13	0.285622	0.551	0.364	8.55447e-09	5
P1	METTL9	1.4552e-10	0.285552	0.779	0.645	2.76822e-06	5
P1	CDC42EP3	2.56661e-13	0.285224	0.345	0.192	4.88247e-09	5
P1	EMD	3.36272e-07	0.285005	0.7	0.605	0.00639691	5
P1	GLCCI1	2.23987e-12	0.284015	0.38	0.229	4.26091e-08	5
P1	IFITM2	5.93735e-16	0.282438	0.99	0.855	1.12946e-11	5
P1	RPS6	8.98198e-25	0.280486	1	0.993	1.70864e-20	5
P1	EGLN3	7.73096e-11	0.278253	0.61	0.444	1.47066e-06	5
P1	MGAT4A	3.80377e-09	0.276668	0.573	0.427	7.23592e-05	5
P1	MSC	3.77034e-10	0.275109	0.437	0.301	7.17232e-06	5
P1	NOB1	4.46672e-11	0.274557	0.586	0.419	8.49704e-07	5
P1	PNRC1	7.36305e-11	0.274383	0.978	0.936	1.40067e-06	5
P1	CITED2	2.53444e-08	0.27245	0.841	0.731	0.000482126	5
P1	CANX	9.00566e-10	0.272194	0.814	0.716	1.71315e-05	5
P1	MT-ND6	0.00016684	0.272056	0.551	0.462	1	5
P1	RPSA	3.53716e-16	0.271987	1	0.99	6.72875e-12	5
P1	CARD16	1.91694e-11	0.270489	0.529	0.365	3.6466e-07	5
P1	RPL15	9.31872e-27	0.268758	1	0.994	1.7727e-22	5
P1	RNH1	8.95778e-11	0.26727	0.541	0.382	1.70404e-06	5
P1	PSMA1	4.34971e-08	0.262521	0.613	0.469	0.000827446	5
P1	SLC16A3	1.33355e-08	0.261128	0.494	0.347	0.000253681	5
P1	AL133415.1	1.56132e-07	0.26005	0.313	0.203	0.00297009	5
P1	POLR1E	1.05594e-15	0.259769	0.303	0.148	2.00871e-11	5
P1	GZMA	1.36851e-26	0.258574	0.95	0.67	2.60332e-22	5
P1	PPA1	6.9392e-10	0.257327	0.687	0.54	1.32004e-05	5
P1	RANBP9	9.63715e-17	0.254977	0.266	0.121	1.83327e-12	5
P1	BNIP3L	8.06403e-06	0.254871	0.777	0.69	0.153402	5
P1	TSC22D3	1.13793e-07	0.254784	0.859	0.765	0.00216468	5
P1	RAB33A	5.95383e-10	0.253547	0.375	0.239	1.1326e-05	5
P1	GLO1	3.66309e-10	0.251576	0.752	0.61	6.9683e-06	5
P1	CARS	2.89414e-10	0.251231	0.486	0.332	5.50552e-06	5
P1	RHOA	3.463e-16	0.250749	0.99	0.966	6.58766e-12	5
P1	ZFAND2B	2.39979e-05	-0.250971	0.27	0.351	0.456512	5
P1	MRPS6	3.05813e-06	-0.252512	0.715	0.771	0.0581748	5
P1	BTG2	9.44084e-07	-0.253035	0.558	0.646	0.0179593	5
P1	MBOAT7	3.3347e-05	-0.253628	0.573	0.608	0.634359	5
P1	SRSF5	1.94812e-07	-0.253861	0.777	0.816	0.00370592	5
P1	PTGDR2	4.35632e-08	-0.255652	0.052	0.149	0.000828703	5
P1	GZMM	0.000234553	-0.256262	0.419	0.472	1	5
P1	PSMD1	7.41113e-07	-0.258282	0.166	0.272	0.0140982	5
P1	CHPF	1.14983e-08	-0.258392	0.074	0.181	0.000218732	5
P1	ACP5	1.27768e-06	-0.261279	0.132	0.226	0.0243054	5
P1	CD109	0.00354639	-0.262807	0.258	0.309	1	5
P1	NINJ1	3.02023e-06	-0.263684	0.28	0.371	0.0574537	5
P1	CTSW	3.1281e-14	-0.26387	0.856	0.555	5.95059e-10	5
P1	CUTA	1.51796e-10	-0.265091	0.898	0.918	2.88762e-06	5
P1	SQLE	0.000138175	-0.26515	0.37	0.433	1	5
P1	ZFP36	2.95563e-08	-0.265612	0.861	0.909	0.00056225	5
P1	MTSS1	4.11094e-06	-0.268171	0.124	0.214	0.0782024	5
P1	PLD3	5.93124e-08	-0.270288	0.295	0.415	0.0011283	5
P1	SEMA4D	1.10201e-07	-0.271909	0.462	0.567	0.00209636	5
P1	CD200R1	0.000194078	-0.272044	0.233	0.306	1	5
P1	MCTP2	3.87049e-05	-0.276877	0.194	0.267	0.736283	5
P1	KLF6	8.23191e-06	-0.27709	0.754	0.78	0.156596	5
P1	ATP8B4	2.68391e-06	-0.278781	0.132	0.22	0.0510561	5
P1	CCND2	2.75661e-05	-0.279941	0.367	0.447	0.524389	5
P1	SUB1	1.39893e-13	-0.281535	0.963	0.952	2.66119e-09	5
P1	ANXA6	1.17678e-06	-0.281589	0.667	0.717	0.0223858	5
P1	MT-CO1	4.49674e-17	-0.283618	1	0.997	8.55415e-13	5
P1	C1orf162	5.25486e-11	-0.284396	0.022	0.133	9.99633e-07	5
P1	APP	1.30968e-06	-0.285941	0.208	0.312	0.0249141	5
P1	FLOT1	1.54233e-09	-0.286813	0.065	0.178	2.93397e-05	5
P1	SEC11C	2.0648e-06	-0.28821	0.529	0.615	0.0392788	5
P1	UBE2F	5.47138e-08	-0.289417	0.134	0.249	0.00104082	5
P1	SMAD5	4.52775e-07	-0.289954	0.149	0.252	0.00861315	5
P1	CST7	4.49664e-09	-0.294014	0.94	0.951	8.55396e-05	5
P1	TRGV3	8.17553e-05	-0.294811	0.144	0.219	1	5
P1	SOCS1	4.19541e-06	-0.295223	0.253	0.348	0.0798093	5
P1	NFKBIA	1.13604e-06	-0.295973	0.342	0.439	0.021611	5
P1	HOTAIRM1	1.11703e-13	-0.300406	0.022	0.158	2.12493e-09	5
P1	PSMD13	2.82827e-06	-0.300426	0.462	0.53	0.0538022	5
P1	FAM102A	4.05155e-07	-0.301619	0.313	0.426	0.00770726	5
P1	SH2D1A	9.00843e-08	-0.302151	0.342	0.452	0.00171367	5
P1	WASHC1	0.00022678	-0.304194	0.424	0.485	1	5
P1	GLIPR2	1.08784e-09	-0.304494	0.077	0.194	2.06939e-05	5
P1	HLA-DPA1	6.43776e-06	-0.304933	0.923	0.922	0.122466	5
P1	AHNAK	9.42507e-10	-0.30595	0.871	0.901	1.79293e-05	5
P1	CD99	4.27767e-18	-0.308311	0.998	0.994	8.13742e-14	5
P1	GRN	1.9675e-07	-0.30948	0.208	0.311	0.00374278	5
P1	LAT2	2.47405e-07	-0.310198	0.181	0.292	0.00470639	5
P1	ITGB2	1.41359e-05	-0.311414	0.839	0.838	0.268907	5
P1	FXYD5	9.03548e-21	-0.31198	1	0.999	1.71882e-16	5
P1	HLA-DQA1	1.93946e-05	-0.312676	0.767	0.777	0.368943	5
P1	MIIP	7.46374e-07	-0.315233	0.548	0.622	0.0141983	5
P1	IL16	1.39047e-07	-0.319549	0.462	0.552	0.00264509	5
P1	ARHGEF1	6.24961e-08	-0.320261	0.61	0.67	0.00118886	5
P1	PLPP1	1.86193e-06	-0.320747	0.206	0.302	0.0354194	5
P1	HLA-DPB1	6.22881e-08	-0.322888	0.883	0.884	0.00118491	5
P1	VOPP1	3.35986e-09	-0.323819	0.256	0.381	6.39145e-05	5
P1	LINC02273	6.10341e-09	-0.327421	0.094	0.211	0.000116105	5
P1	TXNIP	4.44877e-09	-0.327934	0.888	0.932	8.46289e-05	5
P1	GNPTAB	1.00817e-06	-0.328535	0.308	0.404	0.0191785	5
P1	TRGV2	2.03445e-10	-0.333415	0.007	0.105	3.87013e-06	5
P1	HSPA1A	6.11867e-09	-0.336562	0.228	0.359	0.000116395	5
P1	GDE1	1.01267e-07	-0.336923	0.414	0.517	0.0019264	5
P1	CD82	2.86886e-12	-0.343389	0.759	0.832	5.45743e-08	5
P1	MAP3K8	1.62087e-07	-0.348337	0.305	0.414	0.00308339	5
P1	AC004687.1	6.13047e-10	-0.350115	0.645	0.731	1.1662e-05	5
P1	JUNB	6.50945e-18	-0.355114	0.978	0.983	1.23829e-13	5
P1	MMP25	3.31785e-06	-0.356606	0.357	0.435	0.0631154	5
P1	LINC02446	0.000139634	-0.362629	0.218	0.136	1	5
P1	LMNA	1.58234e-09	-0.367976	0.489	0.581	3.01009e-05	5
P1	SMIM3	7.65995e-14	-0.368025	0.079	0.233	1.45715e-09	5
P1	S100A4	1.35491e-16	-0.375178	0.998	0.997	2.57744e-12	5
P1	SELENOH	4.08512e-11	-0.378034	0.474	0.588	7.77112e-07	5
P1	EGR1	2.9565e-12	-0.382046	0.72	0.816	5.62416e-08	5
P1	NCR3	0.000325299	-0.38603	0.313	0.377	1	5
P1	TRGV5	3.88145e-12	-0.387891	0.012	0.128	7.38367e-08	5
P1	MYLIP	4.62596e-10	-0.389339	0.208	0.346	8.79996e-06	5
P1	CXCR3	2.45679e-14	-0.40294	0.025	0.166	4.67355e-10	5
P1	CKLF	7.02886e-12	-0.404579	0.246	0.394	1.3371e-07	5
P1	CDKN2D	3.37487e-11	-0.421354	0.4	0.526	6.42001e-07	5
P1	BTG1	2.05553e-32	-0.42978	0.998	0.994	3.91023e-28	5
P1	CD74	3.21398e-16	-0.434984	1	0.998	6.11396e-12	5
P1	HLA-DRA	5.76043e-10	-0.438914	0.886	0.911	1.09581e-05	5
P1	CNIH1	2.48166e-13	-0.441511	0.484	0.615	4.72087e-09	5
P1	KRT7	3.66163e-11	-0.456171	0.201	0.344	6.96553e-07	5
P1	CD70	1.02273e-06	-0.48114	0.392	0.47	0.0194554	5
P1	CLU	9.11546e-09	-0.481667	0.268	0.376	0.000173403	5
P1	LAIR2	1.54084e-14	-0.488435	0.032	0.178	2.93114e-10	5
P1	HLA-DRB1	4.68491e-21	-0.495748	0.985	0.982	8.9121e-17	5
P1	IL10RA	9.75506e-18	-0.503997	0.623	0.747	1.85571e-13	5
P1	CD9	1.22266e-23	-0.515528	0.012	0.223	2.32586e-19	5
P1	IER2	4.21786e-29	-0.520844	0.965	0.982	8.02364e-25	5
P1	C12orf57	1.17376e-20	-0.52189	0.734	0.825	2.23284e-16	5
P1	RPS4Y1	2.39215e-36	-0.534276	0.995	0.989	4.55059e-32	5
P1	TNFSF10	8.19796e-16	-0.559082	0.444	0.586	1.5595e-11	5
P1	TRG-AS1	3.77235e-19	-0.56	0.285	0.485	7.17614e-15	5
P1	HLA-DRB5	8.88234e-28	-0.563589	0.998	0.996	1.68969e-23	5
P1	CCR10	1.6332e-18	-0.576302	0.074	0.263	3.10684e-14	5
P1	SERPINB1	7.14157e-12	-0.577866	0.464	0.574	1.35854e-07	5
P1	CD4	1.03317e-22	-0.590295	0.035	0.245	1.96539e-18	5
P1	LTB	6.18822e-10	-0.608206	0.816	0.85	1.17718e-05	5
P1	RCBTB2	4.54378e-21	-0.611212	0.759	0.824	8.64363e-17	5
P1	CD63	1.60706e-27	-0.612526	0.722	0.845	3.05712e-23	5
P1	GATA3	1.53976e-36	-0.70048	0.831	0.899	2.92908e-32	5
P1	TNF	3.90129e-14	-0.716174	0.141	0.317	7.42143e-10	5
P1	NCF4	1.13925e-33	-0.733111	0.484	0.704	2.16719e-29	5
P1	CCL3	2.21964e-08	-0.757481	0.05	0.148	0.000422243	5
P1	CYP1B1	2.05736e-26	-0.846083	0.082	0.331	3.91371e-22	5
P1	IL7R	8.44071e-22	-0.869093	0.581	0.724	1.60568e-17	5
P1	TIMP1	7.09891e-49	-0.921072	0.851	0.935	1.35043e-44	5
P1	DUSP2	5.93817e-24	-0.934963	0.186	0.426	1.12962e-19	5
P1	NKG7	2.89782e-05	-0.98647	0.898	0.811	0.551252	5
P1	ZNF683	2.61331e-12	-1.09358	0.097	0.234	4.9713e-08	5
P1	HOPX	9.11418e-30	-1.28436	0.333	0.558	1.73379e-25	5
P1	TRBC1	2.24718e-68	-1.39005	0.211	0.631	4.27481e-64	5
P1	CCL4	9.63187e-18	-1.40166	0.015	0.179	1.83227e-13	5
P1	CCL5	3.5522e-118	-3.87083	0.345	0.829	6.75735e-114	5
P1	S100A4	2.71899e-82	0.891917	1	0.997	5.17233e-78	6
P1	FTH1	9.02269e-43	0.647251	0.997	0.995	1.71639e-38	6
P1	TGFB1	6.62571e-26	0.631891	0.897	0.916	1.26041e-21	6
P1	H1FX	1.0695e-09	0.616653	0.779	0.813	2.03452e-05	6
P1	RPS4Y1	5.00308e-38	0.604571	0.991	0.99	9.51735e-34	6
P1	EMP3	1.44146e-33	0.601827	0.958	0.955	2.7421e-29	6
P1	LSM7	1.71633e-11	0.598362	0.61	0.653	3.26498e-07	6
P1	SKP1	6.18032e-23	0.595251	0.825	0.864	1.17568e-18	6
P1	PSMB9	5.95722e-18	0.590092	0.773	0.796	1.13324e-13	6
P1	SEC61B	1.39679e-29	0.579734	0.909	0.929	2.65712e-25	6
P1	SH3BGRL3	5.77636e-68	0.569779	1	0.998	1.09884e-63	6
P1	ACTB	6.55457e-39	0.564986	1	0.998	1.24687e-34	6
P1	RPL11	7.85606e-96	0.563078	1	0.999	1.49446e-91	6
P1	S100A10	2.45254e-37	0.561011	0.988	0.989	4.66547e-33	6
P1	TPI1	1.09174e-19	0.559124	0.979	0.978	2.07681e-15	6
P1	B2M	1.11262e-125	0.555224	1	1	2.11653e-121	6
P1	RPS13	2.64691e-72	0.554851	1	0.997	5.03522e-68	6
P1	FAU	9.49647e-84	0.542816	1	0.998	1.80651e-79	6
P1	CLIC1	2.13422e-38	0.519549	0.985	0.991	4.05993e-34	6
P1	IL32	8.83545e-30	0.518426	1	0.999	1.68077e-25	6
P1	H2AFZ	3.73779e-17	0.517122	0.849	0.87	7.1104e-13	6
P1	MYL12A	1.89614e-27	0.512736	0.961	0.979	3.60703e-23	6
P1	RPL8	1.02713e-71	0.505948	1	0.998	1.9539e-67	6
P1	LGALS3	1.74016e-09	0.502586	0.749	0.803	3.31031e-05	6
P1	HLA-DRB5	5.4963e-23	0.501815	0.991	0.997	1.04556e-18	6
P1	RPL12	5.15319e-48	0.500154	1	0.998	9.80291e-44	6
P1	HERPUD1	2.65108e-08	0.496375	0.659	0.746	0.000504315	6
P1	GNG5	2.88367e-19	0.494621	0.843	0.889	5.4856e-15	6
P1	ATP5MC2	4.09799e-41	0.493577	0.991	0.994	7.7956e-37	6
P1	S100A11	3.71635e-12	0.493447	0.819	0.854	7.06961e-08	6
P1	SMDT1	1.39023e-12	0.491002	0.785	0.857	2.64464e-08	6
P1	SELENOW	1.21824e-07	0.490801	0.568	0.627	0.00231746	6
P1	ATP6V0B	3.22902e-11	0.486838	0.722	0.781	6.14257e-07	6
P1	C8orf59	2.63073e-14	0.486518	0.734	0.785	5.00444e-10	6
P1	MRPS6	1.30809e-09	0.484962	0.737	0.769	2.48839e-05	6
P1	SYNGR2	3.50403e-06	0.480081	0.492	0.513	0.0666571	6
P1	TMBIM6	2.30021e-16	0.478144	0.84	0.862	4.37568e-12	6
P1	KLF2	6.02997e-13	0.4755	0.885	0.83	1.14708e-08	6
P1	NDUFB11	5.02068e-13	0.470145	0.743	0.799	9.55084e-09	6
P1	JPT1	0.000136857	0.468003	0.453	0.479	1	6
P1	DRAP1	9.96527e-15	0.46791	0.822	0.874	1.89569e-10	6
P1	COX6A1	9.77987e-19	0.466898	0.894	0.943	1.86042e-14	6
P1	UCP2	0.000359278	0.464062	0.529	0.606	1	6
P1	ARPC3	1.14319e-20	0.461995	0.937	0.962	2.17469e-16	6
P1	TIMP1	6.22789e-09	0.461816	0.9	0.931	0.000118473	6
P1	IER2	6.10245e-23	0.461421	0.976	0.982	1.16087e-18	6
P1	C4orf48	1.16408e-05	0.461164	0.462	0.47	0.221443	6
P1	RPL10	1.20143e-68	0.459755	1	0.999	2.28549e-64	6
P1	TXN	3.04254e-13	0.458744	0.819	0.864	5.78783e-09	6
P1	PTMA	4.32016e-30	0.445003	0.997	0.999	8.21825e-26	6
P1	CORO1B	0.00128803	0.444219	0.65	0.762	1	6
P1	SNHG7	5.02234e-06	0.443343	0.619	0.705	0.09554	6
P1	TALDO1	1.10538e-07	0.441807	0.547	0.584	0.00210276	6
P1	FXYD5	6.03108e-28	0.440984	1	0.999	1.14729e-23	6
P1	CDKN2D	0.000212979	0.440762	0.483	0.519	1	6
P1	RABAC1	1.45088e-09	0.440555	0.722	0.788	2.76001e-05	6
P1	SEC61G	2.72622e-12	0.440106	0.81	0.883	5.18608e-08	6
P1	NDUFA12	1.14906e-14	0.43793	0.828	0.865	2.18586e-10	6
P1	COX5B	2.20121e-13	0.433055	0.798	0.869	4.18736e-09	6
P1	IFITM3	1.29564e-07	0.432138	0.701	0.704	0.0024647	6
P1	ATP5PF	1.04873e-06	0.431979	0.565	0.64	0.01995	6
P1	PIN1	0.00121726	0.431521	0.447	0.509	1	6
P1	IFITM1	1.90922e-12	0.4308	0.909	0.913	3.63191e-08	6
P1	MALAT1	3.21783e-20	0.430769	1	1	6.12129e-16	6
P1	ATP5MF	5.02319e-10	0.430254	0.686	0.763	9.55561e-06	6
P1	MYL6	2.0668e-20	0.42557	0.964	0.981	3.93168e-16	6
P1	HLA-DRB1	4.12105e-14	0.42184	0.976	0.983	7.83948e-10	6
P1	EIF3K	8.71645e-16	0.421249	0.921	0.957	1.65813e-11	6
P1	SRP14	2.0299e-18	0.418446	0.912	0.962	3.86148e-14	6
P1	MRPS34	9.84826e-10	0.417962	0.668	0.716	1.87343e-05	6
P1	PRR13	2.76753e-07	0.41718	0.656	0.731	0.00526466	6
P1	POLR2L	0.000194192	0.414806	0.529	0.602	1	6
P1	COX7A2	5.52407e-14	0.414781	0.84	0.906	1.05084e-09	6
P1	IGFLR1	0.00266244	0.410078	0.423	0.453	1	6
P1	ELOB	8.49152e-15	0.408415	0.876	0.936	1.61534e-10	6
P1	HIST1H4C	0.00070126	0.405939	0.604	0.716	1	6
P1	PSME1	8.9886e-10	0.40384	0.807	0.865	1.7099e-05	6
P1	GABARAP	3.56442e-19	0.400748	0.943	0.979	6.78059e-15	6
P1	PDIA3	6.69143e-05	0.400647	0.671	0.774	1	6
P1	IFITM2	2.00213e-12	0.40028	0.888	0.863	3.80866e-08	6
P1	HINT2	0.00038491	0.400159	0.332	0.316	1	6
P1	DNAJC4	9.93152e-06	0.399716	0.535	0.58	0.188927	6
P1	UBB	1.44317e-05	0.398634	0.592	0.675	0.274534	6
P1	KRAS	0.00766619	0.397344	0.429	0.485	1	6
P1	HIGD2A	1.34247e-12	0.396613	0.891	0.943	2.55378e-08	6
P1	RPL18	9.71806e-42	0.394936	1	0.997	1.84867e-37	6
P1	2021-09-07	0.00173635	0.394848	0.562	0.68	1	6
P1	EEF1D	5.76342e-22	0.393755	0.988	0.992	1.09638e-17	6
P1	KXD1	0.00400224	0.392036	0.314	0.316	1	6
P1	H2AFJ	0.0015996	0.391816	0.565	0.66	1	6
P1	RPS26	1.3756e-40	0.389785	1	0.998	2.6168e-36	6
P1	ATP5F1D	1.07944e-09	0.388534	0.87	0.913	2.05341e-05	6
P1	CALM1	3.98424e-13	0.383077	0.937	0.955	7.57922e-09	6
P1	SERF2	9.82186e-30	0.383064	0.997	0.996	1.86841e-25	6
P1	ETHE1	0.000144512	0.381697	0.541	0.616	1	6
P1	LPCAT4	0.00111509	0.37614	0.526	0.608	1	6
P1	TBCA	1.6805e-06	0.375102	0.798	0.887	0.0319681	6
P1	CMC2	0.000189909	0.374397	0.517	0.61	1	6
P1	TMA7	2.3463e-18	0.372978	0.976	0.989	4.46337e-14	6
P1	ATP6V1G1	2.98016e-11	0.372259	0.785	0.886	5.66916e-07	6
P1	ALOX5AP	5.06023e-17	0.37194	0.997	0.999	9.62608e-13	6
P1	C9orf16	8.24065e-09	0.370998	0.807	0.877	0.000156762	6
P1	LCK	1.66359e-10	0.363891	0.921	0.96	3.16465e-06	6
P1	NDUFAB1	0.000147446	0.362514	0.438	0.475	1	6
P1	GPSM3	6.0049e-12	0.362318	0.931	0.971	1.14231e-07	6
P1	PRDX2	0.0055679	0.36203	0.565	0.676	1	6
P1	RPL5	2.49341e-20	0.361579	0.997	0.997	4.74321e-16	6
P1	AES	3.28341e-06	0.360303	0.795	0.889	0.0624604	6
P1	ANXA5	1.70566e-05	0.35922	0.689	0.778	0.324469	6
P1	NDUFA3	0.00934576	0.358814	0.453	0.531	1	6
P1	COMMD6	3.6612e-09	0.358601	0.849	0.923	6.9647e-05	6
P1	UBE2D2	1.97267e-08	0.357996	0.767	0.861	0.000375261	6
P1	PTPRCAP	0.000434458	0.356677	0.616	0.72	1	6
P1	MPST	0.00590395	0.356468	0.532	0.646	1	6
P1	CCDC85B	1.94038e-06	0.355325	0.625	0.712	0.0369118	6
P1	NACA	2.92647e-31	0.351296	0.997	0.997	5.56703e-27	6
P1	GNB2	9.29506e-07	0.35042	0.722	0.833	0.017682	6
P1	GMFG	7.40136e-11	0.347296	0.888	0.959	1.40796e-06	6
P1	HSPA8	6.3284e-11	0.347059	0.964	0.976	1.20385e-06	6
P1	PRELID1	5.49354e-06	0.346485	0.65	0.742	0.104504	6
P1	CD99	1.86685e-20	0.346393	0.97	0.996	3.55132e-16	6
P1	ETFB	0.00144484	0.346356	0.547	0.644	1	6
P1	HLA-DPA1	1.21244e-06	0.345197	0.87	0.926	0.0230642	6
P1	NOP10	0.00313941	0.34395	0.565	0.703	1	6
P1	H3F3B	2.05153e-14	0.343498	0.973	0.988	3.90263e-10	6
P1	BTG1	3.34746e-15	0.341771	0.982	0.994	6.36788e-11	6
P1	TMEM219	0.000563465	0.341586	0.505	0.579	1	6
P1	ANXA1	1.18436e-08	0.339453	0.879	0.931	0.000225301	6
P1	PPIB	1.26064e-06	0.339109	0.918	0.954	0.0239812	6
P1	UQCR10	1.18192e-08	0.338293	0.749	0.85	0.000224837	6
P1	GPX4	6.67217e-06	0.337856	0.785	0.905	0.126925	6
P1	GSTK1	3.31218e-05	0.33396	0.837	0.909	0.630076	6
P1	OAZ1	7.23957e-13	0.333755	0.949	0.978	1.37718e-08	6
P1	NDUFA1	4.65308e-07	0.333279	0.807	0.903	0.00885156	6
P1	WAS	0.000496833	0.332308	0.571	0.671	1	6
P1	NDUFB4	2.30038e-06	0.330703	0.758	0.848	0.0437602	6
P1	TMEM50A	5.89716e-07	0.325642	0.737	0.831	0.0112182	6
P1	COX4I1	1.42213e-17	0.322429	0.988	0.994	2.70532e-13	6
P1	UBC	1.03197e-08	0.322099	0.94	0.971	0.000196312	6
P1	CRIP1	0.00556339	0.321899	0.562	0.684	1	6
P1	CUTA	1.45285e-06	0.320667	0.822	0.922	0.0276376	6
P1	PSMD8	0.00318273	0.319881	0.577	0.688	1	6
P1	SNRPD2	9.47014e-09	0.319461	0.873	0.94	0.000180151	6
P1	LTB	0.00107909	0.318687	0.798	0.851	1	6
P1	RGS10	8.74346e-05	0.316092	0.752	0.849	1	6
P1	ITGB7	0.000153515	0.314675	0.755	0.846	1	6
P1	LAMTOR4	5.18727e-05	0.308891	0.683	0.786	0.986774	6
P1	YPEL3	1.11892e-07	0.307797	0.873	0.934	0.00212852	6
P1	LETMD1	0.00889936	0.306983	0.52	0.613	1	6
P1	RBM8A	0.0040861	0.305952	0.483	0.563	1	6
P1	S100A6	4.70314e-13	0.30533	0.991	0.997	8.94679e-09	6
P1	KRTCAP2	0.00153453	0.303271	0.625	0.746	1	6
P1	COX6C	2.57674e-06	0.301862	0.761	0.86	0.0490174	6
P1	MAP1LC3B	4.28471e-05	0.301212	0.701	0.82	0.815081	6
P1	MBP	0.000342449	0.297491	0.583	0.677	1	6
P1	ATP6V0C	0.0024453	0.297224	0.634	0.774	1	6
P1	LY6E	5.26202e-06	0.2952	0.849	0.932	0.100099	6
P1	COX6B1	3.55601e-09	0.294437	0.943	0.977	6.76461e-05	6
P1	GAPDH	3.53631e-11	0.293693	1	1	6.72713e-07	6
P1	FIS1	0.000267524	0.292418	0.671	0.787	1	6
P1	NDUFB10	0.00110616	0.286557	0.653	0.779	1	6
P1	ITM2C	0.000175352	0.284977	0.695	0.755	1	6
P1	UQCR11	6.17982e-05	0.284804	0.779	0.867	1	6
P1	ATP5ME	0.00450553	0.282046	0.647	0.785	1	6
P1	CD74	2.46786e-09	0.27768	0.997	0.998	4.69462e-05	6
P1	SELENOK	0.00863195	0.276699	0.601	0.746	1	6
P1	TSPO	0.000604705	0.273483	0.731	0.86	1	6
P1	HINT1	1.17511e-11	0.267489	0.973	0.996	2.23541e-07	6
P1	ATP6V0E1	0.0076237	0.264439	0.631	0.761	1	6
P1	KDELR1	8.75184e-05	0.264199	0.77	0.899	1	6
P1	REEP5	0.00533317	0.261534	0.622	0.764	1	6
P1	RALY	0.000117583	0.260938	0.68	0.783	1	6
P1	TMEM59	0.00483866	0.259056	0.695	0.839	1	6
P1	RPS7	6.39259e-15	0.258196	1	0.997	1.21606e-10	6
P1	CTSC	0.00160154	0.255447	0.764	0.874	1	6
P1	DAD1	0.00176162	0.251249	0.698	0.84	1	6
P1	PSMB1	0.00235761	0.250858	0.64	0.785	1	6
P1	RPL6	4.6441e-07	0.250846	0.976	0.99	0.00883447	6
P1	TRIR	5.69249e-08	-0.25064	0.574	0.841	0.00108288	6
P1	TXNDC15	7.27548e-12	-0.250814	0.181	0.431	1.38402e-07	6
P1	SMAD3	1.09853e-11	-0.253435	0.106	0.305	2.08974e-07	6
P1	ENTPD1	4.36479e-09	-0.253624	0.178	0.374	8.30314e-05	6
P1	C5orf24	3.39085e-13	-0.253752	0.115	0.336	6.45041e-09	6
P1	OGA	3.4226e-11	-0.25388	0.242	0.508	6.51081e-07	6
P1	WIPF1	3.64279e-11	-0.254339	0.489	0.816	6.92968e-07	6
P1	LPIN1	3.93147e-12	-0.255217	0.1	0.299	7.47883e-08	6
P1	KMT2C	2.54921e-11	-0.257837	0.145	0.36	4.84935e-07	6
P1	JAML	1.36452e-07	-0.259662	0.571	0.825	0.00259573	6
P1	EIF3F	1.80873e-09	-0.260629	0.837	0.969	3.44074e-05	6
P1	LAG3	0.000652431	-0.26113	0.293	0.403	1	6
P1	INPP5D	4.09135e-12	-0.261841	0.127	0.343	7.78298e-08	6
P1	HLA-DQA1	5.09666e-07	-0.262276	0.559	0.789	0.00969537	6
P1	PFDN5	2.7477e-14	-0.262927	0.937	0.992	5.22695e-10	6
P1	C4orf3	4.78533e-08	-0.265216	0.677	0.888	0.000910314	6
P1	SARAF	3.98729e-11	-0.265244	0.946	0.996	7.58502e-07	6
P1	GABARAPL1	1.2622e-12	-0.26536	0.139	0.372	2.40108e-08	6
P1	CCNG1	5.58297e-12	-0.265598	0.302	0.609	1.06205e-07	6
P1	FBRS	2.6557e-12	-0.266946	0.073	0.258	5.05194e-08	6
P1	COPS9	2.10668e-10	-0.26771	0.32	0.611	4.00753e-06	6
P1	FAM3C	8.74111e-13	-0.26824	0.19	0.453	1.66282e-08	6
P1	PIAS1	4.36145e-14	-0.268422	0.139	0.391	8.29678e-10	6
P1	MMP25-AS1	1.89017e-14	-0.268573	0.063	0.269	3.59567e-10	6
P1	EIF3M	1.06026e-10	-0.268907	0.592	0.868	2.01694e-06	6
P1	GZMA	0.00116938	-0.269064	0.568	0.695	1	6
P1	ELP2	5.84576e-13	-0.270931	0.069	0.26	1.11204e-08	6
P1	MKRN1	6.72897e-13	-0.271323	0.281	0.588	1.28005e-08	6
P1	ZNF207	5.602e-14	-0.271798	0.251	0.553	1.06567e-09	6
P1	MMP25	7.08032e-09	-0.272163	0.23	0.442	0.000134689	6
P1	IMPDH2	2.16841e-13	-0.273433	0.121	0.346	4.12497e-09	6
P1	SERPINB9	5.68292e-12	-0.273495	0.024	0.172	1.08106e-07	6
P1	MCTP2	1.14331e-12	-0.273531	0.079	0.273	2.17492e-08	6
P1	PER1	1.13631e-10	-0.27374	0.109	0.297	2.1616e-06	6
P1	CFL1	1.1073e-10	-0.275145	0.858	0.973	2.10641e-06	6
P1	TCP1	1.2457e-14	-0.277599	0.184	0.469	2.3697e-10	6
P1	FBXO32	1.45503e-13	-0.277911	0.148	0.392	2.76791e-09	6
P1	LAPTM5	3.05401e-13	-0.278573	0.946	0.994	5.80964e-09	6
P1	ASH1L	9.26998e-16	-0.279263	0.106	0.349	1.76343e-11	6
P1	CDK5RAP3	2.62661e-13	-0.27954	0.091	0.3	4.99661e-09	6
P1	CLTA	5.35132e-14	-0.281683	0.272	0.594	1.01798e-09	6
P1	NLRP1	1.14497e-13	-0.284614	0.136	0.378	2.17808e-09	6
P1	RPS23	1.5829e-29	-0.285026	1	0.997	3.01114e-25	6
P1	SAT1	5.2478e-08	-0.287851	0.592	0.842	0.000998289	6
P1	CXCR4	3.82936e-11	-0.288649	0.048	0.205	7.28459e-07	6
P1	PRRC2A	3.61234e-14	-0.289357	0.1	0.323	6.87176e-10	6
P1	STK10	8.94441e-14	-0.289678	0.19	0.466	1.70149e-09	6
P1	RGS2	6.83474e-13	-0.290789	0.066	0.252	1.30017e-08	6
P1	PHC3	9.54846e-13	-0.290839	0.118	0.337	1.8164e-08	6
P1	H2AFX	1.13565e-11	-0.291936	0.1	0.296	2.16035e-07	6
P1	RNF19A	1.20526e-10	-0.292652	0.196	0.426	2.29276e-06	6
P1	SLC2A3	7.05561e-05	-0.293307	0.64	0.841	1	6
P1	PTPN22	2.8022e-14	-0.29376	0.133	0.377	5.33063e-10	6
P1	RB1	1.56622e-13	-0.294803	0.079	0.281	2.97942e-09	6
P1	AMD1	2.01616e-13	-0.296648	0.106	0.326	3.83534e-09	6
P1	SLC38A2	4.183e-13	-0.298274	0.248	0.539	7.95732e-09	6
P1	SASH3	1.15823e-16	-0.298366	0.127	0.4	2.20329e-12	6
P1	IER5	6.66198e-12	-0.299019	0.082	0.264	1.26731e-07	6
P1	ERN1	6.13215e-06	-0.299881	0.592	0.808	0.116652	6
P1	RPL31	3.86136e-17	-0.301757	0.924	0.987	7.34546e-13	6
P1	SNRPF	6.70588e-14	-0.302676	0.239	0.539	1.27566e-09	6
P1	MT-CO3	1.39593e-05	-0.302914	0.967	0.986	0.265548	6
P1	FBL	2.83448e-14	-0.303092	0.163	0.429	5.39204e-10	6
P1	PDE4D	7.3892e-11	-0.303237	0.175	0.397	1.40565e-06	6
P1	HAVCR2	1.94958e-12	-0.303406	0.039	0.203	3.70868e-08	6
P1	RBM39	4.8304e-11	-0.304348	0.511	0.827	9.18888e-07	6
P1	JAK3	6.05096e-14	-0.306413	0.184	0.454	1.15107e-09	6
P1	LSM8	1.13549e-14	-0.307349	0.344	0.702	2.16005e-10	6
P1	MT-ND5	3.01511e-07	-0.308352	0.764	0.923	0.00573564	6
P1	PIK3IP1	3.98344e-13	-0.308632	0.136	0.366	7.57771e-09	6
P1	SELENOF	3.66461e-17	-0.309014	0.224	0.562	6.97119e-13	6
P1	WBP2	2.40699e-13	-0.310057	0.305	0.632	4.57882e-09	6
P1	DDX17	6.23952e-13	-0.311245	0.284	0.58	1.18694e-08	6
P1	PTMS	3.35493e-10	-0.312936	0.13	0.313	6.38208e-06	6
P1	PSMB4	3.40842e-17	-0.313794	0.157	0.453	6.48383e-13	6
P1	PFN1	5.05887e-13	-0.31675	0.758	0.96	9.62349e-09	6
P1	PGK1	1.33757e-06	-0.318652	0.713	0.911	0.0254447	6
P1	PRRC2B	3.02983e-15	-0.318714	0.227	0.528	5.76365e-11	6
P1	PHB2	7.14168e-13	-0.327028	0.42	0.757	1.35856e-08	6
P1	ICOS	6.80362e-13	-0.327197	0.112	0.327	1.29425e-08	6
P1	CITED2	1.17576e-10	-0.32857	0.468	0.753	2.23666e-06	6
P1	THEMIS	5.32035e-14	-0.329101	0.323	0.642	1.01209e-09	6
P1	PRKCA	3.37176e-16	-0.329321	0.091	0.331	6.41411e-12	6
P1	RICTOR	2.49159e-14	-0.329387	0.23	0.524	4.73975e-10	6
P1	WSB1	1.02086e-11	-0.330309	0.347	0.656	1.94198e-07	6
P1	MT-ND1	2.19721e-08	-0.330741	0.61	0.827	0.000417975	6
P1	UQCRB	8.42863e-18	-0.331409	0.918	0.99	1.60338e-13	6
P1	HNRNPD	1.90837e-15	-0.341616	0.202	0.493	3.63029e-11	6
P1	ERCC5	1.36634e-16	-0.343057	0.066	0.295	2.59918e-12	6
P1	ARF6	1.35345e-13	-0.3439	0.42	0.758	2.57467e-09	6
P1	ZNF217	6.52768e-17	-0.34511	0.118	0.384	1.24176e-12	6
P1	PIM1	1.18904e-11	-0.349366	0.35	0.65	2.26191e-07	6
P1	MBNL1	2.96531e-14	-0.350553	0.369	0.699	5.6409e-10	6
P1	MYH9	5.98288e-14	-0.350584	0.417	0.732	1.13812e-09	6
P1	AC016831.7	1.41107e-17	-0.355931	0.088	0.339	2.68428e-13	6
P1	PTP4A1	5.05248e-16	-0.356373	0.145	0.413	9.61134e-12	6
P1	SYTL2	1.51959e-16	-0.356946	0.136	0.406	2.89072e-12	6
P1	IGBP1	1.6656e-13	-0.357184	0.508	0.829	3.16848e-09	6
P1	SMIM26	8.30619e-15	-0.360891	0.366	0.698	1.58009e-10	6
P1	EIF3D	1.04996e-13	-0.361037	0.393	0.724	1.99733e-09	6
P1	MTFP1	8.70114e-17	-0.365269	0.133	0.403	1.65522e-12	6
P1	TNFAIP3	6.89926e-14	-0.367214	0.154	0.393	1.31245e-09	6
P1	EIF3G	9.01419e-17	-0.367341	0.592	0.903	1.71477e-12	6
P1	EIF2A	1.18266e-16	-0.370012	0.329	0.673	2.24977e-12	6
P1	PRNP	7.92458e-15	-0.375515	0.338	0.672	1.50749e-10	6
P1	PPA1	1.45418e-16	-0.376987	0.251	0.567	2.76629e-12	6
P1	CYTIP	5.79091e-14	-0.377349	0.538	0.847	1.10161e-09	6
P1	CD8A	1.85224e-06	-0.378085	0.526	0.649	0.0352351	6
P1	TOMM7	1.21817e-21	-0.379863	0.855	0.985	2.31733e-17	6
P1	CD69	1.37593e-12	-0.383711	0.577	0.842	2.61743e-08	6
P1	AHNAK	4.8258e-11	-0.383926	0.716	0.91	9.18012e-07	6
P1	EIF2S3	2.69843e-19	-0.386066	0.302	0.664	5.13323e-15	6
P1	CSDE1	5.02433e-18	-0.389908	0.538	0.864	9.55778e-14	6
P1	TMC8	1.41432e-19	-0.390153	0.278	0.639	2.69046e-15	6
P1	RPL14	1.35206e-48	-0.391598	0.997	0.997	2.57203e-44	6
P1	EEF1A1	9.63332e-55	-0.392268	1	0.999	1.83255e-50	6
P1	ANP32B	3.93321e-18	-0.392901	0.828	0.975	7.48214e-14	6
P1	RAD21	1.06653e-15	-0.39319	0.514	0.847	2.02885e-11	6
P1	MIR4435-2HG	9.263e-18	-0.40293	0.269	0.619	1.7621e-13	6
P1	HIST1H1C	1.33691e-15	-0.403918	0.115	0.361	2.54321e-11	6
P1	TNIP1	2.16297e-17	-0.405945	0.308	0.66	4.11462e-13	6
P1	MCL1	1.16094e-16	-0.407364	0.375	0.726	2.20847e-12	6
P1	TSC22D3	3.87711e-13	-0.407922	0.489	0.787	7.37542e-09	6
P1	LINC01871	1.07513e-13	-0.409084	0.577	0.849	2.04522e-09	6
P1	GZMB	5.14105e-05	-0.411375	0.257	0.381	0.977981	6
P1	LMNA	1.38452e-19	-0.411588	0.245	0.594	2.63377e-15	6
P1	SRGN	5.63703e-16	-0.413541	0.843	0.969	1.07233e-11	6
P1	PAG1	1.93992e-18	-0.414135	0.205	0.528	3.69031e-14	6
P1	HIST3H2A	3.09736e-19	-0.418619	0.091	0.358	5.89211e-15	6
P1	ANXA2	1.26573e-15	-0.421404	0.462	0.787	2.4078e-11	6
P1	PERP	6.78993e-19	-0.421405	0.215	0.539	1.29165e-14	6
P1	IL2RB	1.75008e-18	-0.429925	0.148	0.432	3.32919e-14	6
P1	NPM1	1.37599e-36	-0.431437	0.979	0.997	2.61755e-32	6
P1	SRSF2	8.77289e-20	-0.431624	0.272	0.635	1.66887e-15	6
P1	DDX5	1.24423e-15	-0.444084	0.607	0.871	2.36689e-11	6
P1	SP140	3.42235e-22	-0.45068	0.205	0.561	6.51034e-18	6
P1	CALR	1.96167e-18	-0.450726	0.399	0.751	3.73168e-14	6
P1	CDKN1B	1.70683e-18	-0.457597	0.375	0.72	3.2469e-14	6
P1	EIF4B	1.3643e-20	-0.46281	0.477	0.829	2.59531e-16	6
P1	MT-ATP6	5.31785e-15	-0.46539	0.961	0.986	1.01161e-10	6
P1	EDF1	4.51594e-22	-0.469921	0.61	0.918	8.59068e-18	6
P1	AL133415.1	4.12892e-18	-0.474705	0.018	0.221	7.85445e-14	6
P1	MT-ATP8	3.30925e-17	-0.477326	0.305	0.622	6.29519e-13	6
P1	UXT	1.34518e-22	-0.480207	0.435	0.81	2.55894e-18	6
P1	CYTOR	1.21591e-19	-0.48498	0.444	0.801	2.31302e-15	6
P1	HNRNPC	2.64152e-25	-0.49146	0.707	0.932	5.02496e-21	6
P1	STK17B	1.92523e-21	-0.50247	0.61	0.901	3.66237e-17	6
P1	HMGN2	9.5939e-26	-0.534879	0.326	0.719	1.82505e-21	6
P1	RPL36	1.97128e-60	-0.54039	0.979	0.996	3.74997e-56	6
P1	PNRC1	6.9726e-27	-0.540868	0.725	0.95	1.3264e-22	6
P1	NKG7	8.22121e-07	-0.545868	0.68	0.824	0.0156392	6
P1	LGALS1	9.4587e-45	-0.548497	0.994	0.998	1.79933e-40	6
P1	OGT	5.24764e-28	-0.552621	0.121	0.476	9.98258e-24	6
P1	HNRNPA1	7.11167e-30	-0.552693	0.773	0.968	1.35285e-25	6
P1	HLA-B	1.72308e-66	-0.553402	1	1	3.27781e-62	6
P1	NONO	5.26446e-29	-0.555328	0.314	0.729	1.00146e-24	6
P1	HMGA1	4.02353e-24	-0.55948	0.296	0.679	7.65397e-20	6
P1	C6orf48	1.06015e-29	-0.561156	0.097	0.461	2.01672e-25	6
P1	GBP2	2.77858e-26	-0.573303	0.486	0.845	5.2857e-22	6
P1	PTGER4	1.36849e-21	-0.575057	0.208	0.548	2.60327e-17	6
P1	PHLDA1	1.26279e-20	-0.594011	0.26	0.596	2.4022e-16	6
P1	SRSF7	1.98922e-29	-0.596709	0.187	0.58	3.78409e-25	6
P1	RGS1	3.04736e-22	-0.598562	0.051	0.316	5.79699e-18	6
P1	ZNF683	1.01464e-06	-0.603681	0.112	0.232	0.0193016	6
P1	CCL4	9.05377e-06	-0.609335	0.076	0.174	0.17223	6
P1	EIF1	3.44022e-63	-0.610418	0.961	0.997	6.54432e-59	6
P1	RPS11	3.1161e-54	-0.618599	0.958	0.994	5.92775e-50	6
P1	RPL23	2.77996e-32	-0.633851	0.447	0.856	5.28833e-28	6
P1	PIM2	6.41949e-27	-0.63754	0.151	0.504	1.22118e-22	6
P1	BHLHE40	2.47996e-18	-0.63804	0.405	0.717	4.71763e-14	6
P1	GPI	5.71309e-12	-0.66204	0.743	0.91	1.0868e-07	6
P1	EIF3E	2.74416e-40	-0.666218	0.601	0.934	5.22022e-36	6
P1	CD44	1.60397e-29	-0.667942	0.74	0.924	3.05123e-25	6
P1	CCL3	1.66484e-06	-0.668476	0.051	0.147	0.0316703	6
P1	EPB41L4A-AS1	1.26506e-35	-0.669289	0.169	0.601	2.40653e-31	6
P1	OXA1L	1.01149e-34	-0.673362	0.402	0.825	1.92415e-30	6
P1	RPL17	5.40494e-44	-0.674141	0.656	0.957	1.02818e-39	6
P1	ID2	8.2858e-28	-0.678868	0.722	0.93	1.57621e-23	6
P1	TOMM20	2.00469e-42	-0.6934	0.568	0.938	3.81352e-38	6
P1	UBA52	2.87825e-86	-0.710656	0.97	0.996	5.47529e-82	6
P1	RPL26	2.04712e-87	-0.716261	0.982	0.994	3.89423e-83	6
P1	ACTG1	4.39714e-28	-0.718754	0.955	0.996	8.36469e-24	6
P1	RBM3	6.7816e-33	-0.724313	0.375	0.778	1.29006e-28	6
P1	NOP53	1.7639e-45	-0.743332	0.511	0.916	3.35547e-41	6
P1	TMSB4X	1.31559e-122	-0.747409	1	1	2.50265e-118	6
P1	EEF2	4.97217e-77	-0.748572	0.958	0.995	9.45857e-73	6
P1	ATF4	1.94303e-41	-0.75189	0.329	0.804	3.69622e-37	6
P1	RPL36A	1.72646e-43	-0.760926	0.55	0.906	3.28424e-39	6
P1	MT-ND6	4.39603e-31	-0.767099	0.118	0.488	8.36257e-27	6
P1	RPL35	2.63481e-82	-0.768314	0.94	0.994	5.0122e-78	6
P1	RPL13	2.59172e-123	-0.806114	1	0.998	4.93022e-119	6
P1	EIF3L	5.24653e-50	-0.858036	0.35	0.841	9.98048e-46	6
P1	RPL37	1.45825e-128	-0.875271	0.997	0.997	2.77404e-124	6
P1	RPS19	4.02277e-102	-0.901899	1	0.999	7.65252e-98	6
P1	RPS25	1.19603e-136	-0.936822	0.997	0.997	2.27521e-132	6
P1	RPS2	1.13542e-106	-0.957947	0.991	0.998	2.15991e-102	6
P1	EIF4A2	5.9197e-60	-0.963104	0.335	0.857	1.1261e-55	6
P1	RPL15	3.3909e-114	-0.977893	0.952	0.997	6.45051e-110	6
P1	RPS6	1.06696e-118	-1.0879	0.943	0.997	2.02968e-114	6
P1	CD48	5.16212e-82	-1.10764	0.532	0.959	9.81991e-78	6
P1	RPS18	1.51336e-149	-1.114	0.988	0.997	2.87887e-145	6
P1	RPS20	1.71005e-81	-1.12563	0.462	0.929	3.25302e-77	6
P1	RPSA	1.01159e-113	-1.13976	0.906	0.996	1.92435e-109	6
P1	RPS9	1.93055e-127	-1.15037	0.906	0.994	3.67249e-123	6
P1	RPL9	3.19562e-139	-1.16636	0.952	0.995	6.07902e-135	6
P1	ZFAS1	5.08158e-87	-1.16954	0.495	0.941	9.66668e-83	6
P1	RPL23A	6.03784e-155	-1.1928	0.982	0.997	1.14858e-150	6
P1	RPL27	2.34605e-131	-1.23545	0.849	0.989	4.46289e-127	6
P1	RPL38	1.64639e-106	-1.24471	0.607	0.974	3.13193e-102	6
P1	RPS16	1.27618e-155	-1.32476	0.946	0.996	2.42768e-151	6
P1	RPL13A	8.85389e-145	-1.32484	0.927	0.996	1.68428e-140	6
P1	RPL4	1.59598e-117	-1.32561	0.734	0.986	3.03604e-113	6
P1	RPL37A	1.81609e-152	-1.33683	0.894	0.996	3.45476e-148	6
P1	RPS29	2.42767e-140	-1.35059	0.825	0.99	4.61816e-136	6
P1	RPL21	1.36362e-158	-1.36042	0.931	0.996	2.59401e-154	6
P1	RPL10A	1.22674e-130	-1.36849	0.776	0.989	2.33363e-126	6
P1	RPL3	2.41124e-168	-1.4496	0.952	0.997	4.5869e-164	6
P1	RPS27	4.90861e-181	-1.55035	0.982	0.999	9.33765e-177	6
P1	TPT1	3.75483e-177	-1.55647	0.994	0.998	7.1428e-173	6
P1	AL138963.3	1.02416e-60	-1.64665	0.024	0.526	1.94827e-56	6
P1	RPL27A	9.68356e-141	-1.66647	0.568	0.971	1.8421e-136	6
P1	CCL5	7.9335e-123	2.37196	1	0.788	1.50919e-118	7
P1	CCL4	5.73276e-113	2.07729	0.677	0.147	1.09054e-108	7
P1	GNLY	1.05788e-54	1.97697	0.871	0.534	2.01241e-50	7
P1	TRBC2	7.47915e-108	1.85639	0.976	0.78	1.42276e-103	7
P1	TRGV5	2.54748e-244	1.76724	0.754	0.094	4.84607e-240	7
P1	TNF	2.0603e-57	1.5094	0.694	0.289	3.91931e-53	7
P1	HOPX	6.66555e-88	1.46208	0.968	0.525	1.26799e-83	7
P1	TRGV2	4.69952e-172	1.33531	0.601	0.077	8.9399e-168	7
P1	CCL3	1.36607e-33	1.25952	0.391	0.131	2.59867e-29	7
P1	NKG7	2.00173e-36	1.13854	0.948	0.811	3.8079e-32	7
P1	LTB	5.69552e-36	1.10831	0.984	0.842	1.08346e-31	7
P1	GZMA	5.25504e-47	1.09535	0.948	0.677	9.99666e-43	7
P1	ITGB2	7.82744e-55	0.993035	0.964	0.833	1.48901e-50	7
P1	MMP25	1.05075e-38	0.98201	0.706	0.419	1.99885e-34	7
P1	NCR3	4.5566e-21	0.932445	0.593	0.363	8.66801e-17	7
P1	CD40LG	1.00743e-35	0.914125	0.617	0.301	1.91644e-31	7
P1	KRT7	1.01512e-35	0.913982	0.621	0.323	1.93107e-31	7
P1	CXCR3	3.28817e-58	0.890008	0.496	0.142	6.25509e-54	7
P1	WASHC1	7.53779e-32	0.834085	0.714	0.472	1.43391e-27	7
P1	DUSP2	2.01972e-11	0.800409	0.548	0.404	3.84211e-07	7
P1	BHLHE40	4.15694e-23	0.787689	0.855	0.694	7.90775e-19	7
P1	DUSP5	9.26741e-24	0.787578	0.488	0.254	1.76294e-19	7
P1	UBXN11	5.21869e-19	0.784108	0.762	0.621	9.92752e-15	7
P1	TBX21	3.26409e-33	0.697258	0.343	0.109	6.20929e-29	7
P1	PHLDA1	2.15967e-22	0.686599	0.778	0.57	4.10834e-18	7
P1	MAL	1.15621e-24	0.68436	0.786	0.523	2.19947e-20	7
P1	ZNF80	3.43315e-217	0.68232	0.278	0.007	6.53088e-213	7
P1	ARL4C	1.92083e-27	0.672573	0.948	0.87	3.654e-23	7
P1	TPST2	1.92717e-26	0.671662	0.653	0.409	3.66605e-22	7
P1	CD44	3.51938e-30	0.664629	0.972	0.912	6.69492e-26	7
P1	PDE4D	1.55199e-16	0.647137	0.577	0.377	2.95235e-12	7
P1	HAVCR2	3.21951e-20	0.642472	0.391	0.186	6.12447e-16	7
P1	TRAC	3.23692e-17	0.641788	0.835	0.752	6.15759e-13	7
P1	CISH	1.41985e-15	0.641622	0.573	0.386	2.70098e-11	7
P1	PIM1	1.75449e-20	0.639697	0.782	0.628	3.33757e-16	7
P1	ZNF683	8.24369e-20	0.613516	0.468	0.215	1.5682e-15	7
P1	PTMS	1.15629e-24	0.597148	0.565	0.292	2.19961e-20	7
P1	ZFP36L1	1.30161e-09	0.595385	0.722	0.649	2.47606e-05	7
P1	APOBEC3G	5.37216e-16	0.595067	0.56	0.375	1.02195e-11	7
P1	RIN3	9.13034e-41	0.593495	0.315	0.078	1.73686e-36	7
P1	TNFRSF18	0.000103664	0.590045	0.419	0.343	1	7
P1	CD4	1.71809e-24	0.589548	0.48	0.221	3.26831e-20	7
P1	GZMB	2.42055e-34	0.589315	0.746	0.359	4.60462e-30	7
P1	RAMP1	3.7474e-18	0.570406	0.262	0.098	7.12868e-14	7
P1	CTSW	3.02816e-25	0.560478	0.847	0.563	5.76046e-21	7
P1	ITM2C	1.6668e-20	0.559863	0.879	0.747	3.17076e-16	7
P1	IFNG	5.52503e-46	0.549372	0.286	0.059	1.05103e-41	7
P1	CD70	2.20313e-09	0.54758	0.589	0.46	4.19102e-05	7
P1	STK17B	2.79232e-15	0.544657	0.899	0.884	5.31183e-11	7
P1	GOLIM4	1.09866e-21	0.539542	0.367	0.162	2.08999e-17	7
P1	HSD17B11	8.43297e-18	0.535043	0.601	0.417	1.6042e-13	7
P1	TESC	4.14262e-16	0.529666	0.448	0.261	7.8805e-12	7
P1	MRPL10	2.02284e-14	0.525357	0.605	0.445	3.84805e-10	7
P1	LAIR2	1.95154e-10	0.522053	0.298	0.163	3.71242e-06	7
P1	SRGN	6.11098e-20	0.519219	0.984	0.962	1.16249e-15	7
P1	KLF6	4.96323e-17	0.512976	0.875	0.774	9.44156e-13	7
P1	PSAP	1.09564e-16	0.507418	0.851	0.78	2.08423e-12	7
P1	SH2D2A	1.56827e-11	0.507273	0.508	0.357	2.98331e-07	7
P1	OSTF1	9.53019e-19	0.504735	0.972	0.898	1.81293e-14	7
P1	TANK	2.55088e-14	0.503639	0.593	0.448	4.85254e-10	7
P1	CCDC50	8.12074e-18	0.50147	0.327	0.149	1.54481e-13	7
P1	EFHD2	1.14944e-12	0.49748	0.601	0.464	2.18659e-08	7
P1	HPGD	1.21812e-19	0.493496	0.444	0.211	2.31722e-15	7
P1	AC243829.4	4.83206e-23	0.489097	0.246	0.077	9.19203e-19	7
P1	DOCK8	1.43478e-12	0.485556	0.685	0.583	2.72938e-08	7
P1	MYO1E	5.7745e-15	0.485335	0.367	0.189	1.09848e-10	7
P1	GZMM	4.19475e-14	0.475873	0.629	0.462	7.97968e-10	7
P1	GGA1	4.34947e-15	0.475772	0.327	0.16	8.27399e-11	7
P1	IER5	1.2517e-11	0.472466	0.395	0.249	2.38111e-07	7
P1	VAMP2	1.95985e-08	0.470044	0.681	0.633	0.000372822	7
P1	CREM	7.82047e-07	0.462928	0.391	0.287	0.0148769	7
P1	LAG3	2.07524e-29	0.457386	0.774	0.382	3.94773e-25	7
P1	CDK6	2.7901e-12	0.457224	0.468	0.309	5.3076e-08	7
P1	CDKN1A	1.38381e-06	0.454956	0.387	0.276	0.0263243	7
P1	NDFIP2	2.2131e-05	0.454563	0.569	0.488	0.420999	7
P1	F2R	1.83319e-15	0.454334	0.403	0.216	3.48728e-11	7
P1	PRF1	1.4047e-16	0.454293	0.411	0.201	2.67217e-12	7
P1	DOK2	4.34688e-13	0.450967	0.71	0.594	8.26908e-09	7
P1	GRAP2	2.32064e-07	0.449266	0.524	0.443	0.00441455	7
P1	RGS10	2.70004e-15	0.445307	0.923	0.841	5.13629e-11	7
P1	HCST	4.93708e-13	0.444764	0.871	0.771	9.39181e-09	7
P1	ID2	5.34694e-09	0.429214	0.935	0.918	0.000101715	7
P1	PERP	2.47551e-10	0.428002	0.641	0.516	4.70917e-06	7
P1	RTF2	2.17723e-09	0.427099	0.581	0.481	4.14174e-05	7
P1	EVL	1.00578e-16	0.426375	0.964	0.951	1.9133e-12	7
P1	LYAR	1.20705e-12	0.425577	0.218	0.091	2.29617e-08	7
P1	CPD	4.66749e-09	0.424652	0.294	0.17	8.87896e-05	7
P1	NCAM1	2.52211e-44	0.421041	0.19	0.027	4.79781e-40	7
P1	PRKCB	7.01522e-08	0.418506	0.383	0.263	0.00133451	7
P1	PBX4	3.20022e-15	0.418213	0.339	0.165	6.08778e-11	7
P1	APOBEC3H	1.78586e-14	0.416564	0.306	0.146	3.39724e-10	7
P1	CKLF	1.90258e-07	0.416314	0.48	0.38	0.00361927	7
P1	OASL	9.50329e-13	0.411651	0.246	0.111	1.80781e-08	7
P1	FLNA	1.05402e-06	0.41005	0.847	0.816	0.0200507	7
P1	MCTP2	7.2506e-07	0.409525	0.359	0.258	0.0137928	7
P1	GNPTAB	3.95006e-07	0.40905	0.488	0.394	0.0075142	7
P1	SOCS1	1.86042e-06	0.406986	0.435	0.338	0.0353908	7
P1	CALM1	3.43463e-12	0.406554	0.964	0.953	6.5337e-08	7
P1	LCP2	3.64844e-10	0.403186	0.754	0.682	6.94044e-06	7
P1	STX3	4.72405e-07	0.403109	0.266	0.164	0.00898655	7
P1	ITGB2-AS1	1.17149e-15	0.403069	0.218	0.08	2.22853e-11	7
P1	BBC3	7.2922e-09	0.401601	0.532	0.422	0.00013872	7
P1	ITGAL	1.93502e-08	0.400756	0.565	0.457	0.000368099	7
P1	AKNA	1.39389e-05	0.39284	0.48	0.413	0.265161	7
P1	RRAS2	1.66429e-10	0.38834	0.448	0.306	3.16598e-06	7
P1	KDM5B	1.08885e-07	0.387913	0.544	0.449	0.00207132	7
P1	LST1	3.46852e-09	0.386751	0.254	0.136	6.59817e-05	7
P1	LPAR6	6.76989e-09	0.38603	0.698	0.607	0.000128784	7
P1	RGS9	5.70595e-09	0.385812	0.343	0.221	0.000108544	7
P1	CNBP	1.06063e-16	0.382395	0.984	0.963	2.01764e-12	7
P1	ATP8B4	1.99551e-10	0.382149	0.355	0.208	3.79605e-06	7
P1	GCNT1	1.2857e-13	0.38121	0.23	0.095	2.44578e-09	7
P1	TMIGD2	1.55123e-99	0.379871	0.153	0.006	2.95091e-95	7
P1	GYG1	1.99301e-09	0.379272	0.508	0.379	3.79131e-05	7
P1	PTP4A1	1.22229e-07	0.379232	0.5	0.394	0.00232517	7
P1	FAS	8.12216e-05	0.378391	0.391	0.321	1	7
P1	RPS27L	1.86091e-09	0.377838	0.867	0.845	3.54001e-05	7
P1	ITM2A	1.41564e-11	0.374063	0.875	0.792	2.69296e-07	7
P1	CARD19	3.63824e-07	0.371569	0.556	0.474	0.00692103	7
P1	AC116366.3	2.34739e-05	0.364622	0.508	0.449	0.446543	7
P1	DPP4	3.43109e-06	0.360765	0.431	0.347	0.0652696	7
P1	CTSB	4.37846e-09	0.359408	0.621	0.516	8.32915e-05	7
P1	CAB39	4.53569e-05	0.358411	0.387	0.313	0.862824	7
P1	ENTPD1	2.97539e-06	0.358271	0.464	0.359	0.0566008	7
P1	IL32	9.48675e-14	0.356429	1	0.999	1.80467e-09	7
P1	DOCK10	1.30051e-05	0.355802	0.456	0.378	0.247395	7
P1	LINC01871	4.46726e-06	0.354804	0.827	0.834	0.0849807	7
P1	FMNL1	1.18712e-06	0.35457	0.742	0.708	0.0225826	7
P1	NFKBIA	2.3153e-06	0.353186	0.524	0.429	0.044044	7
P1	BAX	4.22328e-08	0.349494	0.895	0.888	0.000803395	7
P1	ABI3	1.32389e-07	0.346006	0.274	0.166	0.00251844	7
P1	AHNAK	2.30427e-11	0.344737	0.96	0.897	4.38341e-07	7
P1	AKAP7	2.71091e-09	0.344281	0.254	0.134	5.15696e-05	7
P1	ANXA1	2.74874e-10	0.343664	0.956	0.927	5.22893e-06	7
P1	HMOX2	3.68204e-08	0.34339	0.645	0.573	0.000700434	7
P1	LSP1	3.25882e-12	0.342994	0.935	0.934	6.19925e-08	7
P1	SERPINB6	3.40873e-09	0.342975	0.274	0.151	6.48443e-05	7
P1	CD63	7.02613e-11	0.342668	0.899	0.835	1.33658e-06	7
P1	TTC14	1.07436e-06	0.342085	0.367	0.258	0.0204375	7
P1	CD3G	1.3465e-08	0.341253	0.831	0.776	0.000256144	7
P1	FKBP11	1.01434e-06	0.340732	0.492	0.402	0.0192958	7
P1	FAM3C	5.48655e-05	0.338835	0.5	0.436	1	7
P1	CCDC107	2.46354e-06	0.338769	0.621	0.579	0.0468638	7
P1	GPAT3	2.81636e-06	0.337544	0.383	0.281	0.0535756	7
P1	ZNF880	2.54645e-10	0.335283	0.214	0.098	4.84411e-06	7
P1	DNAJC1	2.18726e-05	0.332573	0.407	0.337	0.416083	7
P1	MYL6	2.16168e-14	0.330169	0.984	0.98	4.11216e-10	7
P1	MECP2	1.38749e-06	0.327692	0.601	0.524	0.0263943	7
P1	RASSF5	2.28432e-05	0.326165	0.496	0.429	0.434546	7
P1	HLA-DMB	1.62267e-06	0.325897	0.254	0.158	0.0308681	7
P1	RPS19	1.39986e-20	0.325829	1	0.999	2.66295e-16	7
P1	CTSC	5.75573e-08	0.324512	0.875	0.868	0.00109491	7
P1	CFLAR	8.54203e-07	0.324359	0.56	0.464	0.0162495	7
P1	BST2	8.54364e-07	0.323106	0.706	0.653	0.0162526	7
P1	CD8A	3.46023e-10	0.320645	0.879	0.632	6.58239e-06	7
P1	MTSS1	0.000316198	0.320126	0.278	0.205	1	7
P1	CD96	1.43439e-06	0.319618	0.863	0.851	0.0272865	7
P1	FGFR1OP2	7.71431e-06	0.319293	0.536	0.473	0.146749	7
P1	IL2RB	4.50788e-06	0.319034	0.508	0.412	0.0857535	7
P1	ARPC5L	3.08636e-07	0.318975	0.528	0.431	0.00587118	7
P1	H2AFJ	1.10065e-06	0.317437	0.694	0.653	0.0209377	7
P1	LGALS3	4.84443e-07	0.316907	0.851	0.797	0.00921555	7
P1	SPOCK1	4.57594e-08	0.316832	0.177	0.084	0.00087048	7
P1	RHOC	2.35503e-05	0.314807	0.669	0.639	0.447998	7
P1	AOAH	0.000173313	0.313835	0.411	0.343	1	7
P1	SUPT4H1	3.06701e-05	0.313288	0.569	0.515	0.583437	7
P1	FUS	8.00081e-06	0.312478	0.54	0.463	0.152199	7
P1	FAM118A	1.33385e-06	0.31239	0.56	0.49	0.0253738	7
P1	ADRB2	2.91295e-22	0.312317	0.145	0.031	5.54131e-18	7
P1	PSMD1	9.58939e-08	0.311424	0.383	0.26	0.00182419	7
P1	FN1	8.8497e-08	0.310955	0.153	0.068	0.00168348	7
P1	CHD9	1.71003e-06	0.310574	0.339	0.231	0.03253	7
P1	2021-09-02	4.03664e-06	0.307477	0.669	0.616	0.0767891	7
P1	CAPN12	0.00044398	0.307345	0.27	0.201	1	7
P1	SBDS	8.51679e-06	0.306365	0.512	0.413	0.162015	7
P1	XCL1	3.73773e-05	0.304168	0.117	0.055	0.711029	7
P1	OGA	7.58097e-05	0.304149	0.54	0.491	1	7
P1	SMIM3	6.48546e-06	0.302953	0.319	0.219	0.123373	7
P1	PRKCQ	1.02024e-06	0.30214	0.23	0.133	0.019408	7
P1	WIPF1	6.35408e-07	0.302007	0.835	0.797	0.0120874	7
P1	MSN	5.03532e-09	0.301469	0.875	0.78	9.57868e-05	7
P1	OGT	0.000208825	0.300968	0.504	0.455	1	7
P1	ARPP19	0.00022643	0.300468	0.48	0.428	1	7
P1	SLC20A1	1.24661e-06	0.30007	0.31	0.205	0.0237144	7
P1	STK17A	0.00010854	0.299999	0.633	0.594	1	7
P1	HLA-DRB1	3.24385e-08	0.299003	0.988	0.982	0.000617078	7
P1	SLAMF1	7.22765e-06	0.297746	0.387	0.284	0.137492	7
P1	MMP25-AS1	0.000238466	0.295489	0.327	0.255	1	7
P1	ACP6	6.12768e-05	0.295184	0.194	0.121	1	7
P1	PBXIP1	3.58139e-06	0.292689	0.512	0.416	0.0681287	7
P1	HLA-DQA1	2.84136e-06	0.292513	0.851	0.773	0.0540511	7
P1	ARF6	9.7036e-06	0.291277	0.75	0.739	0.184592	7
P1	PTPN4	8.27358e-05	0.290393	0.339	0.258	1	7
P1	TNFRSF1B	0.000127727	0.288856	0.581	0.515	1	7
P1	CCND3	6.64196e-05	0.287032	0.702	0.677	1	7
P1	HMGB2	2.94818e-07	0.285343	0.661	0.597	0.00560833	7
P1	S100A11	0.000133359	0.285292	0.883	0.85	1	7
P1	ITGAM	1.4602e-13	0.285146	0.109	0.027	2.77773e-09	7
P1	RHOH	1.12579e-05	0.282802	0.573	0.503	0.214159	7
P1	PRRC2B	0.000168118	0.282275	0.54	0.51	1	7
P1	TCF4	6.27422e-17	0.282018	0.129	0.031	1.19354e-12	7
P1	UQCR10	3.83113e-07	0.281918	0.875	0.844	0.00728796	7
P1	SAMSN1	8.14076e-06	0.281239	0.496	0.405	0.154862	7
P1	OXNAD1	2.38191e-08	0.280974	0.218	0.111	0.000453111	7
P1	CTSD	8.3103e-05	0.28062	0.319	0.234	1	7
P1	LCP1	1.78517e-05	0.280231	0.919	0.891	0.339592	7
P1	SLC9A3R1	0.000518867	0.280092	0.661	0.66	1	7
P1	GSTP1	1.77984e-06	0.279951	0.698	0.591	0.0338579	7
P1	RNF213	1.99559e-06	0.279127	0.758	0.716	0.0379621	7
P1	CD2	8.96363e-07	0.279068	0.883	0.877	0.0170515	7
P1	RICTOR	0.000387703	0.278985	0.552	0.506	1	7
P1	PDE9A	9.50693e-12	0.278958	0.149	0.051	1.8085e-07	7
P1	RABGGTB	0.000188381	0.278396	0.472	0.409	1	7
P1	EGR1	0.00516211	0.278143	0.819	0.81	1	7
P1	HLA-DQA2	6.25604e-08	0.278134	0.948	0.866	0.00119009	7
P1	PPP3CC	5.58309e-05	0.277439	0.508	0.447	1	7
P1	CLSTN3	0.00052469	0.276163	0.573	0.543	1	7
P1	GNG2	0.000648359	0.275617	0.585	0.568	1	7
P1	ACTB	1.06051e-07	0.27471	1	0.998	0.00201741	7
P1	CSF2	4.46884e-11	0.27467	0.222	0.098	8.50108e-07	7
P1	CLEC2B	6.27328e-05	0.272939	0.746	0.716	1	7
P1	SESN1	6.16827e-05	0.272228	0.266	0.185	1	7
P1	SFMBT2	9.48818e-06	0.271288	0.29	0.194	0.180494	7
P1	CDC42EP3	0.000202018	0.270965	0.278	0.199	1	7
P1	CLU	0.00137119	0.270504	0.431	0.366	1	7
P1	TMEM59	8.92349e-07	0.269956	0.859	0.831	0.0169752	7
P1	GNA15	0.00779009	0.269951	0.157	0.111	1	7
P1	SELPLG	5.08992e-06	0.269321	0.879	0.855	0.0968255	7
P1	AKAP13	0.00183892	0.269002	0.484	0.453	1	7
P1	LAYN	5.259e-08	0.267527	0.202	0.099	0.00100042	7
P1	LTA	2.33463e-17	0.267438	0.133	0.032	4.44117e-13	7
P1	BMP1	2.06145e-11	0.267112	0.141	0.048	3.92149e-07	7
P1	ITM2B	1.15831e-08	0.264953	0.96	0.955	0.000220345	7
P1	ZBP1	0.0010967	0.264751	0.282	0.219	1	7
P1	ST3GAL1	9.88017e-05	0.264679	0.637	0.605	1	7
P1	UBC	5.06193e-06	0.264678	0.952	0.97	0.0962931	7
P1	ITGB7	3.73408e-07	0.264452	0.903	0.838	0.00710334	7
P1	GPR68	0.000140854	0.264369	0.222	0.149	1	7
P1	SYNE1	0.000459806	0.263595	0.226	0.158	1	7
P1	PDE7A	8.47641e-05	0.263466	0.419	0.338	1	7
P1	REEP3	0.00296494	0.262717	0.415	0.37	1	7
P1	SLFN12L	0.000150512	0.261694	0.319	0.239	1	7
P1	ZMAT3	0.000257802	0.261333	0.355	0.277	1	7
P1	PPP1R2	0.000246077	0.26126	0.726	0.704	1	7
P1	RAP1B	1.28585e-05	0.260174	0.851	0.844	0.244607	7
P1	ITPR1	0.000464116	0.260077	0.327	0.254	1	7
P1	S100PBP	0.0010184	0.259803	0.347	0.286	1	7
P1	TAPBP	0.000127735	0.2597	0.722	0.698	1	7
P1	ADGRE5	0.000607275	0.259393	0.415	0.355	1	7
P1	ENG	3.01455e-19	0.257626	0.137	0.031	5.73457e-15	7
P1	RCN2	3.49103e-07	0.25692	0.585	0.472	0.00664098	7
P1	AC004687.1	0.00012307	0.255804	0.758	0.724	1	7
P1	DDAH2	0.00212189	0.255605	0.294	0.238	1	7
P1	PNP	0.000578488	0.254336	0.266	0.2	1	7
P1	LMNA	8.76993e-05	0.254263	0.613	0.573	1	7
P1	KIF21A	0.000238415	0.252979	0.198	0.129	1	7
P1	EMB	0.000519062	0.252933	0.371	0.301	1	7
P1	GMFG	4.82349e-07	0.252527	0.968	0.955	0.00917573	7
P1	MYO9B	0.0040281	0.250977	0.363	0.316	1	7
P1	PITPNC1	1.98419e-05	0.250238	0.234	0.15	0.377453	7
P1	RPL14	3.13944e-20	-0.250485	1	0.997	5.97216e-16	7
P1	EVI2B	7.4666e-06	-0.250501	0.218	0.386	0.142037	7
P1	IRF3	1.65002e-05	-0.251161	0.258	0.415	0.313883	7
[truncated: 8,454 more rows]
