# Supplementary material for: Single-cell sequencing of tumour infiltrating T cells efficiently identifies tumour-specific T cell receptors based on the T cell activation score
Source: Cancer Immunol Immunother. 2024 May 10;73(7):123. doi: 10.1007/s00262-024-03710-9 (PMC11087383; doi:10.1007/s00262-024-03710-9)
Supplement: Supplementary file 2 — Supplementary file2 (XLSX 609 KB) [file 262_2024_3710_MOESM2_ESM.xlsx]

## Sheet: sheet
Supplementary table 2. The normalized expression level of activation genes and activation score in each kind of T cells with the same TCR for each patient.
Patient	Barcode	dominant_TCR_name	cell_number_sameTCR	TRA_and_TRBname	seurat_clusters	CD3D	CD3E	CD3G	CD4	CD8A	CD8B	IFNG	TNFRSF9	CD69	IL2RA	GZMB	GZMK	PRF1	IL2	TNF	GZMA	activation score
P1	ATAGACCTCCAGAAGG-1;GATCAGTGTTAAAGTG-1;CCATGTCTCAAGATCC-1;GCGCGATGTACCGGCT-1;CTGGTCTGTCACACGC-1;TATTACCAGTGTACCT-1;CCTTACGAGAGTACAT-1;CCTAGCTTCACATAGC-1;CGCTATCAGATCACGG-1;CGCCAAGCAGAGCCAA-1;CTACACCTCATATCGG-1;AAGGAGCAGACAGGCT-1;AGGGTGACATTGGTAC-1;CCACTACGTGGTACAG-1;GGGATGATCCATGAGT-1;TGACTAGTCAGAGCTT-1;TGGTTCCCAAGTTAAG-1;TAGGCATCACGGATAG-1;CCACGGACACATTCGA-1;ACGCCAGCAGCTCGAC-1;GGTATTGAGATCCCGC-1;…	TCR1	1116	TRAV12-3_None_TRAJ43_TGTGCAATGAGCGGGGAAGGTGACATGCGCTTT-TRBV10-3_TRBD1_TRBJ1-2_TGTGCCATCAGTGAGTCGGCAGGGAATACTAACTATGGCTACACCTTC	1116;Cluster2:678;Cluster4:343;Cluster6:76;Cluster3:7;Cluster1:5;Cluster9:4;Cluster11:2;Cluster10:1	2.3996	3.02378	1.11645	0.0162848	1.74119	1.99809	0.00216434	0.00212087	1.36588	0.236229	0.21194	0	0.0265147	0.0244401	0.139072	0.592646	-0.172476
P1	AGCTTGATCCGTTGCT-1;GATCGTACATGCATGT-1;ACGGCCACACATTTCT-1;ACAGCTAAGTTAACGA-1;AAGACCTCACGAAAGC-1;CTTAGGACAGCCTTTC-1;GATCGCGAGGTAAACT-1;ATAAGAGAGGCAGTCA-1;CGAGAAGTCGGCTTGG-1;AGCTCCTCACATTCGA-1;GACTAACGTAGAGGAA-1;AGAATAGTCGTGGACC-1;TTTACTGTCCGTTGTC-1;GGGCACTTCTTGAGAC-1;CGCTATCAGGGTGTTG-1;CACAGTAAGTTCGATC-1;CTACATTGTACCCAAT-1;GACCTGGTCATACGGT-1;ATTCTACCATCGGTTA-1;ACACCCTTCTAACCGA-1;CTTACCGTCGGCGGTT-1;…	TCR2	734	TRAV27_None_TRAJ20_TGTGCAGGAGTGGGGTTCGGCCACGACTACAAGCTCAGCTTT-TRBV6-3_TRBD1_TRBJ1-5_TGTGCCAGCAGTGACAGGGGCGGCAATCAGCCCCAGCATTTT	734;Cluster1:670;Cluster6:40;Cluster10:10;Cluster3:6;Cluster9:2;Cluster5:2;Cluster4:2;Cluster2:2	2.08933	3.05742	0.93107	0.642481	0.0630778	0.0307798	0.000969691	0.00264271	1.18536	0.200527	0.0442898	0	0.0511342	0.0278732	0.423668	0.529207	-0.185954
P1	CTTGGCTTCTGTTGAG-1;AACTGGTCATGAGCGA-1;GGCGACTGTACTCAAC-1;CACACTCAGTGTTGAA-1;CTCGAAATCACATACG-1;AAACGGGTCGGATGTT-1;AGGGTGAGTGGTCCGT-1;CAGTCCTGTCTCATCC-1;CTTGGCTGTCTTGCGG-1;AAACGGGTCTCAAGTG-1;CTGATAGAGCTAGTTC-1;TCAGCTCGTTAAGGGC-1;CTCGTCAAGTGCGATG-1;CGGAGTCTCTGCCAGG-1;CGTCCATTCAGAGACG-1;TCATTTGGTCGATTGT-1;AAAGTAGCACGAAGCA-1;GGGACCTGTGTTTGTG-1;TCTGAGATCAAACGGG-1;TCCCGATAGGTGCAAC-1;GAGGTGAAGCCATCGC-1;…	TCR3	413	TRAV8-4_None_TRAJ4_TGTGCTGTGATTCGTCATTTGGGTGGCTACAATAAGCTGATTTTT-TRBV7-9_TRBD1_TRBJ1-4_TGTGCCAGCAGGGCCGGGACAGGCGGGTCAACTAATGAAAAACTGTTTTTT	413;Cluster3:368;Cluster6:20;Cluster9:7;Cluster8:4;Cluster1:4;Cluster11:3;Cluster10:3;Cluster2:2;Cluster5:1;Cluster4:1	2.86118	3.36902	1.17291	0.0275089	2.44705	1.52622	0.124743	0.0523372	1.35557	0.318939	1.57096	0	0.292521	0.0118329	0.278808	2.25204	0.194556
P1	GTCATTTGTTAAGAAC-1;CGGGTCACAAGCCATT-1;CCTACACCACTCAGGC-1;CCTAGCTAGTTATCGC-1;TTGTAGGGTAAGAGGA-1;TCCACACAGGCCATAG-1;TGCGTGGCATGTTCCC-1;ACGGCCACATGTTGAC-1;GCGAGAATCCGCATAA-1;GGCTGGTCAAAGTGCG-1;TTTCCTCCACGGCCAT-1;GCATACAGTTCCACAA-1;GATCGCGGTCAACATC-1;CCAGCGAAGCCCTAAT-1;TCAGGTATCGGAGCAA-1;AAGACCTTCTCGAGTA-1;CTCTAATTCATGCTCC-1;GTTTCTAAGTGGAGTC-1;ATGAGGGAGAAACCTA-1;GTACTTTAGAGTGACC-1;CCGTACTAGTATGACA-1;…	TCR4	360	TRAV17_None_TRAJ27_TGTGCTAAGGGGCACACCAATGCAGGCAAATCAACCTTT-TRBV27_None_TRBJ2-3_TGTGCCAGCAGCCCGGGGTTGAGAGATACGCAGTATTTT	360;Cluster5:331;Cluster6:11;Cluster9:6;Cluster3:4;Cluster1:3;Cluster8:2;Cluster4:1;Cluster11:1;Cluster10:1	2.64291	3.06511	1.23537	0.00827823	2.21317	1.36797	0.00135622	0.0142669	1.24863	0.267126	0.645294	0	0.470077	0.0344563	0.181979	2.2062	0.0759226
P1	GGCGACTCATAGTAAG-1;ATCTACTGTCTCCACT-1;GTGCAGCAGTATCTCG-1;TACCTATGTGGACGAT-1;GGACGTCGTCAGATAA-1;GGGCACTCATAAGACA-1;TACTCGCTCTCTGTCG-1;ACTTACTCAGGACGTA-1;ACTGCTCCATACCATG-1;TGCCCATTCAGTGCAT-1;AGGGTGAAGGCCCTTG-1;TCTCTAAGTAAGAGAG-1;ACTATCTTCGGTGTCG-1;AAAGATGAGAGGTTGC-1;ACGATACGTGATGTGG-1;GCGCAACTCCCAAGAT-1;ACTGAGTCATGCAATC-1;CCCTCCTCATTGTGCA-1;TATGCCCTCTAGCACA-1;AGGTCATAGGGAAACA-1;GTATTCTCAGGATCGA-1;…	TCR5	258	TRAV3_None_TRAJ13_TGTGCTGTGAGATTGTATTCTGGGGGTTACCAGAAAGTTACCTTT-TRBV11-3_TRBD1_TRBJ1-2_TGTGCCAGCAGCTTAGTAGGGGACTATGGCTACACCTTC	258;Cluster2:147;Cluster4:86;Cluster6:16;Cluster3:6;Cluster10:2;Cluster11:1	2.31167	2.99041	1.02165	0.00980413	1.27632	1.80328	0	0	1.34111	0.335067	0.218956	0	0.0678361	0	0.782248	2.20503	0.0882578
P1	TGTGTTTAGGATGGAA-1;TCTTTCCAGGTGCAAC-1;AGGCCACAGAAGAAGC-1;ACGATGTAGTACTTGC-1;ACGATGTGTTATTCTC-1;TTCTCAAGTCTACCTC-1;AAGGAGCAGAGTACCG-1;CAAGATCTCAATAAGG-1;AGAGCTTGTAGGCTGA-1;AGCTCCTGTCGCATCG-1;TTATGCTTCTACTATC-1;ACGATGTCACCGTTGG-1;TTTATGCAGCGTCTAT-1;CATGACATCACCTCGT-1;AAGCCGCTCCCATTAT-1;TGATTTCGTTGGTAAA-1;GACGTTACATGCTGGC-1;CGATGGCCAGATCGGA-1;GTGCAGCTCCTATTCA-1;CCATGTCTCCAGTATG-1;AGGTCATCATGTCTCC-1;…	TCR6	256	TRAV14DV4_None_TRAJ13_TGTGCAATGAGGGCTAGTTTTCATTCTGGGGGTTACCAGAAAGTTACCTTT-TRBV7-9_TRBD1_TRBJ1-1_TGTGCCAGCATGGTAGGGGCTTCCACTGAAGCTTTCTTT	256;Cluster3:226;Cluster6:19;Cluster2:3;Cluster9:2;Cluster5:2;Cluster8:1;Cluster7:1;Cluster4:1;Cluster10:1	2.67618	3.24876	1.1218	0.00267844	1.87856	1.4453	0.107923	0.0205081	1.36994	0.289067	1.77735	0.00240516	0.894714	0.00973694	0.654758	3.17601	0.426847
P1	CTACATTAGATGTCGG-1;ATGGGAGGTATTCGTG-1;CGAACATCAGGATTGG-1;AAAGTAGGTAAACGCG-1;AGGGATGTCAGCTTAG-1;GACGCGTAGCCAGTTT-1;ATTGGTGAGTCCATAC-1;TCTCATAGTAGCGATG-1;GTAACGTTCACCTCGT-1;AACTCCCAGGCCCTTG-1;CTAGAGTAGGGATCTG-1;ATGTGTGTCCTTGCCA-1;CTACACCGTTGTCGCG-1;TTCTACATCAGTTGAC-1;CGGACGTTCTGGTGTA-1;TACGGTATCCAGAAGG-1;ACGCAGCGTACCAGTT-1;GCATGCGGTATTACCG-1;GAACGGATCTGCAGTA-1;TGGGCGTGTCTAGCCG-1;GTTACAGAGAATTGTG-1;…	TCR7	247	TRAV13-1_None_TRAJ11_TGTGCAGCAAGTTCGGGATACAGCACCCTCACCTTT-TRBV7-9_TRBD1_TRBJ2-7_TGTGCCAGCCGGGGGGTTTCCTACGAGCAGTACTTC	247;Cluster7:212;Cluster3:15;Cluster6:6;Cluster1:5;Cluster2:4;Cluster10:2;Cluster9:1;Cluster4:1;Cluster11:1	2.60566	3.17668	1.27692	0.603425	1.75221	1.26802	0.291757	0.0449701	1.3423	0.246154	1.32751	0	0.490971	0.00863148	1.27161	2.56303	0.334871
P1	TCATTTGAGTCGTTTG-1;CGGACGTGTCCGCTGA-1;GACCTGGGTAGTAGTA-1;TCATTTGGTCTTGATG-1;TGGGAAGGTTTGTTTC-1;CGCTGGATCGTCTGAA-1;GCGGGTTTCAATACCG-1;AACTCCCTCTGCAGTA-1;GATCGCGTCGCCATAA-1;CTCGGAGAGTCTTGCA-1;TGAGGGAAGAAACCAT-1;CACATTTGTTCCATGA-1;ATCACGAAGGTGCTTT-1;TACCTATGTCCGTTAA-1;TCAGCAAAGTATCGAA-1;CGAATGTTCCACGAAT-1;GAAGCAGGTGCCTGGT-1;TCTATTGGTGTATGGG-1;GTCATTTTCCAAGCCG-1;GAAATGAAGGTAGCCA-1;CACCACTTCAATCTCT-1;…	TCR8	203	TRAV8-6_None_TRAJ49_TGTGCTGTGAGTGAGGTGGAGGGTAACCAGTTCTATTTT-TRBV5-1_TRBD1_TRBJ1-2_TGCGCCAGCAGCTTGGCCGTGGGACAGGGGGCGCGGACCTTC	203;Cluster1:186;Cluster6:9;Cluster3:3;Cluster9:2;Cluster4:1;Cluster2:1;Cluster10:1	2.69632	3.13342	1.28893	0.703424	0.0215411	0.0270105	0.155949	0.00568494	1.42466	0.310948	0.121307	0	0.0546042	0.0287533	0.386911	1.192	-0.056168
P1	GATGCTAGTCGAGTTT-1;AGGGTGATCAAAGACA-1;TCATTACAGAACTCGG-1;CCTTTCTCACATAACC-1;CGAGCCAGTTGAGGTG-1;GATCTAGCAGGGTATG-1;GCAGTTATCACAATGC-1;CACACTCAGTACTTGC-1;ACATCAGGTCTAGGTT-1;ACTTACTGTCATCCCT-1;CCGTACTGTTCGCTAA-1;CCACCTACAGGACGTA-1;TCCCGATGTGTCAATC-1;GAAACTCCATGTAAGA-1;GCTTCCAGTAGTACCT-1;AGATCTGGTTGGGACA-1;CACAAACGTTGGTGGA-1;CCCTCCTTCTTTACAC-1;CGCTGGAAGTGATCGG-1;AGTGGGAAGTGTCCAT-1;AAGGTTCAGCTCCTTC-1;…	TCR9	120	TRAV22_None_TRAJ18_TGTGCTGTGGAGTTGGTCCGAGGCTCAACCCTGGGGAGGCTATACTTT-TRBV6-1_TRBD2_TRBJ2-3_TGTGCCAGCAGTGAACAGCGGGGGACTAGCACAGATACGCAGTATTTT	120;Cluster1:110;Cluster6:8;Cluster3:1;Cluster10:1	2.11953	2.98995	0.908626	0.770338	0.032409	0.00371987	0.0115841	0.00565139	1.4225	0.288811	0.0870345	0	0.147198	0	0.341329	1.29292	-0.0616318
P1	CATTCGCGTACAGACG-1;CACAGTAGTTCGTGAT-1;CTGCGGACAAACGTGG-1;TATCTCAGTAGTAGTA-1;TGACTAGGTGAACCTT-1;GTGCGGTGTACGCACC-1;TGACTAGAGTCTCAAC-1;CGCTATCGTGCAACTT-1;CTTACCGGTCATGCAT-1;CACCAGGTCCGCTGTT-1;CATATTCAGTGCAAGC-1;ATCCACCTCTATCCTA-1;TACGGATGTGTGACCC-1;TCTGAGAGTACCGCTG-1;TGAAAGAAGTGCCATT-1;CAGAGAGAGGACAGAA-1;ATCTGCCGTTCATGGT-1;CGACTTCAGCTGTCTA-1;TTAACTCTCCATGAAC-1;CTCGTACGTAGCGCAA-1;GCAAACTTCCGTACAA-1;…	TCR10	109	TRAV27_None_TRAJ37_TGTGCAGGATACGGACCAATACTCGGACATGGCTCTAGCAACACAGGCAAACTAATCTTT-TRBV12-4_None_TRBJ1-6_TGTGCCAGCAGTTTAATCAATTCACCCCTCCACTTT	109;Cluster3:86;Cluster1:7;Cluster9:4;Cluster2:4;Cluster6:3;Cluster10:2;Cluster7:1;Cluster5:1;Cluster4:1	2.70616	3.23879	1.30308	0.00556784	1.92064	1.31222	0.0228142	0.0912918	1.4434	0.216244	1.39719	0	0.407787	0.0228279	0.686057	2.46437	0.259795
P1	CGAGCCATCCGCTGTT-1;AGCCTAAAGTGTTAGA-1;TGCCAAAGTGACCAAG-1;TTGAACGCAAAGGCGT-1;GCTCTGTTCCAGTATG-1;CACCACTGTTGGTAAA-1;GTGCTTCAGGAATTAC-1;ACCCACTGTAACGTTC-1;GGCAATTAGACTAGGC-1;GGATGTTCAAACAACA-1;ACTGAGTGTTAAGACA-1;CAAGGCCAGTGTCCAT-1;GTCGTAATCAGGCAAG-1;ATTGGTGCAGTTCATG-1;TCGTAGAGTGTTTGTG-1;CAGCAGCTCGCGCCAA-1;CCGTGGAGTCGGCATC-1;CTCGGAGGTCACTGGC-1;GCCAAATTCACGCATA-1;GGAGCAAGTCCCGACA-1;CCGGGATGTGCTTCTC-1;…	TCR11	102	TRAV14DV4_None_TRAJ32_TGTGCAATGAGAGAGTGGGGTGCTACAAACAAGCTCATCTTT-TRBV7-9_TRBD1_TRBJ1-4_TGTGCCAGCAGGGCCGGGACAGGCGGGTCAACTAATGAAAAACTGTTTTTT	102;Cluster3:90;Cluster6:4;Cluster8:2;Cluster5:2;Cluster1:2;Cluster9:1;Cluster11:1	2.76267	3.29413	1.09847	0.0440768	2.27478	1.43003	0.145682	0.0117737	1.41662	0.289327	1.37544	0	0.392162	0.0209516	0.363327	2.10829	0.187327
P1	CGAGCACCAACACCTA-1;GATGCTATCTATGTGG-1;GCCAAATAGATCCGAG-1;ACTGCTCGTCCAGTTA-1;ACAGCCGTCGCGATCG-1;AGCATACTCCGTCATC-1;GTTTCTATCCCTCAGT-1;CCTACACAGAATGTGT-1;ACGGCCACACACTGCG-1;TTTGGTTTCTGTCTCG-1;CGTGAGCAGCTGTCTA-1;TGCTGCTTCAACGGCC-1;CTCGGAGTCAAAGTAG-1;TACTCGCCACTCTGTC-1;CAGAATCCAGTATCTG-1;CGTCAGGAGCTATGCT-1;CGGACGTAGAAGGTTT-1;TTATGCTTCTACCTGC-1;TCGTACCAGGACCACA-1;CTTGGCTAGGACCACA-1;ACATGGTGTCTACCTC-1;…	TCR12	85	TRAV19_None_TRAJ21_TGTGCTCTGAGGTCCGGGGACAACTTCAACAAATTTTACTTT-TRBV7-9_TRBD1_TRBJ2-1_TGTGCCAGCAGCCGAGGACAGGGGGCCTACAATGAGCAGTTCTTC	85;Cluster1:70;Cluster2:8;Cluster6:6;Cluster8:1	2.31728	3.0237	1.17935	0.640894	0.0365081	0.0299283	0.00984175	0	1.39313	0.133628	0.0428306	0	0.046328	0.0206263	0.388924	1.28887	-0.0927801
P1	ATGGGAGGTGAGGGAG-1;AGCGGTCGTAGAGTGC-1;GCTGCTTTCCAATGGT-1;CGAACATGTAGTAGTA-1;CATGACAAGGCAATTA-1;CAGTCCTTCGTTTAGG-1;AACTCTTGTTCGCTAA-1;TGTGGTATCAAACCGT-1;GTGCGGTAGAGAGCTC-1;TCAGCAATCATGTCTT-1;CATCGGGTCGTTGACA-1;CATTCGCAGTGTACTC-1;AGTAGTCCAAAGCGGT-1;AAACGGGGTTATCGGT-1;GACCTGGCAGTCGATT-1;TGAGGGAGTGCAACGA-1;GCGGGTTTCGGTTCGG-1;CATGCCTTCGTTTAGG-1;CTGATAGGTATAATGG-1;TGCCCATGTTTCCACC-1;GTAGTCATCAACACCA-1;…	TCR13	76	TRAV25_None_TRAJ47_TGTGCAGCCATGGAATATGGAAACAAACTGGTCTTT-TRBV5-6_None_TRBJ2-1_TGTGCCAGCACCCCCGGCCCCTACAATGAGCAGTTCTTC	76;Cluster2:34;Cluster4:24;Cluster3:13;Cluster6:3;Cluster9:2	2.1904	3.00226	1.12414	0	1.39423	2.05025	0	0	1.14986	0.197666	0.370154	0	0.0108648	0.0119308	0.657423	0.792444	-0.105765
P1	GCACTCTAGTCAAGCG-1;AGATCTGCAGAGTGTG-1;CGTCTACTCAGCTCTC-1;TGCCAAATCGAATGCT-1;TTCGAAGGTTCCACGG-1;GAACGGAGTTCCATGA-1;GGGAATGGTTGTCGCG-1;ACTGAACTCAAAGACA-1;ATCATGGCACTCAGGC-1;GTCGTAAGTTAAGAAC-1;ATCCACCCACAAGACG-1;CGAGCACGTAGCTGCC-1;TTCGAAGCAGACGTAG-1;GGATTACTCGTGGGAA-1;CCACGGAAGCTAGTGG-1;TGAGAGGGTACAAGTA-1;CACATTTGTGATAAGT-1;CACACTCTCATCATTC-1;GACTAACCATAGACTC-1;GCATGTACACAACTGT-1;GGCGACTTCATATCGG-1;…	TCR14	73	TRAV29DV5_None_TRAJ39_TGTGCATCACTGGGGAATGCAGGCAACATGCTCACCTTT-TRBV14_TRBD1_TRBJ2-7_TGTGCCAGCAGCTGGGGGACAGGGGGGTACGAGCAGTACTTC	73;Cluster1:58;Cluster7:5;Cluster6:3;Cluster3:2;Cluster10:2;Cluster9:1;Cluster5:1;Cluster11:1	2.65615	3.20473	1.31427	0.669175	0.0559247	0.0641834	0.279508	0.0214164	1.13723	0.40162	0.694815	0	0.778681	0	0.64297	0.613024	0.0155875
P1	ACTTGTTCATCACCCT-1;TATCAGGCAGGCTCAC-1;TCTTCGGGTTGGAGGT-1;GCTGCTTAGCAATATG-1;TTTACTGAGAGTAATC-1;CCGTACTAGGCGATAC-1;ATCCACCTCCGCTGTT-1;TCATTTGTCTCGGACG-1;GTAACTGAGTGGTAAT-1;TAGTGGTCACAGCCCA-1;GGCTGGTGTTCCCTTG-1;CACCAGGGTCCAGTGC-1;GTCACAAGTTCGCGAC-1;ATTATCCCATGCCTAA-1;AAAGCAACATCCAACA-1;GTCATTTCAACTGCGC-1;AACCATGCAATGGACG-1;TATCTCAGTCCGAATT-1;CATATGGTCTAACGGT-1;GACCTGGGTGTTGAGG-1;TCGTAGAAGTCGAGTG-1;…	TCR15	71	TRAV14DV4_None_TRAJ47_TGTGCAATGACCCACAAGAGGGGGGAATATGGAAACAAGCTGGTCTTT-TRBV5-1_TRBD2_TRBJ2-7_TGCGCCAGCAGCCTAGGGACCTCTGAGCAGTACTTC	71;Cluster2:35;Cluster3:16;Cluster4:13;Cluster6:2;Cluster9:1;Cluster5:1;Cluster11:1;Cluster10:1;Cluster1:1	2.42198	2.99279	1.23351	0	1.6837	1.35697	0	0.0136017	1.45931	0.264976	0.67404	0	0.0261663	0.0108683	0.535876	0.864387	-0.0384003
P1	ATTCTACCATCCAACA-1;TCTGGAAGTACAGCAG-1;TTTACTGAGAGGGATA-1;TGCGGGTTCAAACCGT-1;ACGCCGACACGAGAGT-1;CTGCGGACACCAGCAC-1;TGAGGGACAGCTCGCA-1;CACACAATCCAGGGCT-1;TCTTCGGTCCAGAGGA-1;TACAGTGCACATTAGC-1;AAGTCTGGTCCTGCTT-1;CGGACTGAGTGGGTTG-1;CATCAGAAGAGGTTGC-1;TTAGTTCGTTCCTCCA-1;CATGCCTGTGAAATCA-1;GTAACGTCAACACCCG-1;GTTCGGGAGGACAGAA-1;GTCGGGTAGAGGGATA-1;TCCACACGTAGAGCTG-1;CTGCGGAGTCATGCAT-1;AGCAGCCGTTGGACCC-1;…	TCR16	65	TRAV8-1_None_TRAJ33_TGTGCCGGGGCTTGGGATAGCAACTATCAGTTAATCTGG-TRBV4-2_TRBD1_TRBJ2-1_TGTGCCAGCGCAACTTCGGAACTGGGGGATGAGCAGTTCTTC	65;Cluster2:41;Cluster1:8;Cluster6:7;Cluster4:7;Cluster3:2	2.47775	2.93229	1.12855	0.54433	1.34224	2.20309	0.00930047	0	1.31286	0.348928	0.378483	0	0.12522	0	0.10259	0.596885	-0.169443
P1	TCAGGATAGCGTCTAT-1;ATAGACCTCGTGGACC-1;CGGTTAAGTCATGCAT-1;ATTGGACTCTCTTGAT-1;TTAGGCATCGCGATCG-1;GGCTGGTAGAGATGAG-1;ATCATCTGTAAACCTC-1;TATGCCCAGCTAGCCC-1;AGTGTCAGTTCCGTCT-1;CCGTACTCACATCTTT-1;GAACCTACACGGCTAC-1;AGTGGGACAGAAGCAC-1;CAGCATAAGTTCGATC-1;CAGCTGGCATATGGTC-1;AAGGAGCGTATCGCAT-1;CGTCCATCAAGGGTCA-1;GCATGATCACCCAGTG-1;CACACAAAGCCACTAT-1;TCAGGTAAGCTTTGGT-1;AAACCTGCAAGCGTAG-1;GATGAAACACTGTGTA-1;…	TCR17	62	TRAV19_None_TRAJ30_TGTGCTCTGAGGATTGATGACAAGATCATCTTT-TRBV6-1_TRBD1_TRBJ2-1_TGTGCCAGCAGGCCTCGGACAGGGGGCGCTTACAATGAGCAGTTCTTC	62;Cluster3:58;Cluster6:2;Cluster9:1;Cluster10:1	2.92183	3.37494	0.553702	0.0165053	2.51235	1.55918	0.550071	0.0416237	1.06668	0.160689	2.92451	0	1.32039	0	0.434312	3.02119	0.497115
P1	TTGAACGCATAGAAAC-1;CCATTCGTCTAACTTC-1;ACGTCAAGTTAAAGTG-1;CACATTTTCCGCATAA-1;CCTCAGTCACAGGAGT-1;TGCTACCTCCGCTGTT-1;CGCTGGAAGTGTTAGA-1;GGGCATCTCGCATGGC-1;AACTCAGAGAATGTGT-1;ACCCACTAGAGGTAGA-1;CATATGGAGCGTGAAC-1;CGGACTGTCCTTCAAT-1;GCTGGGTGTACCGGCT-1;TGCGGGTCACCGCTAG-1;CTCGTCATCCTAGAAC-1;TCAGGTATCATGTCCC-1;GTGGGTCCAGCGATCC-1;CTCACACTCTCACATT-1;AGTCTTTGTAAGGGAA-1;TGTCCCATCCTTTACA-1;CTTAACTTCGATGAGG-1;…	TCR18	59	TRAV22_None_TRAJ58_TGTGCTGTGGAGCGCGGAACCTTT-TRBV6-5_TRBD1_TRBJ2-7_TGTGCCAGCAGTTACTCGATAGGGTACGAGCAGTACTTC	59;Cluster2:28;Cluster4:16;Cluster3:9;Cluster9:2;Cluster1:2;Cluster7:1;Cluster6:1	2.11101	3.03905	0.935195	0.0108115	0.881305	1.11084	0.0344191	0.0199441	1.44044	0.201506	0.876875	0	0	0	0.391442	1.34068	-0.0108628
P1	TTGGAACCATTAACCG-1;CTCGAGGAGATATACG-1;ACTGAACCACAAGTAA-1;ACATCAGAGTTAGGTA-1;CGTCAGGGTTTGACTG-1;CAGTAACAGGAATCGC-1;GACACGCAGCTGCGAA-1;AAACGGGAGGCTAGAC-1;CATATTCCAGCCTTGG-1;CAACTAGTCATAACCG-1;CCAGCGATCGCCTGAG-1;AACTCAGTCCAATGGT-1;CTTTGCGAGGCGACAT-1;TTTGGTTCAATGGATA-1;CTCGAGGAGATATGGT-1;TTGAACGAGGCTCAGA-1;CTCTAATAGATGTGTA-1;TCGGGACGTGAGGGTT-1;TTAACTCTCTAACTTC-1;CGAATGTCACTGTCGG-1;TGTTCCGAGCTATGCT-1;…	TCR19	48	TRAV8-6_None_TRAJ30_TGTGCTGTGAGTGAGAACAGAGATGACAAGATCATCTTT-TRBV7-9_TRBD1_TRBJ2-1_TGTGCCAGCAGCCGAGGACAGGGGGCCTACAATGAGCAGTTCTTC	48;Cluster1:34;Cluster6:7;Cluster4:4;Cluster2:3	2.15608	3.05457	1.12257	0.641448	0	0	0	0	1.29849	0.100194	0.105201	0	0	0	0.339653	1.30283	-0.0806786
P1	TTAGGCACAGCTGCTG-1;GATCGCGCAATAGAGT-1;GGACAGAGTACCGTAT-1;CACAGTAGTCTAGCGC-1;GACTAACCACGTCTCT-1;ATTGGTGTCAATCACG-1;AAGGTTCTCGGAAACG-1;TCATTTGTCCATGAGT-1;TTCTACATCTACCTGC-1;CGCTTCATCTGTCTAT-1;ACGAGGATCTGTGCAA-1;GAGTCCGGTAGAGGAA-1;ATGCGATTCTGCGTAA-1;CTAACTTCAGCATACT-1;CCATGTCAGCCCTAAT-1;TACCTTAGTACACCGC-1;TCAACGAAGGATGGAA-1;TACGGATGTCCGTGAC-1;GTACTCCTCAACACTG-1;GGCTCGACAACACCCG-1;CTAACTTGTTTCGCTC-1;…	TCR20	47	TRAV8-2_None_TRAJ37_TGTGTTCTCTCTGGCAACACAGGCAAACTAATCTTT-TRBV4-1_TRBD1_TRBJ2-3_TGCGCCAGCAGCCTCAGGGGAGAGGCCAGGTTAAGCACAGATACGCAGTATTTT	47;Cluster1:44;Cluster2:2;Cluster6:1	2.28535	3.00467	1.17238	0.617853	0.0985901	0.024519	0.0964076	0	0.988586	0.390988	0.154381	0	0.103811	0	0.420096	1.03908	-0.121328
P1	ACTTACTCAATGCCAT-1;TACTTACGTATTCTCT-1;GAACGGATCATATCGG-1;ATCTGCCTCAAAGTAG-1;CTGCTGTCAAACCCAT-1;ATCACGATCAGTGTTG-1;TACGGATAGAAACCTA-1;ATCATCTGTAGTGAAT-1;CGAACATAGATGCCTT-1;CGAGCACCATACGCTA-1;GCACTCTGTAGCTGCC-1;GTGCATATCGTTTATC-1;AGGTCATTCTCTGCTG-1;CCTTCGAGTCGATTGT-1;ATCCACCGTAGATTAG-1;AGACGTTTCGGCCGAT-1;TGGTTAGGTGAGTATA-1;GCGCGATTCACATAGC-1;TCTTTCCCAGGAATCG-1;CTACCCACACCCATGG-1;CCAATCCGTCACTGGC-1;…	TCR21	46	TRAV25_None_TRAJ3_TGTGCAGGGCTTAAGTGGGGCAGCAGTGCTTCCAAGATAATCTTT-TRBV20-1_TRBD2_TRBJ2-3_TGCAGTGCTAGCCCGCTAGCGGGGGGGCCTAGGGCCCTCACAGATACGCAGTATTTT	46;Cluster1:33;Cluster6:4;Cluster2:3;Cluster4:2;Cluster3:2;Cluster10:2	2.15722	2.77554	0.974107	0.54701	0.0677336	0.0918413	0	0	1.54805	0.309318	0.143244	0	0.105969	0	0.531153	1.25688	-0.074347
P1	GACGTGCTCTTGGGTA-1;AGTGGGATCCTATTCA-1;ATGGGAGCATGTCTCC-1;AACCATGCATGAGCGA-1;ATAAGAGAGGATGGAA-1;GCAATCACAAGGCTCC-1;CCATGTCGTCGCGGTT-1;CTCGAAACACGAGAGT-1;ACACCGGAGATTACCC-1;CACATAGTCTTCTGGC-1;GGAACTTTCAGGTTCA-1;AGCATACCATGAACCT-1;AGAGCTTAGTCTTGCA-1;CGGAGTCTCATGTAGC-1;GACCTGGGTATATCCG-1;CTAAGACGTCTTGATG-1;CCGGTAGAGTTAAGTG-1;TACACGAAGGTGGGTT-1;TCGTAGACACGCATCG-1;AGTAGTCAGTGGGTTG-1;CGTAGCGTCCGAACGC-1;…	TCR22	45	TRAV12-3_None_TRAJ52_TGTGCAATGGGGGCTGGTGGTACTAGCTATGGAAAGCTGACATTT-TRBV6-5_TRBD1_TRBJ1-2_TGTGCCAGCAGTTGGCGGACAGGGCAAAGTGGCTACACCTTC	45;Cluster3:41;Cluster5:3;Cluster6:1	2.66954	3.23555	1.20354	0.0417968	2.12732	1.59591	0.176037	0	1.55276	0.166013	2.13829	0	0.685149	0	0.275158	2.4737	0.3356
P1	ATCATCTCAAAGTCAA-1;GACGGCTCATCGTCGG-1;TTCTTAGTCCGCGCAA-1;CGATTGAGTCGCTTTC-1;TATCTCATCGGTGTCG-1;GCTTGAAAGCTTTGGT-1;GAAGCAGCAGGTGGAT-1;TCAGGTAAGAGAGCTC-1;TGGGCGTCATGAGCGA-1;ATGGGAGTCGACAGCC-1;AAATGCCAGATGTCGG-1;GCGCAACGTTTAGGAA-1;AGTAGTCAGCGTCTAT-1;CATTATCTCCTATTCA-1;AGCTCCTCACAGACTT-1;TGGCCAGCACGGTAAG-1;CGTTCTGTCTATCGCC-1;CAGCGACGTCCGTTAA-1;TTGTAGGCACCCATTC-1;CAGATCAAGGCGTACA-1;TGGTTCCAGAGGTAGA-1;…	TCR23	43	TRAV14DV4_None_TRAJ42_TGTGCAATGAGAGAGGGGGATTATGGAGGAAGCCAAGGAAATCTCATCTTT-TRBV9_TRBD2_TRBJ2-7_TGTGCCAGCAGCGTAGGTGGGGGACTCTCCTACGAGCAGTACTTC	43;Cluster2:20;Cluster4:13;Cluster3:5;Cluster6:4;Cluster10:1	2.18077	2.92394	0.753584	0	1.50513	1.57535	0	0.0131935	1.34621	0.293029	0.202314	0	0.0229122	0	0.596012	0.960189	-0.0584781
P1	GGCAATTCAAGGGTCA-1;TCATTTGCATATGGTC-1;CATTCGCGTATGAAAC-1;TACTCGCTCTGGCGAC-1;GTCGGGTGTCCAGTGC-1;CTGCCTACAATGGATA-1;ATCTACTTCTTAGAGC-1;TTCGGTCCACGGTTTA-1;TCTCATAAGATGTCGG-1;CTACATTTCATGTAGC-1;AGCAGCCCACTGTGTA-1;GTCATTTCATAGACTC-1;CAGCATAAGGGCTTCC-1;ACCCACTCAATGGATA-1;TACGGATCAGCTGGCT-1;TCATTTGTCCCTCAGT-1;TCGCGAGTCTGTCTCG-1;TTAACTCTCCAGATCA-1;TGCACCTGTCGCATCG-1;CTCGAAACAAACAACA-1;GCTCCTACATTACGAC-1;…	TCR24	42	TRAV1-2_None_TRAJ26_TGTGCTGTTGATAACTATGGTCAGAATTTTGTCTTT-TRBV11-2_TRBD2_TRBJ2-1_TGTGCCAGCAGCTTAGGGACTAGCGGGAGTAATGAGCAGTTCTTC	42;Cluster2:19;Cluster4:13;Cluster1:7;Cluster6:2;Cluster3:1	2.25927	2.8779	0.899289	0	0.919825	0.91242	0	0	1.18469	0.263055	0.0540479	0	0.014439	0.0102718	0.879729	1.14712	-0.0731541
P1	TCCACACAGTGGTAGC-1;TCGGTAATCTCACATT-1;CACCACTCATTGCGGC-1;ATTGGACTCGAGAGCA-1;GGAACTTAGCGTCTAT-1;CTACATTCAAGGGTCA-1;ACGGGTCAGATGTAAC-1;TACGGGCGTTGAACTC-1;CAAGATCAGCGTGAGT-1;CATCAAGTCATATCGG-1;TGACAACAGCAGACTG-1;CTTTGCGGTTCTGAAC-1;ACTGAACAGTGAACGC-1;GCTGGGTGTTATTCTC-1;GTGTTAGTCCGTCATC-1;GAACGGAAGGATCGCA-1;CGGAGCTAGTGTACCT-1;TCAGCTCAGTTGAGAT-1;AGAGCTTCAAGCCATT-1;TCCACACGTTGTTTGG-1;CCTAAAGAGACGCACA-1;…	TCR25	41	TRAV12-2_None_TRAJ43_TGTGCAATGAGCGGGGAAGGTGACATGCGCTTT-TRBV5-1_TRBD1_TRBJ1-2_TGCGCCAGCAGCTTGGCCGTGGGACAGGGGGCGCGGACCTTC	41;Cluster1:38;Cluster9:1;Cluster6:1;Cluster3:1	2.68217	3.15708	1.31101	0.731325	0.0170178	0.0289446	0.330476	0	1.21243	0.315534	0.187025	0	0	0.0303771	0.469638	0.864653	-0.155773
P1	CAGATCACAGGTCGTC-1;TGATTTCGTCGACTAT-1;GGCCGATTCCTGTAGA-1;ACTGATGAGACCTAGG-1;CTTAACTGTCGCATCG-1;GACACGCAGAAACCTA-1;ACGAGGAAGGAGTAGA-1;ACTTTCACATCGGTTA-1;ACTGAACGTACAGTTC-1;GAATGAATCCTGCAGG-1;GTTCATTGTGAAATCA-1;GCTCCTAAGGATGGTC-1;AAACGGGTCGTGACAT-1;TTCTCCTGTTGTTTGG-1;CAGCGACGTGGGTCAA-1;ATAGACCAGGTCGGAT-1;TCGGGACCACCGAATT-1;AAACGGGCATAGAAAC-1;TTGGAACTCAGCAACT-1;TACTCATAGAGCCTAG-1;TTTACTGTCAACCAAC-1;…	TCR26	41	TRAV8-6_None_TRAJ16_TGTGCTGTGGGGATTCGGTTT-TRBV14_TRBD2_TRBJ2-1_TGTGCCAGCAGCCAAGTATGGGGAGCTCCATACAATGAGCAGTTCTTC	41;Cluster1:17;Cluster2:13;Cluster4:6;Cluster6:4;Cluster3:1	2.41354	3.12688	0.860303	0.526951	0.06405	0.0411867	0	0.0173727	1.31174	0.236539	0.504021	0	0.0249378	0.023814	0.899201	1.8338	0.0673715
P1	CCACTACCACAGGAGT-1;TTAGTTCCAAGAAGAG-1;CCTAAAGAGCCACTAT-1;ACACCCTAGAGCTATA-1;TACCTATAGCGTGAAC-1;CTGTGCTTCTCAAGTG-1;TGCACCTAGCTGCAAG-1;ATGCGATCACCGAAAG-1;ACGATACCAAGGCTCC-1;GCATACACACTCGACG-1;GGAGCAACAAACTGTC-1;TGTTCCGAGATGGCGT-1;AACACGTAGTTCGATC-1;GTTAAGCTCTTAGCCC-1;TCACAAGTCCAAATGC-1;TACTTACTCAGCACAT-1;AGCTCTCTCATCGCTC-1;ACGCAGCCAGTCTTCC-1;CATATTCCATGCCTTC-1;ATTACTCAGTGTCCCG-1;ACGATACTCGTTGCCT-1;…	TCR27	38	TRAV17_None_TRAJ27_TGTGCTAAGGGGCACACCAATGCAGGCAAATCAACCTTT-TRBV10-2_TRBD1_TRBJ2-6_TGTATTTCTGCGCCAGCGGGAAGGGGGCAGCCCAGTGCTGGGGCCAACGTCCTGACTTTC	38;Cluster5:36;Cluster6:1;Cluster1:1	2.48881	3.08326	1.12951	0	1.99417	1.40358	0	0	1.34029	0.27901	0.350106	0	0.553995	0	0.119422	1.9241	0.0419378
P1	CTCGAGGTCAGTACGT-1;GATCTAGGTTTAGCTG-1;CGGACTGGTCAGGACA-1;CGGAGTCCAATCGGTT-1;CACAGTAAGGACACCA-1;CCGGTAGTCAGGCCCA-1;TTGGCAAGTCCAGTGC-1;CGATGTATCGCAAGCC-1;ATCCACCTCACTGGGC-1;CAGCAGCGTCTGCAAT-1;ACTGCTCGTCTGGAGA-1;CTTGGCTAGGAATGGA-1;AGTTGGTTCTCTAGGA-1;GGACAAGGTATCGCAT-1;GATGAGGCACGGCTAC-1;AAACCTGGTTATCACG-1;GATTCAGCATAACCTG-1;TGCCAAATCATGTCTT-1;CAGGTGCCACGGTAAG-1;TCGAGGCCACATTCGA-1;GATGAGGCATCGTCGG-1;…	TCR28	33	TRAV13-1_None_TRAJ27_TGTGCAGCAAGTAACACCAATGCAGGCAAATCAACCTTT-TRBV7-9_TRBD2_TRBJ1-1_TGTGCCAGCAGCCCCCTCGCGGGGGCTGAAGCTTTCTTT	33;Cluster2:15;Cluster4:8;Cluster1:5;Cluster6:2;Cluster10:2;Cluster3:1	2.40087	3.05198	1.11849	0.0202616	1.53621	2.00129	0	0.018598	1.29636	0.216648	0.114893	0	0.13892	0	0.205301	1.24702	-0.102429
P1	AAGGCAGAGTATGACA-1;TACTTGTTCTCGCTTG-1;CCGGGATGTAGGCTGA-1;AAAGTAGAGTGGTAGC-1;CAACCTCAGGCCCGTT-1;TTGGCAAAGCGATAGC-1;GAACATCCATGTAGTC-1;ACGATACAGATGTTAG-1;TAGTGGTCACATGACT-1;ATTGGTGAGAAACCTA-1;CGTGTAATCCACGAAT-1;TGGTTCCAGCTTTGGT-1;GGTGTTATCACCCTCA-1;ACACCCTGTGATGATA-1;GGAATAACATCACCCT-1;GCGAGAACACAGATTC-1;GAGGTGAAGCATGGCA-1;CGGACACTCTTCAACT-1;GTCATTTAGCTCCCAG-1;TACAGTGGTAGAGGAA-1;TCTTTCCGTTCCACAA-1;…	TCR29	31	TRAV1-2_None_TRAJ22_TGTGCTGTGAGAGCTTCGTCGTTTTCTGGTTCTGCAAGGCAACTGACCTTT-TRBV15_TRBD1_TRBJ2-1_TGTGCCACCAGCGATATCAGGACAGGGGGCTCCTACAATGAGCAGTTCTTC	31;Cluster2:17;Cluster4:7;Cluster3:4;Cluster6:3	2.56543	3.03494	1.27007	0	1.7231	1.74032	0	0	1.72125	0.159424	0.693244	0	0.508311	0	0.304693	1.35035	0.071368
P1	TGCGGGTTCCAAGCCG-1;GAATGAAAGTTGTAGA-1;TTTATGCAGTGTACGG-1;GCGCCAACACCATGTA-1;CTAAGACGTCCCTTGT-1;CGTCACTGTCATACTG-1;AACTGGTCAACTGCTA-1;ACGGGCTTCAATCTCT-1;GCTGCTTTCGTCTGAA-1;TCACAAGCAACACCTA-1;GAACATCAGTTAGGTA-1;CGTGAGCAGGACTGGT-1;CATATGGCACATGTGT-1;CGTAGCGCAAGTTAAG-1;CCTAGCTCACTGCCAG-1;TCAGCTCGTCCGCTGA-1;AAATGCCGTACAAGTA-1;AGTGTCAGTGACGGTA-1;TGACTAGTCGCACTCT-1;CATGGCGAGCTAGTCT-1;CAGCCGATCCTGCCAT-1;…	TCR30	30	TRAV8-6_None_TRAJ16_TGTGCTGTGAGGGAGCGGTTT-TRBV3-1_TRBD2_TRBJ2-2_TGTGCCAGCAGCCTTTACAGCGGGATTAGGACCGGGGAGCTGTTTTTT	30;Cluster1:25;Cluster6:2;Cluster10:2;Cluster11:1	2.12756	2.99124	1.11748	0.554218	0	0	0	0	1.13284	0.137977	0	0	0	0.0382231	0.4663	1.17795	-0.11231
P1	GATGCTAGTCAGCTAT-1;GTATCTTAGAGGACGG-1;TACGGATGTAGTAGTA-1;TTGGAACGTGTGAAAT-1;ACTATCTCAGTTCATG-1;GTGCATAAGTGACTCT-1;TCGTACCTCTACCAGA-1;CCACGGAGTACAGTTC-1;GGAAAGCGTCTCTCTG-1;TCAGATGTCATAAAGG-1;TTCGAAGCATGCCTAA-1;CGAATGTAGTCATGCT-1;TTTGCGCCAGGCTCAC-1;AGCTTGAGTTAAGGGC-1;CTTAGGAAGGTGATTA-1;GCGCCAACAGCCTTTC-1;TTTGGTTCACGTCTCT-1;CTCGGGATCACAGTAC-1;TGAAAGAAGGAATGGA-1;GTTACAGCAATAGCGG-1;ATCTGCCGTGCTAGCC-1;…	TCR31	29	TRAV8-2_None_TRAJ43_TGTGTTGTGGCTGCCCACAATAACAATGACATGCGCTTT-TRBV6-5_TRBD1_TRBJ2-5_TGTGCCAGCAGAAACCGACAGACCCAAGAGACCCAGTACTTC	29;Cluster3:28;Cluster10:1	2.77873	3.1134	1.42614	0	2.02709	1.2922	0.0701555	0.027707	1.46052	0.387929	2.7931	0	0.146051	0	1.67252	3.4105	0.59027
P1	GTCACAAGTCTCTCTG-1;CTCAGAACATGGTAGG-1;GCGACCAAGTCCATAC-1;TCAGATGGTAGCCTAT-1;GGATTACGTCGACTGC-1;TAGGCATAGTGTGGCA-1;AAGCCGCAGTACGCCC-1;CTTGGCTGTGCACTTA-1;ATTTCTGGTTTAAGCC-1;CGAGCACCAAAGCGGT-1;ATCACGAAGATCCCGC-1;CGCTTCATCTTAACCT-1;AAAGCAAAGCGTAGTG-1;TTAACTCCAGCTGTGC-1;TAGACCACATGCGCAC-1;GCTGCTTAGATACACA-1;CGGACTGAGTGGGATC-1;GTGCATACATTCTTAC-1;ACGGAGAGTTTGCATG-1;CGAGCACCACGCTTTC-1;GACGTGCAGCTGATAA-1;…	TCR32	28	TRAV12-2_None_TRAJ33_TGTGCCGCCTGGGGGAGCAACTATCAGTTAATCTGG-TRBV7-9_None_TRBJ1-1_TGTGCCAGCAGCTTGGGCACTGAAGCTTTCTTT	28;Cluster3:27;Cluster9:1	2.87783	3.17696	0.694185	0.0332811	2.76373	1.64756	0.632032	0.205116	0.910196	0.571437	3.84223	0	1.44176	0	0.54747	2.90972	0.65369
P1	GGGAGATCAGGCTCAC-1;GATCGATTCTTTAGGG-1;CTGCTGTTCCACGCAG-1;AGTCTTTTCAATACCG-1;CATTCGCTCAAACCAC-1;CAGAGAGGTCTAGTCA-1;TCGTACCGTACCGTAT-1;ACGGAGACACAGACAG-1;TACCTTACACTTCGAA-1;CGTCACTTCCTCAATT-1;CTACGTCCATGCAATC-1;GGAGCAATCCAAATGC-1;GGCGTGTTCTCGAGTA-1;GCCAAATAGTGGTAAT-1;TCGTACCAGACCACGA-1;TTCCCAGCAGCTATTG-1;CACAGTAGTGGTAACG-1;CGTTGGGGTACGAAAT-1;CGGAGCTCACAAGCCC-1;GCACTCTAGAGGGATA-1;CGTGAGCAGCGGATCA-1;…	TCR33	24	TRAV13-1_None_TRAJ49_TGTGCAGCAAGTAAAGGTTATGGAGGTAACCAGTTCTATTTT-TRBV20-1_TRBD1_TRBJ1-4_TGCAGTGCTAAGGACAGTACGGGTCTCGCTGAAAAACTGTTTTTT	24;Cluster1:19;Cluster6:3;Cluster4:1;Cluster10:1	2.45134	3.21814	1.28908	0.911363	0.0315816	0	0.0746126	0	1.53924	0.113709	0.0705801	0	0.0319527	0.0359678	0.229371	1.1809	-0.0431323
P1	CGCTATCAGGACAGAA-1;TAAGAGACACCAGCAC-1;GCGCAGTAGTGACTCT-1;ACGGAGACATGTTCCC-1;CATGCCTTCTTCCTTC-1;CACACCTAGATTACCC-1;CCGTGGACATGCCCGA-1;CCACGGACACACCGAC-1;TAGAGCTGTACAGTTC-1;CCTATTACAATCTGCA-1;CAGCTGGAGGCGATAC-1;CAGCAGCGTTCGAATC-1;GACGTGCAGGTAGCCA-1;AGGGATGGTCCGAAGA-1;CGAGAAGAGCACAGGT-1;TACACGATCCATGAAC-1;GCAGCCAAGCAGACTG-1;GTCAAGTTCGCGATCG-1;GATGCTAGTGCCTGGT-1;CCTAGCTTCTCAACTT-1;CGTGTAACACCAACCG-1;…	TCR34	23	TRAV17_None_TRAJ54_TGTGCTACGGACGGACAGGGAGCCCAGAAGCTGGTATTT-TRBV7-2_None_TRBJ2-5_TGTGCCAGCAGCTTAGTACAGTTCCAAGAGACCCAGTACTTC	23;Cluster1:22;Cluster10:1	2.18776	2.87833	0.889907	0.750613	0	0	0	0	1.36005	0.1671	0.0492962	0	0.147547	0	0.855145	1.4322	0.031944
P1	CGGTTAATCCAGAAGG-1;TCGGTAAAGTGTTTGC-1;CGTGTCTCATAGGATA-1;CCTTACGAGGTGCAAC-1;TTTGGTTTCAGCAACT-1;AGTAGTCCATTACGAC-1;GGAATAACAGATCCAT-1;TACTTGTCACGGTAAG-1;TGCGCAGAGATATGGT-1;AGGGTGAGTGTGAAAT-1;CATCAAGCAATTCCTT-1;AAGACCTGTCAGAATA-1;GACGTGCTCCAGAGGA-1;CTAGTGAAGTCATCCA-1;TCAGCAACAACTGCTA-1;GCTGGGTTCCGTCATC-1;AGTTGGTAGTGGCACA-1;GCACTCTAGATCGGGT-1;TCGCGTTTCACATAGC-1;CGGACACGTAGCGTGA-1;TCAACGATCCTCAACC-1	TCR35	21	TRAV17_None_TRAJ34_TGTGCTACGGTAAGGGGTAACACCGACAAGCTCATCTTT-TRBV6-5_TRBD1_TRBJ2-5_TGTGCCAGCAGAAACCGACAGACCCAAGAGACCCAGTACTTC	21;Cluster3:20;Cluster10:1	2.77364	3.22529	1.66466	0	1.98766	1.35037	0.04624	0.0423649	1.4605	0.425589	2.7696	0	0.228938	0.0826669	1.55019	3.35584	0.642541
P1	GAACCTACAGCGTCCA-1;TGCCAAAGTGTCCTCT-1;CTCTAATGTGTGCCTG-1;CACAGTATCCGTACAA-1;CAGCATATCGAATCCA-1;GGAACTTGTGCTCTTC-1;AGATCTGAGTTGAGAT-1;GGTGAAGTCAGCGACC-1;ACTTGTTTCTAGCACA-1;ATGAGGGCACATTTCT-1;CGAATGTTCTTATCTG-1;TGGGAAGCATCGATGT-1;AACTCAGGTCAGTGGA-1;GATTCAGCAGTCAGAG-1;CCATGTCGTATTCGTG-1;CTGCTGTTCAGCAACT-1;GTAGTCAGTTAGAACA-1;CGTTGGGTCAAAGACA-1;TACGGATGTACAGACG-1;CTTACCGGTCAGCTAT-1	TCR36	20	TRAV2_None_TRAJ33_TGTGCTGCCCCGGATAGCAACTATCAGTTAATCTGG-TRBV7-9_TRBD1_TRBJ2-7_TGTGCCAGCCGGGGGGTTTCCTACGAGCAGTACTTC	20;Cluster7:16;Cluster3:2;Cluster6:1;Cluster11:1	2.48119	3.0344	1.18231	0.621681	1.7973	1.19108	0.23204	0.0775249	1.26555	0.252972	1.40295	0	0.340277	0.0512653	1.28504	2.80214	0.372176
P1	TGTGGTAAGAACAATC-1;CAGCGACTCGGAATCT-1;CACATAGGTGTGTGCC-1;CCTATTAAGAAGGTGA-1;GCGCGATAGACGCAAC-1;GTACTCCAGAGTACAT-1;GTCTCGTTCATACGGT-1;GCCAAATGTCCGCTGA-1;GGGCACTGTAGCTGCC-1;GAATAAGTCTGCTGCT-1;GATGAAAGTCGAGTTT-1;TTTGCGCAGTACGTTC-1;AAAGATGAGAGGGATA-1;GCTGCTTAGAATGTGT-1;CCTAAAGTCTCCAACC-1;CGAGCACCAAATCCGT-1;GGTGCGTTCTGGTGTA-1;GAGCAGATCGTTACAG-1;CTGCCTAGTTCGTGAT-1	TCR37	19	TRAV12-3_None_TRAJ52_TGTGCAATGGGGGCTGGTGGTACTAGCTATGGAAAGCTGACATTT-TRBV25-1_None_TRBJ1-5_TGTGCCAGCAGGACCCAGCCCCAGCATTTT	19;Cluster3:17;Cluster6:1;Cluster5:1	2.62914	3.25487	1.42242	0	2.44716	1.61233	0.087656	0.091427	1.76764	0.321801	1.8515	0	1.01694	0.0548355	0.450456	2.37345	0.391225
P1	TAGACCATCCTCAATT-1;CCAATCCCATAAAGGT-1;AGCATACCATCTGGTA-1;ACGGGTCGTCGGATCC-1;CTGATCCCACCCATTC-1;GCATGTATCTACGAGT-1;TTTGGTTTCCAAACTG-1;CTCGAGGAGACGCTTT-1;GCCAAATCAGACACTT-1;GAAATGAAGGCCCTTG-1;CCATTCGTCCTTGCCA-1;CGCGTTTCAGGTTTCA-1;GACTACAAGCTACCGC-1;TTGAACGGTACAGTTC-1;ACAGCCGAGGGCATGT-1;CGAACATTCTTTACGT-1;AGCAGCCAGTTTCCTT-1;ACTATCTCACAGAGGT-1;GGAAAGCGTGATAAAC-1	TCR38	19	TRAV12-2_None_TRAJ53_TGTGCCGTGAATAGTGGAGGTAGCAACTATAAACTGACATTT-TRBV7-9_None_TRBJ2-7_TGTGCCAGCAGCTTTGGGTTCTCCTACGAGCAGTACTTC	19;Cluster3:18;Cluster6:1	2.7993	3.28214	1.26673	0	2.43085	1.70833	0.562143	0.0542488	1.26681	0.186156	2.30427	0.0726838	1.21077	0	0.312463	2.45479	0.377308
P1	GGAGCAAGTTTGCATG-1;CTACCCACAACTGCGC-1;ACGCCAGTCGGTTCGG-1;ACGTCAACACGGTAGA-1;GCTGCAGCACGCGAAA-1;AGATCTGGTGTGCCTG-1;GACGTGCGTGCGATAG-1;GATCTAGCACGGCCAT-1;GAACCTAGTGCCTGTG-1;TGTGTTTAGTATTGGA-1;TTAGGCAAGTAGCGGT-1;GACGCGTCATCGTCGG-1;GCGCGATAGCGATATA-1;CCTAAAGAGCCAGAAC-1;GGTATTGCACTGTGTA-1;GCAGCCAGTGTTCTTT-1;CTACGTCCACGCTTTC-1;CGGACGTTCGTCGTTC-1;CTGATAGGTCATCCCT-1	TCR39	19	TRAV38-2DV8_None_TRAJ30_TGTGCTTATAGGAGCGGCCCGTGGGACAAGATCATCTTT-TRBV7-9_TRBD2_TRBJ2-3_TGTGCCAGCAGCTCCTCAGCGGGGGGCCTCACAGATACGCAGTATTTT	19;Cluster3:18;Cluster1:1	2.93711	3.21828	1.59636	0.0280615	1.95827	1.50496	0.13153	0.13028	1.40916	0.23601	2.22492	0	0.71266	0.053197	0.949019	2.87982	0.433904
P1	CCACGGACATCAGTCA-1;CAACTAGTCGCCAAAT-1;CCTCAGTCATGGTTGT-1;AGCGTATAGCTGCGAA-1;CTGAAGTGTCAGAAGC-1;CCGTACTTCTGGCGTG-1;CGGGTCACATGCTGGC-1;CGGACACTCGTCCGTT-1;AGGGTGAGTTGATTCG-1;AACTTTCCAAGCGCTC-1;TCAACGATCACTCTTA-1;AAGTCTGCAAGCCTAT-1;GTGTGCGCAAGGACAC-1;AGATTGCAGTCAAGCG-1;CGTCACTTCCACGAAT-1;CTTGGCTGTAGAGTGC-1;CCCAATCTCAGAGCTT-1;CATGGCGGTGACTCAT-1;GCTGGGTCATGGAATA-1	TCR40	19	TRAV8-6_None_TRAJ10_TGTGCTGTGAGTGACCTCACGGGAGGAGGAAACAAACTCACCTTT-TRBV12-4_TRBD1_TRBJ1-2_TGTGCCAGCGGACCTTACGACAGGCTTCAAGGGAGCTATGGCTACACCTTC	19;Cluster4:9;Cluster2:8;Cluster3:2	2.02994	2.78846	1.1341	0.0486933	1.66913	2.03578	0	0	1.51245	0.288659	0	0	0	0	0.567154	1.14276	-0.077753
P1	GAATGAATCGTTTAGG-1;CAAGATCAGTATTGGA-1;TGAGCCGTCGTAGGAG-1;TGGCGCAAGACGACGT-1;CTAACTTAGCTATGCT-1;CTGAAACAGCCACGCT-1;TGGACGCAGCGTTCCG-1;TACGGATTCGCCATAA-1;ACGCCGATCAGTCCCT-1;GAGCAGAGTCTTTCAT-1;CTCGAAACAAGTTAAG-1;CCTCAGTAGGTGCTTT-1;CACAGTAAGACTCGGA-1;CTGTTTATCAACACCA-1;GTACTCCAGACTCGGA-1;GACGTTACATCCGCGA-1;CCGTGGACAAGAGGCT-1;GAACGGAAGTACACCT-1	TCR41	18	TRAV12-1_None_TRAJ43_TGTGTGGTGATCCTAAACAATGACATGCGCTTT-TRBV9_TRBD1_TRBJ1-6_TGTGCCAGCAGCAGCGAGACAGGGAATTCACCCCTCCACTTT	18;Cluster1:15;Cluster2:2;Cluster4:1	2.11805	3.00963	0.921412	0.574249	0	0	0	0	1.65658	0.224079	0.129415	0	0.101104	0	0.33029	1.75632	0.0203695
P1	GAAACTCAGCGTGAGT-1;CGGACACCATCGGGTC-1;ATCCACCGTGAGGGAG-1;CACACTCAGATGGGTC-1;AGGTCCGCAAGTTAAG-1;CGTAGCGAGGCTCTTA-1;GTGAAGGCATCCGTGG-1;CTGTTTACACGGATAG-1;TACGGATTCATGTCTT-1;AGTGTCAAGGATCGCA-1;ATTGGACCACCGAAAG-1;ACGATGTTCGTTTATC-1;TGGCGCACAGCTGCAC-1;CGAGAAGGTTCAGTAC-1;CGAACATGTTCGGGCT-1;GTGTTAGTCTGTTGAG-1;CTCGAAAAGACTCGGA-1;TACTCATCAGCAGTTT-1	TCR42	18	TRAV16_None_TRAJ28_TGTGCTCTAAGGGTCAGAGACTCTGGGGCTGGGAGTTACCAACTCACTTTC-TRBV7-2_TRBD1_TRBJ1-2_TGTGCCAGCAGCTTAGGAGGGACAGGGATCTATGGCTACACCTTC	18;Cluster1:17;Cluster2:1	2.22563	2.70048	0.809273	1.09457	0.0542429	0	0	0	1.66464	0.254683	0	0	0.143126	0	0.53251	1.03034	-0.0377672
P1	CTTAACTCATAACCTG-1;AGAGTGGTCAGGCCCA-1;TGCACCTGTACTTGAC-1;TCATTACAGGATGTAT-1;GACCAATTCTCCAACC-1;TTAACTCTCCGCGGTA-1;CCATGTCTCATTCACT-1;CGAGAAGGTCTCCATC-1;CACATTTTCAACGGCC-1;GGGATGAAGTCGATAA-1;CCAATCCCAAGGACTG-1;CATTATCGTTGTTTGG-1;CGTAGCGCATTTCACT-1;CTTTGCGGTTACGTCA-1;AACTGGTAGCCGTCGT-1;GCACATAAGCACACAG-1;CTACGTCTCCTCATTA-1;TTAGGCAAGTGTGAAT-1	TCR43	18	TRAV1-1_None_TRAJ33_TGCGCTGTGAGAGATGAGAGCAACTATCAGTTAATCTGG-TRBV4-2_TRBD2_TRBJ2-1_TGTGCCAGCAGCACTAGCGGGGGGGCCTCCGATGAGCAGTTCTTC	18;Cluster2:11;Cluster4:4;Cluster6:3	2.18665	2.95434	1.05713	0	1.57463	1.98858	0	0	1.13745	0.102084	0.4642	0	0	0.137389	0.583771	1.28861	-0.00157868
P1	CTACCCAAGACTCGGA-1;ACTGTCCGTTGGAGGT-1;CGATGGCCACTGCCAG-1;TCTGAGACAATAGCGG-1;ATAACGCAGAAGAAGC-1;GGGTTGCAGACACGAC-1;GCTGCGATCTATCGCC-1;TGTGTTTAGGCCATAG-1;GGTATTGCAATGAATG-1;GATCGCGGTAGATTAG-1;GGAAAGCTCGCCAGCA-1;TACAGTGGTCTAACGT-1;ACTGTCCCAATGGAAT-1;CCTTCGACATGAAGTA-1;AGCGTATTCAGGCCCA-1;AGTTGGTAGCCCGAAA-1;CCGTACTTCCCTTGCA-1;AGCATACTCAGGTTCA-1	TCR44	18	TRAV5_None_TRAJ47_TGTGCGGGAGAATATGGAAACAAACTGGTCTTT-TRBV4-1_TRBD1_TRBJ2-7_TGCGCCAGCAGCCAAGAGGGGACAGGCAGGAGGTACGAGCAGTACTTC	18;Cluster3:16;Cluster8:2	2.94656	3.31978	0.823683	0.162215	2.47271	1.39261	0.432561	0.208031	1.04028	0.301654	3.34344	0	1.72521	0	0.610607	3.57111	0.711588
P1	AACTCTTGTCACCCAG-1;GAATAAGAGTCTCGGC-1;TTTGCGCAGGGAACGG-1;TTATGCTGTCCAGTTA-1;GCTTCCAGTTAGAACA-1;TGCCCATTCGGCTTGG-1;GTACTTTAGGTAAACT-1;ACAGCTACACGGACAA-1;ACTGTCCTCATGTCTT-1;CTGATCCAGTGTTTGC-1;AGGTCCGGTGAACCTT-1;CGTTCTGGTTCAACCA-1;CTCGTCAGTCTAGTGT-1;CAGCATAAGCCAACAG-1;CTCACACTCGTCTGCT-1;CTAATGGGTGTTCGAT-1	TCR45	16	TRAV12-2_None_TRAJ52_TGTGCCGTGAACGATGGGGCTGGTGGTACTAGCTATGGAAAGCTGACATTT-TRBV19_None_TRBJ2-7_TGTGCCAGTAGTATAGGCTCCCCTGGGGAGCAGTACTTC	16;Cluster3:14;Cluster7:1;Cluster6:1	2.69267	3.2691	1.47118	0	2.23788	1.12678	0.387469	0.10472	0.893331	0.371896	2.61103	0	1.50606	0	0.839486	3.57342	0.66763
P1	TAGTTGGTCTAACTGG-1;GACGCGTGTATAATGG-1;TTGAACGAGACATAAC-1;ATTTCTGCACTGAAGG-1;CCACGGAAGGCAGGTT-1;CTTCTCTCATGTTGAC-1;CCTTACGGTATCGCAT-1;CGTGTCTAGTAGTGCG-1;GACCTGGGTAGGCTGA-1;ATCATGGCAGTAAGCG-1;TACCTTACATTACGAC-1;TTCTCAAGTTAAAGAC-1;CTAACTTTCCATGAAC-1;TTTGGTTCACTTCTGC-1;GCAAACTTCCCACTTG-1	TCR46	15	TRAV1-1_None_TRAJ28_TGCGCTGTGAGATTTTACTCTGGGGCTGGGAGTTACCAACTCACTTTC-TRBV12-4_None_TRBJ2-7_TGTGCCGTAAGAGTGTATCACGAGCAGTACTTC	15;Cluster2:5;Cluster1:4;Cluster6:2;Cluster4:2;Cluster3:2	2.42643	2.99847	1.341	0	1.29358	1.66898	0	0	1.40178	0.424728	0.744762	0	0.15815	0	0.660252	1.48309	0.0634896
P1	GGGTTGCGTCGCGTGT-1;CTCCTAGGTTGTGGAG-1;CATCCACCATGCGCAC-1;CAGCATAGTTGCTCCT-1;AAATGCCAGGGCACTA-1;ACGCAGCGTCCATGAT-1;CAGAATCTCAAGATCC-1;CACTCCAGTCCCTACT-1;GTGCAGCAGAAGGACA-1;TTCCCAGCAAGCGAGT-1;ACTGAACTCCCTTGTG-1;CTGTGCTAGCGTGTCC-1;GCTCCTAAGACTGTAA-1;TCAGGTAAGATCCGAG-1;GAACCTAGTTGAGGTG-1	TCR47	15	TRAV1-2_None_TRAJ42_TGTCTTTATGGAGGAAGCCAAGGAAATCTCATCTTT-TRBV6-1_TRBD2_TRBJ2-3_TGTGCAACTAGCGGAATTGTCACAGATACGCAGTATTTT	15;Cluster3:15	2.61552	3.2166	1.16721	0	2.46561	1.5505	0.201237	0	1.39614	0.514313	2.23702	0	0.327707	0	0.361448	0.855577	0.140785
P1	TGATTTCCAAGCCGTC-1;CTGAAGTTCTTCTGGC-1;ATCGAGTCAGCGTCCA-1;ATGAGGGCACTTCGAA-1;TGAGAGGGTTCAGCGC-1;CCTCAGTGTCACACGC-1;TTAGGCAAGGCGACAT-1;AGTAGTCCATACTACG-1;CATATGGGTGGTAACG-1;GACACGCAGAGTCTGG-1;TGCGTGGTCGTGGGAA-1;CGTCCATTCCGCGCAA-1;GGGAATGGTGAACCTT-1	TCR48	13	TRAV24_None_TRAJ17_TGTGCCTTCCTCAAAGCTGCAGGCAACAAGCTAACTTTT-TRBV11-2_None_TRBJ1-2_TGTGCCAGCAGCTTAGAGTACGGGGATTACACCTTC	13;Cluster1:10;Cluster6:2;Cluster2:1	2.24948	3.0302	0.991839	0.565841	0	0	0	0.0540445	1.33792	0.293151	0	0	0.358539	0	0.185359	0.919891	-0.0982895
P1	TAGTGGTAGCAGCCTC-1;GCGCAACCACGCTTTC-1;CTGAAACAGAGGACGG-1;TTGTAGGGTTTCGCTC-1;CTACATTCACAGATTC-1;TGTTCCGCAAGGGTCA-1;GTCGTAAAGGCTAGGT-1;CACATAGCAAGCCGCT-1;CCAATCCAGCTGGAAC-1;GTCATTTAGTTAGCGG-1;AACACGTAGTATGACA-1;GGAACTTCACCCATTC-1;TCTTTCCAGCGGATCA-1	TCR49	13	TRAV1-2_None_TRAJ33_TGTGCTGTGAGAGATAGGAGCTATCAGTTAATCTGG-TRBV5-5_TRBD1_TRBJ2-5_TGTGCCAGCAGCTTGATATGGGGCAGACAAGAGACCCAGTACTTC	13;Cluster2:6;Cluster6:2;Cluster4:2;Cluster3:2;Cluster1:1	2.43827	2.99168	1.39894	0	0.84725	0.972507	0	0	0.968876	0.0809195	0.432532	0	0.367028	0	0.858888	1.6194	-0.063411
P1	ACCAGTACAAAGAATC-1;TTCTACATCGTTTAGG-1;TAGGCATGTACATGTC-1;GAGCAGATCCCTCAGT-1;GGGTCTGTCCCAGGTG-1;TAGAGCTAGAGCTGCA-1;CCTCAGTAGAATTGTG-1;CACATAGAGGGATCTG-1;ACTGTCCCAGGATCGA-1;GGCAATTAGTGGAGTC-1;GGTGTTAAGAGCTTCT-1;GACCAATCACACTGCG-1;CTGAAACAGTGCTGCC-1	TCR50	13	TRAV12-2_None_TRAJ9_TGTGCCGAGAATACTGGAGGCTTCAAAACTATCTTT-TRBV30_TRBD1_TRBJ1-3_TGTGCCTGGAGTGAAGGGGCAGGGGGTAACACCATATATTTT	13;Cluster2:6;Cluster4:5;Cluster6:1;Cluster1:1	2.02666	2.92757	0.489324	0	1.15561	1.71186	0	0	1.38699	0.261759	0	0	0.0739123	0	0.201359	0.684642	-0.146964
P1	GATCGTAGTTAAGAAC-1;TCAATCTTCACCTTAT-1;TAGACCACATTCCTGC-1;CTCGGAGTCCTCCTAG-1;CGGAGTCTCATCGCTC-1;GGATTACAGTAAGTAC-1;TTGCCGTGTGGTAACG-1;CCTACACGTTGCGTTA-1;CTGAAACCAGTGGGAT-1;GACGGCTTCAGGCCCA-1;CTAACTTCAGGGCATA-1;CAAGGCCCAGGCAGTA-1	TCR51	12	TRAV13-1_None_TRAJ36_TGTGCAGCCACCGATCAAACTGGGGCAAACAACCTCTTCTTT-TRBV29-1_None_TRBJ2-1_TGCAGCGTTGAAGTATGGGAAAATGAGCAGTTCTTC	12;Cluster3:10;Cluster4:1;Cluster2:1	2.62088	3.11441	1.26182	0	1.63557	1.30251	0.353906	0.219418	1.50886	0.499419	2.38901	0	0.218484	0	0.222979	2.16347	0.297434
P1	GATCGCGAGACCTAGG-1;GTCATTTGTGACAAAT-1;ACGAGGATCAGAGACG-1;TGAAAGACACCGAATT-1;TTGACTTGTTCTCATT-1;TTAGTTCGTGACGCCT-1;AAAGTAGTCAAACCAC-1;ACTGAGTGTGAGGGAG-1;CCTAGCTTCTACTTAC-1;ATGAGGGTCGTTGACA-1;GAGTCCGGTAGGACAC-1;TCGTAGAAGAGTACAT-1	TCR52	12	TRAV29DV5_None_TRAJ52_TGTGCAGCAAGCGGGGGTGGTGGTGGTACTAGCTATGGAAAGCTGACATTT-TRBV28_TRBD1_TRBJ1-2_TGTGCCAGCGTTCCGGGGGGCGGCGGCTACACCTTC	12;Cluster1:10;Cluster6:1;Cluster5:1	2.18955	2.91528	0.893212	0.878339	0	0	0	0	1.02634	0.211258	0	0	0.0628386	0	0.342455	1.23221	-0.143539
P1	CGTGTAATCCCACTTG-1;GTAACGTGTACAGTTC-1;CATTATCAGCCAGAAC-1;GATGCTATCTGGGCCA-1;CGAATGTGTCCAAGTT-1;CAGTAACCAAGGGTCA-1;ATTTCTGAGACAATAC-1;GACTGCGAGGGAAACA-1;GCTGGGTAGTTTGCGT-1;TGGCCAGGTGCAGGTA-1;TTGTAGGAGCTGTCTA-1;AGCGTATGTTAAGACA-1	TCR53	12	TRAV3_None_TRAJ31_TGTGCTGTGAGAGACAAGGGTGCCAGACTCATGTTT-TRBV5-5_TRBD1_TRBJ1-2_TGTGCCAGCAGCGATCAGCCGACAGGGACCTATGGCTACACCTTC	12;Cluster1:9;Cluster6:1;Cluster3:1;Cluster2:1	1.56236	2.80279	0.871559	0.584486	0	0	0	0	1.37415	0.191093	0.0857107	0	0.0856434	0	0.238996	1.65807	-0.000764743
P1	TCATTACAGAAACCTA-1;CTGAAACCAAACAACA-1;GCGCGATCAACTGGCC-1;GTTCGGGAGTATTGGA-1;TCACAAGCATGCTAGT-1;GGGAATGCATAGGATA-1;GAACCTAGTAGCCTCG-1;CGAGAAGTCGGAAATA-1;TTCTACAGTCCAAGTT-1;CTGCTGTAGACAGACC-1;GATCGATGTCAGAGGT-1	TCR54	11	TRAV23DV6_None_TRAJ21_TGTGCAGCAGGGAACTTCAACAAATTTTACTTT-TRBV9_TRBD1_TRBJ1-5_TGTGCCAGCGCCCCTCAGGGGGCAGGTCAGCCCCAGCATTTT	11;Cluster1:9;Cluster7:1;Cluster3:1	2.28812	3.25705	1.0944	0.602375	0	0.0854185	0	0	1.3169	0.380603	0.256728	0	0.511794	0	0.863758	2.02913	0.157241
P1	GGGAATGCACTTAAGC-1;GTCTCGTCAGCGATCC-1;CTAGTGAAGCGTGAAC-1;GGGAGATTCACCTTAT-1;TGGTTCCGTCGGCTCA-1;CTAGTGAGTTCATGGT-1;CGGTTAACACGTCTCT-1;AATCCAGGTTAAGATG-1;CTCGTACGTAGTGAAT-1;CCATGTCGTCCCTTGT-1;TACTCATCAAGTTCTG-1	TCR55	11	TRAV17_None_TRAJ27_TGTGCTAAGGGGCACACCAATGCAGGCAAATCAACCTTT-TRBV10-3_TRBD1_TRBJ1-2_TGTGCCATCAGTGAGTCGGCAGGGAATACTAACTATGGCTACACCTTC	11;Cluster5:7;Cluster4:3;Cluster2:1	2.57932	3.13143	1.10886	0	2.2558	1.84706	0	0.0414018	1.35614	0.197859	0.617366	0	0.112743	0	0.0552933	2.16596	-0.063973
P1	GATCAGTCATTCGACA-1;TGACTTTCATACTACG-1;AAGGAGCAGGACAGCT-1;AGATTGCGTCTCGTTC-1;GTCATTTAGCATCATC-1;GTAACTGGTATATGAG-1;GTGTTAGCAGATGAGC-1;TCTGGAATCAGAAATG-1;CTGATAGAGGAGTCTG-1;GTACTCCTCGATCCCT-1;TACGGTAAGCAGGTCA-1	TCR56	11	TRAV8-6_None_TRAJ49_TGTGCTGTGAGTGAGGTGGAGGGTAACCAGTTCTATTTT-TRBV6-4_TRBD1_TRBJ2-1_TGTGCCAGCAGTGCCCCGGGGGAACGTTCGGGCGAGCAGTTCTTC	11;Cluster1:11	2.60582	3.31449	0.836381	0.633308	0	0	0.163975	0	1.65905	0.372108	0	0	0	0	0.344679	1.28145	-0.0651826
P1	CTACCCACATGAAGTA-1;CAGCAGCCACTCAGGC-1;CAAGAAACATCCGCGA-1;CCGGTAGGTGTGACCC-1;AGAGCTTAGTTTAGGA-1;TTCCCAGAGCGGATCA-1;ACACCGGAGTTTAGGA-1;CGTGTCTAGACCACGA-1;GCAATCAGTAGGCATG-1;GACCTGGGTCTAACGT-1;AATCCAGCATTGTGCA-1	TCR57	11	TRAV19_None_TRAJ57_TGTGCTCTGACCCCTCAGGGCGGATCTGAAAAGCTGGTCTTT-TRBV13_None_TRBJ1-5_TGTGCCAGCAGTTTAAGACATAGCAATCAGCCCCAGCATTTT	11;Cluster1:10;Cluster6:1	2.26531	2.99486	1.04345	0.907741	0	0	0.190909	0	1.27653	0.118506	0	0	0.359108	0	0.379978	0.728406	-0.128407
P1	CGTGAGCGTCGCATCG-1;ACCGTAATCCGTAGTA-1;TCGCGTTTCCACGCAG-1;TACCTTATCTGGTTCC-1;GAATGAATCCCTAACC-1;ACGGGTCTCCAAGCCG-1;GCTGGGTTCTCTGCTG-1;CGTTCTGCAATCGAAA-1;CGATCGGAGTACGATA-1;ATAGACCGTCGGCATC-1;GAAGCAGAGGAGTTTA-1	TCR58	11	TRAV27_None_TRAJ53_TGTGCGCGAGGTAGCAACTATAAACTGACATTT-TRBV27_None_TRBJ2-7_TGTGCCAGCAGTTTATCGAGACAACCCTCCTACGAGCAGTACTTC	11;Cluster3:9;Cluster2:2	2.77811	3.04637	0.790577	0	1.47541	1.41042	0	0	1.41795	0.249428	2.46743	0	0	0.168603	0.950029	2.27139	0.29022
P1	CAAGGCCAGATGTAAC-1;ATTGGTGTCACTTCAT-1;TGAGGGAAGGGCATGT-1;TGGCCAGAGGATGTAT-1;TCAACGAGTTCCCGAG-1;GTGCATAAGGATGGAA-1;GGCTCGAGTTCAGTAC-1;AACCATGGTCGCATCG-1;CCGTACTAGGGCTTCC-1;CAGATCAGTCTGCCAG-1;GAGGTGACAATAGCAA-1	TCR59	11	TRAV8-6_None_TRAJ26_TGTGCTGTGACCGTACCCTATGGTCAGAATTTTGTCTTT-TRBV6-3_TRBD2_TRBJ2-1_TGTGCCAGCAGTTGGTCCAAGGGGGAGGGGTTTAGCTCCTACAATGAGCAGTTCTTC	11;Cluster3:8;Cluster9:1;Cluster7:1;Cluster6:1	2.55166	3.12343	0.689223	0	2.54789	1.07701	0.196559	0	1.05312	0	2.33091	0	1.68345	0	1.14873	3.42107	0.552939
P1	ATTTCTGAGACAAGCC-1;GTCGGGTCAAACTGCT-1;AACTCCCTCAGTCCCT-1;GAATAAGAGCGAAGGG-1;TTTACTGCATCGATTG-1;ACCGTAAGTGTGCGTC-1;TACGGTATCTAACTGG-1;CGTTCTGGTGGTGTAG-1;CTCTAATAGTTAACGA-1;ATTACTCTCGGCTACG-1;CACTCCATCCTAAGTG-1	TCR60	11	TRAV23DV6_None_TRAJ49_TGTGCAGCAAGCATATCGGGTAACCAGTTCTATTTT-TRBV20-1_TRBD2_TRBJ2-5_TGCAGTGCTAGAAGGGTAGCGGGAGGTGTGGAGACCCAGTACTTC	11;Cluster1:9;Cluster6:2	2.29192	3.1617	1.15446	1.23281	0	0.0995598	0	0	1.63703	0.273866	0.104019	0	0.229582	0	1.10226	1.21772	0.0343589
P1	ACATCAGGTATTCTCT-1;CACATAGAGGGTATCG-1;CTGGTCTTCAACACAC-1;GCGCAGTTCCAGGGCT-1;ACGGAGACATGTCCTC-1;CGCTGGACAGACAAAT-1;CTGCGGACAACAACCT-1;CTAACTTCACCCATGG-1;TTATGCTGTCCATGAT-1;GCATGCGCACAAGACG-1;AGTAGTCAGATGAGAG-1	TCR61	11	TRAV17_None_TRAJ28_TGTGCTACGGTTATTGCATACTCTGGGGCTGGGAGTTACCAACTCACTTTC-TRBV13_None_TRBJ2-7_TGTGCCAGCAGCTTAGGCAGCAGCTACGAGCAGTACTTC	11;Cluster3:5;Cluster4:2;Cluster2:2;Cluster6:1;Cluster1:1	2.84532	3.13912	1.24237	0	1.73543	2.42264	0	0.0578704	1.39315	0.607874	0.995606	0	0.28064	0	0.426012	1.61645	0.20123
P1	GATCGCGTCCTATTCA-1;CCGTGGACATCAGTCA-1;TATCTCAAGTAGGCCA-1;TTTCCTCAGCGTCTAT-1;ACTTACTCAATCAGAA-1;CCAATCCCAGCTCGAC-1;CTGTGCTCAAGTAATG-1;CAACCAAAGCACCGTC-1;GGCGTGTGTATAGTAG-1;CAACCAACAGCGTAAG-1	TCR62	10	TRAV12-3_None_TRAJ31_TGTGCAATGAGCGCGGTCAATAACAATGCCAGACTCATGTTT-TRBV6-3_TRBD1_TRBJ2-5_TGTGCCAGCAGTTACTCGAAGGGGGCCGAGACCCAGTACTTC	10;Cluster1:8;Cluster6:2	2.03598	3.042	1.06844	0.80043	0	0	0.130513	0	1.35555	0.381505	0	0	0	0	0.626661	1.12965	0.0142716
P1	CCTCTGAGTTGAGTTC-1;GGGCACTTCGTCTGCT-1;GCCAAATTCGCGTTTC-1;ACCTTTAGTCTTCAAG-1;GCTCTGTAGGCTCATT-1;GGCTCGAGTACCGGCT-1;GGCGACTTCACATACG-1;CGATGTAAGCAGCCTC-1;ACTATCTAGCGTAATA-1	TCR63	9	TRAV36DV7_None_TRAJ37_TGTGCCGTTTTCTCTAGCAACACAGGCAAACTAATCTTT-TRBV12-4_TRBD1_TRBJ1-2_TGTGCCAGCAGCATGGGACAGGGATCGGTTGGCTACACCTTC	9;Cluster2:4;Cluster1:4;Cluster7:1	1.951	2.96408	1.09704	0.308113	0	0	0	0	1.93267	0.502701	0	0	0.111072	0	0.751841	2.25592	0.142013
P1	CAACCAACACGTCAGC-1;CATTCGCGTCCGAGTC-1;GCCTCTACATGTTGAC-1;TCAGGATGTACTCTCC-1;TAGAGCTGTAACGCGA-1;ACATACGGTCAAAGCG-1;GCACTCTCAGTGGGAT-1;TTTATGCGTATGAATG-1;CTACATTTCTCCGGTT-1	TCR64	9	TRAV5_None_TRAJ41_TGTGCAGAGAGTTTAGTAGATTCCGGGTATGCACTCAACTTC-TRBV4-3_None_TRBJ1-2_TGCGCCAGCAGCCAAGACCAGGCCTTCCTCTATGGCTACACCTTC	9;Cluster2:5;Cluster6:1;Cluster4:1;Cluster3:1;Cluster1:1	2.72438	3.14631	1.32646	0	2.18236	1.88272	0	0	1.69661	0.106266	0.733435	0.103766	0.281407	0.101707	0	2.74051	0.133972
P1	ATAGACCCAGACGCTC-1;GATCAGTTCAGTGTTG-1;CCACGGAAGTGACATA-1;CTCAGAACAGGGTTAG-1;TGACGGCAGATGGCGT-1;GATGAGGAGCTATGCT-1;AAGTCTGCAAGGTTCT-1;CACCAGGGTTCGGGCT-1;TCAGGTAAGGTACTCT-1	TCR65	9	TRAV25_None_TRAJ37_TGTGCAGGGGGACCAACTAGCAACACAGGCAAACTAATCTTT-TRBV11-1_TRBD1_TRBJ1-2_TGTGCCAGCAGTTTAAATTACAGGGAGAACTATGGCTACACCTTC	9;Cluster1:8;Cluster2:1	2.71824	3.17255	1.43418	1.04597	0	0	0	0	1.4009	0.570186	0.216738	0	0	0	0.120794	0.438216	-0.181727
P1	TGCGTGGGTTCCACAA-1;TGACTAGCAAGGACAC-1;AGAGCGACACGGTAGA-1;GACACGCTCGTCTGAA-1;TGAGCATCAAAGGTGC-1;TTCGAAGCATACGCCG-1;CGTCAGGGTGCAGACA-1;CAGGTGCTCTCTTATG-1	TCR66	8	TRAV3_None_TRAJ13_TGTGCTGTGAGATTGTATTCTGGGGGTTACCAGAAAGTTACCTTT-TRBV6-3_TRBD1_TRBJ1-5_TGTGCCAGCAGTGACAGGGGCGGCAATCAGCCCCAGCATTTT	8;Cluster2:3;Cluster6:2;Cluster1:2;Cluster8:1	2.32195	3.04021	0.90358	0.56398	1.25207	1.13711	0	0	1.70645	0.0948127	0.778691	0	0	0.131676	0.625528	2.07553	0.090928
P1	TCGCGAGAGCCCAACC-1;GACCTGGTCCTCTAGC-1;AACACGTAGCTAGTGG-1;GCGCAACTCGCACTCT-1;GGATTACAGGTAGCCA-1;ACCGTAAGTCGCCATG-1;TCTGAGAAGTGTCCAT-1;ACTATCTGTTAGATGA-1	TCR67	8	TRAV12-2_None_TRAJ35_TGTGCCGTGGGGGGCTTTGGGAATGTGCTGCATTGC-TRBV24-1_TRBD1_TRBJ2-3_TGTGCCACCAGTGGGCGGCCAGATACGCAGTATTTT	8;Cluster3:8	2.70256	2.86312	0.730504	0	2.05799	1.76692	0.255291	0	1.89602	0.515543	1.25284	0	0.700462	0	1.13347	2.28459	0.477544
P1	TCAGCAACACTGTTAG-1;GCGAGAAGTAGGCTGA-1;GGCTGGTTCGCGGATC-1;GGCGACTGTTGGTGGA-1;CTCACACGTTAGAACA-1;GATCGTATCGGAGCAA-1;CTCAGAACAGATCGGA-1;TGCCCTAGTACTTAGC-1	TCR68	8	TRAV8-4_None_TRAJ4_TGTGCTGTGATTCGTCATTTGGGTGGCTACAATAAGCTGATTTTT-TRBV10-3_TRBD1_TRBJ1-2_TGTGCCATCAGTGAGTCGGCAGGGAATACTAACTATGGCTACACCTTC	8;Cluster3:5;Cluster2:2;Cluster4:1	2.39797	3.27108	1.08082	0	2.54684	2.00947	0	0	1.68566	0.384538	1.24825	0	0.146758	0.0641076	0.367875	2.1132	0.144319
P1	GATCGATAGCACACAG-1;GTTCTCGCATATGAGA-1;ACCCACTGTCTGATCA-1;CCATTCGCAAAGAATC-1;CCACTACAGGTACTCT-1;GACAGAGGTAATCGTC-1;AGCTCTCCAGTAGAGC-1;CGTCTACCACATTTCT-1	TCR69	8	TRAV3_None_TRAJ41_TGTGCTGTGAGAGACACCCTCCCGAATTCCGGGTATGCACTCAACTTC-TRBV7-9_TRBD1_TRBJ2-2_TGTGCCAGCAGCTTACAGGGGGCAGCGGGGGAGCTGTTTTTT	8;Cluster3:7;Cluster9:1	2.71098	3.1831	1.48812	0	2.4619	2.03662	0.557497	0	1.37532	0.199361	2.82959	0	1.61636	0	0.08809	3.12484	0.577636
P1	ATGCGATGTCATATCG-1;AAGGTTCCAAGGCTCC-1;GTCCTCACACTTCTGC-1;AGCGTCGAGGCTAGAC-1;ATTACTCAGACGCTTT-1;CGATTGAAGGGTATCG-1;CGAGAAGAGGCTCATT-1;CTGTGCTAGGCAGGTT-1	TCR70	8	TRAV5_None_TRAJ3_TGTGCAGAGACGGGGTACAGCAGTGCTTCCAAGATAATCTTT-TRBV13_None_TRBJ2-5_TGTGCCAGCAGCCTACAAGTCGAGGAGACCCAGTACTTC	8;Cluster1:8	2.75243	3.03431	1.15596	0.782257	0	0	0.105231	0	0.962831	0.432449	0.110578	0	0	0	0.435422	0.0990369	-0.227043
P1	AAATGCCGTTCAGGCC-1;CTACATTAGTCGCCGT-1;GACTACAGTCTGCGGT-1;GGCTCGACAAGTTCTG-1;GCTGCAGTCTGAAAGA-1;CTTCTCTAGACACTAA-1;AACCATGCAGCTGTGC-1;GACTGCGCAAGAGTCG-1	TCR71	8	TRAV8-4_None_TRAJ49_TGTGCTGTGAGTGCCGGTAACCAGTTCTATTTT-TRBV4-1_TRBD2_TRBJ2-7_TGCGCCAGCAGCCAATCCGGACTAGCGGCGAGAAACTACGAGCAGTACTTC	8;Cluster1:7;Cluster6:1	2.47014	3.08032	0.746856	0.799776	0.112415	0	0	0	1.93728	0.200103	0.0876876	0	0.200103	0	0.986756	1.82454	0.159375
P1	TTCTACAGTTCAACCA-1;CGTGAGCTCTTATCTG-1;CTAGTGACAGTGGAGT-1;TGAGGGAAGGCATTGG-1;GGGAATGCAAGTTCTG-1;ACATCAGCATGACGGA-1;ACACTGAGTCAAAGCG-1	TCR72	7	TRAV5_None_TRAJ16_TGTGCAGAGAATACAGATGGCCAGAAGCTGCTCTTT-TRBV4-1_TRBD1_TRBJ2-3_TGCGCCAGCAGCCAACGGGGGCAGCACACAGATACGCAGTATTTT	7;Cluster1:6;Cluster6:1	2.34949	2.87714	1.29793	0.546078	0	0	0	0	1.78043	0.145078	0	0	0	0	0.302738	1.74562	-0.0110747
P1	TAGTTGGAGCCCTAAT-1;TCAGATGAGTTGAGAT-1;CCTTTCTGTAAATGTG-1;CCGTTCAGTGCAACTT-1;TATGCCCGTATTCTCT-1;GGATGTTAGTCCGTAT-1;GTAACGTAGTGAATTG-1	TCR73	7	TRAV29DV5_None_TRAJ40_TGTGCAGCTACTCCCACTACCTCAGGAACCTACAAATACATCTTT-TRBV14_TRBD1_TRBJ2-7_TGTGCCAGCAGCGACTGGTACGAGCAGTACTTC	7;Cluster2:3;Cluster3:2;Cluster4:1;Cluster1:1	2.7355	3.01916	1.01611	0	2.39704	1.54483	0	0	1.24502	0.375863	1.45137	0	0	0	0.207327	0.955173	-0.0539868
P1	GTAGGCCAGAAGGTGA-1;TCCCGATCAGGGATTG-1;CCTCTGACAAGCCGTC-1;GACGTGCCACGAAGCA-1;AATCCAGCAACGCACC-1;GATCGTACACCCTATC-1;AGAATAGTCATCGATG-1	TCR74	7	TRAV25_None_TRAJ13_TGTGCAGGGCATAGTGGGGGTTACCAGAAAGTTACCTTT-TRBV4-2_TRBD2_TRBJ2-7_TGTGCCAGCAGCCAAGAGCGGTCGGCGGGCATCTCCTACGAGCAGTACTTC	7;Cluster2:3;Cluster9:1;Cluster4:1;Cluster3:1;Cluster1:1	2.19216	3.15443	0.779867	0	1.79198	1.17353	0	0	1.43542	0.0982066	0.688616	0	0	0	0.319387	2.16588	0.157734
P1	GGGTCTGAGCTGCAAG-1;GACCTGGTCAAGGCTT-1;GGTGAAGGTAGTACCT-1;GCATGATTCGGCGGTT-1;CACATAGCATTACCTT-1;TATGCCCGTCGACTGC-1;TGTGTTTTCCCATTAT-1	TCR75	7	TRAV4_None_TRAJ45_TGCCTCGTGGGAGGGGATTCAGGAGGAGGTGCTGACGGACTCACCTTT-TRBV28_TRBD1_TRBJ1-2_TGTGCCAGCAGTCCCTTCGACAGCTATGGCTACACCTTC	7;Cluster1:6;Cluster10:1	2.25552	2.99935	0.63285	0.857288	0	0	0	0	1.43612	0	0	0	0	0	0.137095	0.871248	-0.186662
P1	CCCTCCTTCGGAAACG-1;CTAATGGCAAGTAGTA-1;TGCTGCTAGATGTCGG-1;AGCGTATAGCTTCGCG-1;TCAATCTAGAGTGAGA-1;GGCCGATTCTAGAGTC-1;GCTGGGTCACTGTCGG-1	TCR76	7	TRAV8-3_None_TRAJ24_TGTGCTGTGGGCCCATTAACTGACAGCTGGGGGAAATTCCAGTTT-TRBV24-1_TRBD1_TRBJ2-7_TGTGCCACCAGTGATTCCACAGGGGGCCTTCCCTACGAGCAGTACTTC	7;Cluster4:3;Cluster2:2;Cluster9:1;Cluster11:1	2.17652	2.82984	1.40478	0	2.19695	2.1462	0	0	0.578602	0.146924	0.387893	0	0	0	0.541757	2.13381	-0.0192485
P1	AAAGTAGTCTACCAGA-1;GGATGTTCAAGCCGTC-1;GCCTCTAGTTCGTGAT-1;GCTCTGTTCCGAAGAG-1;TACGGGCTCCACTGGG-1;TGCTACCAGAGACTAT-1;TGGCTGGGTGGTGTAG-1	TCR77	7	TRAV3_None_TRAJ13_TGTGCTGTGAGATTGTATTCTGGGGGTTACCAGAAAGTTACCTTT-TRBV5-1_TRBD1_TRBJ1-2_TGCGCCAGCAGCTTGGCCGTGGGACAGGGGGCGCGGACCTTC	7;Cluster2:4;Cluster1:3	2.41734	3.2184	0.976621	0.485997	0.924615	1.2148	0.0795856	0	1.68663	0.351339	0.307575	0	0.0925178	0	0.286195	1.82581	0.06289
P1	TCCCGATCACATGGGA-1;CACACAAGTCGAGTTT-1;ATGGGAGTCGCGTAGC-1;GGCTCGAGTCTTCAAG-1;TCGTACCGTGACGCCT-1;TGACTTTCACATCCGG-1	TCR78	6	TRAV24_None_TRAJ23_TGTGCCTCCCGGGGGGTTTATAACCAGGGAGGAAAGCTTATCTTC-TRBV6-5_TRBD2_TRBJ2-3_TGTGCCAGCAGTCCAGGGCGGGAGCCAACAGATACGCAGTATTTT	6;Cluster2:4;Cluster6:1;Cluster4:1	1.87467	2.93959	0.669863	0	1.21663	1.73134	0	0	1.02807	0.565934	0.513719	0	0	0.272923	1.48545	1.97588	0.175228
P1	GTACTCCAGAGCCCAA-1;GTGCTTCTCGGAGCAA-1;AAAGTAGGTAGCCTAT-1;CCTTACGTCCGTAGTA-1;GTGCTTCAGCGCCTCA-1;GGGACCTCACGGTTTA-1	TCR79	6	TRAV27_None_TRAJ20_TGTGCAGGAGTGGGGTTCGGCCACGACTACAAGCTCAGCTTT-TRBV10-3_TRBD1_TRBJ1-2_TGTGCCATCAGTGAGTCGGCAGGGAATACTAACTATGGCTACACCTTC	6;Cluster4:2;Cluster2:2;Cluster1:2	2.3153	2.97104	1.47874	0.490402	1.32633	1.35853	0	0	1.17564	0.0923274	0.15274	0	0.0944652	0	0.706778	0.390278	-0.267099
P1	GTAACGTGTATGCTTG-1;CCTCAGTTCCGAACGC-1;ATAGACCTCACATACG-1;GCACTCTGTTCCGGCA-1;CCCAGTTCACTTAAGC-1;CGTTGGGTCGCTTGTC-1	TCR80	6	TRAV12-2_None_TRAJ37_TGTGCCGTCGATAGGGACACAGGCAAACTAATCTTT-TRBV18_None_TRBJ2-5_TGTGCCAGCTCATTCCTAGGGCTTGAGAAGGAGACCCAGTACTTC	6;Cluster1:4;Cluster6:1;Cluster11:1	2.16052	2.77253	0.955209	0.131533	0	0	0	0	1.24664	0.123124	0.0619196	0	0	0.131533	0.694572	1.00459	-0.138052
P1	GAATAAGAGTTTGCGT-1;AGCATACCAGGGCATA-1;CGACCTTAGTACTTGC-1;AGCTCTCGTTCGTCTC-1;GCGAGAACATGATCCA-1;GGGAATGTCCTGCTTG-1	TCR81	6	TRAV17_None_TRAJ27_TGTGCTAAGGGGCACACCAATGCAGGCAAATCAACCTTT-TRBV6-3_TRBD1_TRBJ1-5_TGTGCCAGCAGTGACAGGGGCGGCAATCAGCCCCAGCATTTT	6;Cluster5:4;Cluster3:1;Cluster1:1	2.40911	2.95661	1.25543	0.482118	1.11486	0.855163	0	0	1.72341	0.186254	0.933293	0	0.693794	0	0.148609	1.37009	0.0323707
P1	CATCGGGGTTGGTAAA-1;ATAACGCTCTACTCAT-1;TAGACCAGTACACCGC-1;AGTTGGTAGCAATCTC-1;ATAGACCAGCAGATCG-1;AGCATACCACCACCAG-1	TCR82	6	TRAV3_None_TRAJ8_TGTGCTGTGAGAGACATGAACACAGGCTTTCAGAAACTTGTATTT-TRBV2_TRBD1_TRBJ2-7_TGTGCCAGCAGTGAGGCGGTACAACCATCCTACGAGCAGTACTTC	6;Cluster4:2;Cluster3:2;Cluster6:1;Cluster2:1	2.7626	3.13858	1.08191	0	1.63935	1.30441	0	0	1.56292	0.281841	1.0617	0	0	0	0.364694	1.98827	0.0676111
P1	AGCTTGAAGCCTTGAT-1;AGCATACAGGACATTA-1;TACGGATGTGTCGCTG-1;TAAGCGTCACCCATGG-1;TTCGAAGGTTCTCATT-1;CACACTCTCACGATGT-1	TCR83	6	TRAV16_None_TRAJ39_TGTGCTCTAAGTGGCGATAATGCAGGCAACATGCTCACCTTT-TRBV20-1_TRBD1_TRBJ2-5_TGCAGTGCTAGATCCCCCCAGGGTTGGGAGACCCAGTACTTC	6;Cluster1:6	2.14186	3.00371	1.3124	0.843865	0	0	0	0	2.03639	0.237289	0	0	0.145597	0	0.633245	1.43633	0.00290558
P1	AGCGTCGCATACGCTA-1;CTCGGGAAGTAACCCT-1;AGCCTAAGTAGCGTGA-1;ACTGAGTGTGGCTCCA-1;CATCAAGTCTCTAGGA-1;AAAGATGGTTCGGCAC-1	TCR84	6	TRAV9-2_None_TRAJ26_TGTGCTCTGAGTGATCATAACTATGGTCAGAATTTTGTCTTT-TRBV28_None_TRBJ2-2_TGTGCCAGCAGGTCTGTGAACACCGGGGAGCTGTTTTTT	6;Cluster1:4;Cluster9:1;Cluster6:1	2.36995	3.10709	0.405629	1.40186	0	0	0	0	1.42989	0.369303	0	0	0	0	1.29065	2.49033	0.129748
P1	ACGAGCCGTAAGGGCT-1;ATTTCTGCAAATTGCC-1;GATTCAGCATGCCTTC-1;CACTCCACAAACGCGA-1;AGAGTGGGTAACGTTC-1;CAAGTTGCACCGCTAG-1	TCR85	6	TRAV19_None_TRAJ34_TGTGCTCTGAGGGGGCTTTATAACACCGACAAGCTCATCTTT-TRBV19_None_TRBJ1-2_TGTGCCAGTAGTATAGAGTCTAACTATGGCTACACCTTC	6;Cluster1:5;Cluster6:1	2.36728	3.02013	0.998238	0.918669	0	0	0	0	1.35421	0.463143	0	0	0	0	0.670731	0.684242	-0.137087
P1	TGAGCCGAGAAACCGC-1;CTGCGGAGTCTAAAGA-1;TGGGCGTAGCGATCCC-1;CAGTAACAGTAGCGGT-1;CAGTAACGTCGAACAG-1	TCR86	5	TRAV17_None_TRAJ27_TGTGCTAAGGGGCACACCAATGCAGGCAAATCAACCTTT-TRBV5-1_TRBD1_TRBJ1-2_TGCGCCAGCAGCTTGGCCGTGGGACAGGGGGCGCGGACCTTC	5;Cluster5:3;Cluster1:2	2.82233	3.33519	1.07488	0.11349	1.41444	1.21675	0.135945	0	1.0988	0.306388	0.185449	0	0.267309	0	0.523969	2.13472	-0.0169337
P1	GCACATAGTCGTTGTA-1;TGCCCTAAGGTAGCCA-1;TGCTGCTGTTAAGAAC-1;GAATAAGGTTTGACTG-1;TCTGAGACAAGAGGCT-1	TCR87	5	TRAV13-1_None_TRAJ42_TGTGCAGCAATTGATTATGGAGGAAGCCAAGGAAATCTCATCTTT-TRBV5-1_TRBD1_TRBJ2-7_TGCGCCAGCAGCCGGACAGGGGGCGACGAGCAGTACTTC	5;Cluster3:4;Cluster4:1	2.32472	3.16405	0	0	2.15892	0.953615	0	0	1.53034	0.230074	1.89573	0	0	0	0.402395	3.23731	0.311169
P1	CTTACCGTCAAACCGT-1;TACCTTATCCTTGGTC-1;CATATTCGTTCACGGC-1;TACCTTAAGTCAAGCG-1;GCGGGTTCACACATGT-1	TCR88	5	TRAV8-2_None_TRAJ17_TGTGTTGTGAGCCTCAAAGCTGCAGGCAACAAGCTAACTTTT-TRBV7-2_TRBD2_TRBJ2-3_TGTGCCAGCAGCTTGGGTACTAGCACAGATACGCAGTATTTT	5;Cluster1:5	1.58488	2.88641	0.768752	0.677703	0	0	0	0	1.61372	0.186293	0	0	0	0	0.71785	1.30831	-0.056041
P1	CGGACGTCAGATGGGT-1;GGCCGATTCCCGGATG-1;ACAGCTATCCGCAAGC-1;CGTTCTGGTGCATCTA-1;GGGATGATCGTCTGAA-1	TCR89	5	TRAV5_None_TRAJ26_TGTGCAGAGATCCCGGACCGGGATAACTATGGTCAGAATTTTGTCTTT-TRBV6-1_None_TRBJ2-2_TGTGCCAGCAGTGAATTTGGGTTGGCCGGGGAGCTGTTTTTT	5;Cluster4:2;Cluster2:2;Cluster6:1	2.35835	2.86115	1.07302	0	2.23503	2.03481	0	0	1.31481	0.16259	0	0	0	0.200956	0.5317	1.40895	0.0499463
P1	CGCGTTTCAGGCAGTA-1;AACTCCCCAGGACCCT-1;CACCACTTCGCACTCT-1;TTTGCGCAGCAATCTC-1;CATATGGTCTCTAAGG-1	TCR90	5	TRAV8-6_None_TRAJ6_TGTGCTGTGAGTGAGGCAGGAGGAAGCTACATACCTACATTT-TRBV19_TRBD1_TRBJ2-1_TGTGCCAGTAAGGGCCGGGGACAGGTACTGAATAGAAATGAGCAGTTCTTC	5;Cluster1:4;Cluster5:1	2.55303	3.01536	0.674156	0.611135	0	0	0	0	1.81493	0.141782	0	0	0	0	0.845804	1.74434	-0.00901937
P1	CCTACACAGGAGTACC-1;TGCGCAGTCCGTCATC-1;ATGAGGGTCGCCAGCA-1;AAGGTTCGTAAGGGCT-1;ACGATACTCTTCATGT-1	TCR91	5	TRAV19_None_TRAJ34_TGTGCTCTGAGTGGGATGAACACCGACAAGCTCATCTTT-TRBV5-1_TRBD1_TRBJ2-3_TGCGCCAGCAGCTTGGAGAACCTCGGCAGGGGGGAAAACACAGATACGCAGTATTTT	5;Cluster3:3;Cluster2:2	2.76018	3.22262	1.10473	0	0.88291	0.96201	0.0914313	0	1.31767	0.153943	1.75878	0	0	0	0.986356	1.3055	0.114527
P1	CCGGGATAGCGCCTCA-1;TTAGGCAAGATAGCAT-1;AGAGTGGGTTAGTGGG-1;TTGCCGTGTCCGTGAC-1;CATGGCGGTTGAGTTC-1	TCR92	5	TRAV12-3_None_TRAJ45_TGTGCAATGAGCGGTTCAGGAGGAGGTGCTGACGGACTCACCTTT-TRBV30_TRBD2_TRBJ2-7_TGTGCCTGGAGGAGGAGCGGATCCTACATCGAGCAGTACTTC	5;Cluster1:2;Cluster6:1;Cluster4:1;Cluster2:1	2.50544	3.32526	1.11206	0.677498	0	0	0.561722	0	1.17132	0	0.399358	0	0.50268	0	0.172677	0	-0.0617784
P1	TTGAACGAGTGACTCT-1;TGCGGGTTCGTGGTCG-1;CACATAGCACTACAGT-1;GTGAAGGTCACGACTA-1	TCR93	4	TRAV8-2_None_TRAJ8_TGTGTTGTGAGTGATCGACGGACAGGCTTTCAGAAACTTGTATTT-TRBV15_TRBD1_TRBJ1-5_TGTGCCACCAGCAGAGATCGGGGGGAAAATCAGCCCCAGCATTTT	4;Cluster3:4	2.43465	3.57909	2.07173	0	0.956557	0.829839	0.292403	0	0.292403	0	2.36765	0	0.917506	0	0.455113	1.68883	0.235878
P1	TGGACGCGTAAAGGAG-1;GAATAAGAGCTAAACA-1;GAGGTGATCTCACATT-1;TGGTTAGTCGGCGCTA-1	TCR94	4	TRAV23DV6_None_TRAJ13_TGTGCAGCAAGCATAGAGGGTTACCAGAAAGTTACCTTT-TRBV19_TRBD1_TRBJ2-1_TGTGCCAGTAGCAGGGGGGGAGGCAATGAGCAGTTCTTC	4;Cluster1:3;Cluster7:1	2.08942	2.96058	1.08143	0.553191	0	0.181526	0	0	1.18813	0.434295	0.285579	0	0	0	0.961952	1.75303	-0.0738052
P1	TCAACGATCACGCGGT-1;CAGCATACACGCATCG-1;AAAGCAAAGGGTCTCC-1;CCGGTAGAGGTAGCCA-1	TCR95	4	TRAV12-3_None_TRAJ43_TGTGCAATGAGCGGGGAAGGTGACATGCGCTTT-TRBV5-1_TRBD1_TRBJ1-2_TGCGCCAGCAGCTTGGCCGTGGGACAGGGGGCGCGGACCTTC	4;Cluster1:3;Cluster2:1	1.84723	3.14469	1.18595	0.44375	0.438802	0.619278	0	0	1.11077	0.426255	0	0	0	0	0.51222	1.20546	-0.118498
P1	TAGCCGGGTGTGAATA-1;CCACCTACATGGGACA-1;CATATGGGTGTTGAGG-1;ACATCAGTCCGAACGC-1	TCR96	4	TRAV1-2_None_TRAJ22_TGTGCTGTGAGAGCTTCGTCGTTTTCTGGTTCTGCAAGGCAACTGACCTTT-TRBV10-3_TRBD1_TRBJ1-2_TGTGCCATCAGTGAGTCGGCAGGGAATACTAACTATGGCTACACCTTC	4;Cluster4:2;Cluster2:2	2.73666	3.19464	1.10852	0	2.02988	1.98366	0	0	1.46017	0.537076	0.599473	0	0.262504	0	0.432659	0.90695	-0.0492674
P1	TACAGTGAGCACACAG-1;GTTTCTATCCGCAGTG-1;ACAGCTAAGACTTTCG-1;ACGGGTCAGCAACGGT-1	TCR97	4	TRAV2_None_TRAJ4_TGTGCTGTGGACCTCTCTGGTGGCTACAATAAGCTGATTTTT-TRBV10-3_None_TRBJ2-1_TGTGCCATCAGCGGAAACAATGAGCAGTTCTTC	4;Cluster2:3;Cluster3:1	2.30798	2.84572	1.22668	0	2.2089	1.38423	0	0	1.81343	0.3346	0.9008	0	0.45708	0	0.708616	1.70192	0.208705
P1	TAAGTGCAGCACGCCT-1;AAGACCTTCATTATCC-1;GGACAAGTCTCTTATG-1;CAGCAGCTCTGCAAGT-1	TCR98	4	TRAV39_None_TRAJ47_TGTGCCATGGAATATGGAAACAAGCTGGTCTTT-TRBV3-1_TRBD2_TRBJ2-3_TGTGCCAGCAGCCAAGCTGGACTAGCGGGGGGGCGGGAGGTGACAGATACGCAGTATTTT	4;Cluster3:4	2.89848	2.9516	1.09052	0	1.2139	1.28129	0	0	1.03661	0.624483	2.36309	0	0	0	1.21577	2.35914	0.271935
P1	GTGCGGTTCCCTCTTT-1;CCATTCGAGATAGGAG-1;ATGTGTGTCATTATCC-1;ATTGGACAGCGGCTTC-1	TCR99	4	TRAV10_None_TRAJ26_TGTGTGGTGAGCGCGGAGAACTATGGTCAGAATTTTGTCTTT-TRBV7-7_TRBD2_TRBJ2-2_TGTGCTAGCAGCCAAAGTCCCCTAGCGGGAGTCACCGGGGAGCTGTTTTTT	4;Cluster3:4	2.9175	3.43823	1.4201	0	2.95773	1.82746	0.458752	0	1.71395	0	2.27601	0	1.30194	0	0	3.52946	0.559581
P1	GTCAAGTGTAACGCGA-1;GCATACATCACAATGC-1;CATCAGATCAAACCAC-1;GTGTGCGAGATGGCGT-1	TCR100	4	TRAV17_None_TRAJ27_TGTGCTAAGGGGCACACCAATGCAGGCAAATCAACCTTT-TRBV7-9_None_TRBJ2-7_TGTGCCAGCAGCTTTGGGTTCTCCTACGAGCAGTACTTC	4;Cluster3:3;Cluster5:1	2.66697	2.84977	1.84445	0	2.05925	1.14659	0.131633	0.217415	1.34081	0.489284	1.63495	0	0.706699	0	0.969151	2.906	0.476225
P1	GGCGTGTTCTACTCAT-1;GGACAGATCACTCCTG-1;ATTGGTGTCGCACTCT-1;CTGGTCTGTGTCGCTG-1	TCR101	4	TRAV12-2_None_TRAJ9_TGTGCCGTGAACAGGGGTACTGGAGGCTTCAAAACTATCTTT-TRBV4-2_TRBD1_TRBJ1-1_TGTGCCAGCAGCCATCAACCCGCCGGGACAGGGAACACTGAAGCTTTCTTT	4;Cluster1:3;Cluster6:1	2.52546	3.07472	1.42302	1.32307	0	0	0.241669	0	1.11581	0.239941	0	0	0	0	1.41537	0.602164	-0.135892
P1	GCTGGGTGTAAGGATT-1;ATCATCTGTCAGATAA-1;GCGCAACAGAATTCCC-1;TTAGGCAGTCAGAGGT-1	TCR102	4	TRAV8-4_None_TRAJ4_TGTGCTGTGATTCGTCATTTGGGTGGCTACAATAAGCTGATTTTT-TRBV5-1_TRBD1_TRBJ1-2_TGCGCCAGCAGCTTGGCCGTGGGACAGGGGGCGCGGACCTTC	4;Cluster3:2;Cluster1:2	2.9559	3.22538	1.19273	0.542962	1.96848	0.79843	0.466293	0	1.31956	0.307822	1.19991	0	0.0841524	0.118928	0.608154	2.0902	0.0712103
P1	GCATGCGTCAGTTAGC-1;TATTACCGTCCAGTAT-1;CGGCTAGCATTAGGCT-1;GGACAGATCGACGGAA-1	TCR103	4	TRAV29DV5_None_TRAJ43_TGTGCAGCAAGCGGGGGTAATGACATGCGCTTT-TRBV12-4_TRBD2_TRBJ2-5_TGTGCCAGCAGCTCGGGGACTCTTCAAGAGACCCAGTACTTC	4;Cluster2:2;Cluster6:1;Cluster4:1	2.536	2.9533	1.41258	0.220947	0.671811	1.27527	0.175478	0	1.7373	0.738814	0.267906	0	0	0	0.267906	0.738814	-0.00654372
P1	CTTACCGAGACAGGCT-1;TCGGTAACACATGGGA-1;TTAACTCGTCCGAAGA-1;CAGCATACATACGCTA-1	TCR104	4	TRAV17_None_TRAJ4_TGTGCTAACCCCTCTGGTGGCTACAATAAGCTGATTTTT-TRBV7-8_None_TRBJ2-5_TGTGCCAGCAGCTCTCCGTACCAAGAGACCCAGTACTTC	4;Cluster2:3;Cluster4:1	2.01374	3.26639	0.993799	0.2391	1.09415	1.43391	0	0	1.75929	0.2391	0.273525	0	0	0	0.401005	0.632571	-0.0749319
P1	CTGCCTACACCAGTTA-1;CGTGTCTTCAGCACAT-1;GACACGCAGCAAATCA-1;TGGTTCCAGACACTAA-1	TCR105	4	TRAV8-4_None_TRAJ45_TGTGCTGTGAGTGGTCTCTCAGGAGGAGGTGCTGACGGACTCACCTTT-TRBV27_None_TRBJ1-1_TGTGCCAGCAGTTTACGGGTGAACACTGAAGCTTTCTTT	4;Cluster3:4	2.40262	2.95657	0.441047	0	2.44448	1.11143	0	0	1.63087	0.441047	3.16961	0	2.19602	0	1.13268	3.18953	0.771572
P1	CGCTGGAGTCATATCG-1;ACCGTAAGTGCTAGCC-1;GCAAACTCATCGGAAG-1;TACTTGTCATCATCCC-1	TCR106	4	TRAV14DV4_None_TRAJ32_TGTGCAATGAGAGAGTGGGGTGCTACAAACAAGCTCATCTTT-TRBV10-3_TRBD1_TRBJ1-2_TGTGCCATCAGTGAGTCGGCAGGGAATACTAACTATGGCTACACCTTC	4;Cluster3:3;Cluster2:1	2.76847	3.45389	1.45702	0	2.0085	2.11458	0	0	1.55209	0.601534	1.51828	0	0.142879	0	0	1.76507	0.103785
P1	CGCCAAGTCTGGTATG-1;GTTTCTACAGCCTTGG-1;CTAAGACAGGACAGAA-1;AGAGCTTTCATCACCC-1	TCR107	4	TRAV13-2_None_TRAJ34_TGTGCAGAGAACCATAACACCGACAAGCTCATCTTT-TRBV5-4_None_TRBJ1-1_TGTGCCAGCAGCTTTGGGTACACTGAAGCTTTCTTT	4;Cluster6:1;Cluster4:1;Cluster2:1;Cluster1:1	2.2949	3.01158	1.31659	0	1.20828	0.324821	0	0	1.11889	0	0.324821	0	0.640087	0	0.549306	1.16349	0.0310377
P1	CGAACATCATACTACG-1;TACTTACAGCGACGTA-1;ACAGCTATCCCTCAGT-1;TGTGTTTTCCGCGGTA-1	TCR108	4	TRAV17_None_TRAJ17_TGTGCTACGGAAGCTGCAGGCAACAAGCTAACTTTT-TRBV18_TRBD1_TRBJ2-3_TGTGCCAGCTCACGGGACAGAGCTAGCACAGATACGCAGTATTTT	4;Cluster1:4	2.01725	2.73141	0.876829	1.17829	0	0	0	0	0.270845	0	0	0	0.492566	0	0.565357	1.94235	-0.0357609
P1	CACAGGCGTATGCTTG-1;GTATTCTAGCCCGAAA-1;CGCTATCCACTGTGTA-1;TGCGGGTAGTAAGTAC-1	TCR109	4	TRAV21_None_TRAJ13_TGTGCTGCCCGGGGTTACCAGAAAGTTACCTTT-TRBV28_TRBD2_TRBJ2-7_TGTGCCAGCAGCCCCCTTTGGGCTAGCGGGGGACGCTACGAGCAGTACTTC	4;Cluster4:2;Cluster3:1;Cluster2:1	2.64881	3.09027	1.64893	0	1.50588	1.24869	0	0	1.71588	0	0.932748	0	0	0	1.12221	1.59145	0.160199
P1	AGGTCATCATCACCCT-1;GTTCGGGGTTTACTCT-1;ATGTGTGAGTAGGTGC-1;GCATGATGTCGTCTTC-1	TCR110	4	TRAV3_None_TRAJ13_TGTGCTGTGAGATTGTATTCTGGGGGTTACCAGAAAGTTACCTTT-TRBV7-9_TRBD1_TRBJ1-4_TGTGCCAGCAGGGCCGGGACAGGCGGGTCAACTAATGAAAAACTGTTTTTT	4;Cluster3:2;Cluster8:1;Cluster2:1	1.76519	2.98892	0.588996	0	2.11136	1.07938	0	0.164567	1.00728	0.243053	1.2519	0	0.879648	0	0	2.38999	0.173857
P1	ACTGAACCAAGTACCT-1;ACATCAGCACAGCGTC-1;TAAGAGACACAAGACG-1;GCAGCCATCCCGGATG-1	TCR111	4	TRAV3_None_TRAJ13_TGTGCTGTGAGATTGTATTCTGGGGGTTACCAGAAAGTTACCTTT-TRBV7-9_TRBD1_TRBJ1-1_TGTGCCAGCATGGTAGGGGCTTCCACTGAAGCTTTCTTT	4;Cluster8:2;Cluster4:1;Cluster3:1	1.84098	2.61066	1.26343	0	1.58779	1.89888	0	0	0.922698	0.823672	1.27456	0	0.416689	0	1.36692	2.51259	0.311841
P1	ACACCGGCAAGGTGTG-1;CACAGGCTCACATGCA-1;GTCGGGTGTAGGCTGA-1;GACAGAGCAAGGACTG-1	TCR112	4	TRAV39_None_TRAJ40_TGTGCCGTGGACCTTCCTACCTCAGGAACCTACAAATACATCTTT-TRBV7-6_TRBD1_TRBJ1-2_TGTGCCAGCAGCTTAGCACCCGGGTTGGGGGGCAGCTATGGCTACACCTTC	4;Cluster2:2;Cluster3:1;Cluster1:1	1.87008	3.02553	1.68196	0	0.256155	0	0	0	1.25934	0	0.959064	0	0	0	0.506951	1.2291	-0.16185
P1	AACCGCGGTGCGGTAA-1;CACACAACACCGGAAA-1;AAGCCGCCACATCCAA-1;GTTCGGGTCTGACCTC-1	TCR113	4	TRAV14DV4_None_TRAJ21_TGTGCAATGACCCTATACAACTTCAACAAATTTTACTTT-TRBV9_TRBD2_TRBJ2-5_TGTGCCAGCAGCGTAGCAAGCGGGGGGGCATATGAGACCCAGTACTTC	4;Cluster2:3;Cluster6:1	2.32052	2.60624	0	0	1.06067	0.906672	0	0	1.33831	0.21797	0	0	0	0	1.09873	1.26452	0.034935
P1	TGGTTCCTCTGCAAGT-1;GCTTGAACAGGGATTG-1;CATATTCGTACAGTGG-1	TCR114	3	TRAV27_None_TRAJ20_TGTGCAGGTTGTTCTAACGACTACAAGCTCAGCTTT-TRBV20-1_TRBD2_TRBJ2-1_TGCAGTGCTAACCGAGGACTAGCGGAGCACAATGAGCAGTTCTTC	3;Cluster1:2;Cluster5:1	2.42286	3.09995	1.41047	0.939769	0	0	0	0	1.79864	1.32941	0	0	0.599125	0	0.569335	1.54179	0.170615
P1	TGACTAGTCTGCTTGC-1;AAGCCGCTCAAGGCTT-1;ACGAGGACAGTTCATG-1	TCR115	3	TRAV41_None_TRAJ47_TGTGCTGTTGCCATGGAATATGGAAACAAGCTGGTCTTT-TRBV19_TRBD1_TRBJ1-2_TGTGCCAGTAGACGAGACAGGGGGTATGGCTACACCTTC	3;Cluster3:2;Cluster2:1	2.2156	3.24084	1.11541	0	2.29643	1.33181	0	0	1.68427	0.83938	1.60107	0	0.374541	0	2.00755	2.4675	0.466411
P1	TATCTCAAGTAACCCT-1;CGATTGAAGGCCCGTT-1;CTTACCGGTAAACGCG-1	TCR116	3	TRAV41_None_TRAJ7_TGTGCTGTCAAGGAGGGGAACAACAGACTCGCTTTT-TRBV28_TRBD2_TRBJ1-2_TGTGCCAGCAGTCTGGGACAGCGGGGCTACACCTTC	3;Cluster1:3	2.35031	2.78555	1.00751	0.802215	0	0	0	0	1.4662	0	0	0	0	0	1.40955	2.87823	0.0828744
P1	TAGAGCTTCCAAACAC-1;CTCACACCAGCTGCAC-1;TCAGGATGTCCCTACT-1	TCR117	3	TRAV13-1_None_TRAJ11_TGTGCAGCAAGTTCGGGATACAGCACCCTCACCTTT-TRBV10-3_TRBD1_TRBJ1-2_TGTGCCATCAGTGAGTCGGCAGGGAATACTAACTATGGCTACACCTTC	3;Cluster3:3	2.76258	3.26301	1.30711	0.338329	2.28986	2.1948	0.201015	0	1.11504	0.201015	1.50572	0	0.394225	0	0	1.58259	0.0623642
P1	GTACGTAGTCGCTTCT-1;TATCAGGCATGTAAGA-1;CATGCCTTCACCACCT-1	TCR118	3	TRAV14DV4_None_TRAJ32_TGTGCAATGAGAGAGTGGGGTGCTACAAACAAGCTCATCTTT-TRBV5-1_TRBD1_TRBJ1-2_TGCGCCAGCAGCTTGGCCGTGGGACAGGGGGCGCGGACCTTC	3;Cluster1:2;Cluster3:1	2.63936	3.45047	1.46236	1.2454	0.424084	0.16535	0.36334	0	1.45906	0.357954	0.275373	0	0	0	0	2.18044	0.0879178
P1	GGTGAAGAGTGTTTGC-1;TGGTTAGTCCTGTAGA-1;CGGCTAGCAAGAGGCT-1	TCR119	3	TRAV12-2_None_TRAJ33_TGTGCCCCCATGGATAGCAACTATCAGTTAATCTGG-TRBV18_TRBD2_TRBJ2-3_TGTGCCAGCTCACCACGGGAGGGGATGGCAGATACGCAGTATTTT	3;Cluster1:2;Cluster3:1	1.33788	2.44399	0.687394	0.487628	0	0	0	0.319558	0.915564	0	0	0	0.319558	0	0.479666	1.06275	-0.0031106
P1	GCTCTGTCATCACGAT-1;TGACTTTAGATGTGGC-1;GGGCATCCATACAGCT-1	TCR120	3	TRAV25_None_TRAJ5_TGTGCAGGACTCAGGAGAGCACTTACTTTT-TRBV7-9_TRBD1_TRBJ1-5_TGTGCCAGCAGCACACACGACCACTGGGGGCGTAATAGCAATCAGCCCCAGCATTTT	3;Cluster3:2;Cluster2:1	2.18721	2.93471	1.64659	0	2.2182	1.53805	0	0	1.11338	0.327535	1.49845	0	0	0	0.939923	1.63325	0.113089
P1	GCGCCAAAGTGCAAGC-1;ATGGGAGAGATAGGAG-1;CACCACTAGCTTTGGT-1	TCR121	3	TRAV12-2_None_TRAJ47_TGTGCCGTGATGTTCGGAAACAAACTGGTCTTT-TRBV27_TRBD1_TRBJ1-2_TGTGCCAGCAGTTTATCGGGCAGGAACTATGGCTACACCTTC	3;Cluster3:3	2.41067	3.24296	0.359497	0	2.93605	2.07028	0.485472	0	1.09174	0.359497	2.45984	0	2.35214	0	0.359497	2.35395	0.404615
P1	GCATGATAGTTACGGG-1;TGTATTCCAGCTGTGC-1;CCTAAAGCAATAGCGG-1	TCR122	3	TRAV12-2_None_TRAJ13_TGTGCCGCCCCCCTTGGGGGTTACCAGAAAGTTACCTTT-TRBV5-5_TRBD1_TRBJ1-2_TGTGCCAGCAGCTTGGCGGACAGCAACTATGGCTACACCTTC	3;Cluster4:2;Cluster2:1	2.45368	3.4298	0.930936	0.857894	0	0.708727	0	0	1.61829	0	0	0	0	0	0	2.68548	0.0511459
P1	GAGTCCGTCTGCGGCA-1;TACGGTACATGGTAGG-1;ACGAGGAAGCCACGCT-1	TCR123	3	TRAV3_None_TRAJ13_TGTGCTGTGAGATTGTATTCTGGGGGTTACCAGAAAGTTACCTTT-TRBV10-3_TRBD1_TRBJ1-2_TGTGCCATCAGTGAGTCGGCAGGGAATACTAACTATGGCTACACCTTC	3;Cluster2:2;Cluster4:1	2.37207	2.92086	1.19195	0	1.58894	1.6877	0	0	1.21734	0.3901	0	0	0	0	0.747311	1.59701	-0.113431
P1	GAACATCCATAAGACA-1;CGATCGGGTGCCTGCA-1;CTAGAGTAGGCGTACA-1	TCR124	3	TRAV38-1_None_TRAJ39_TGTGCTTTCACTTACATGAATAATAATGCAGGCAACATGCTCACCTTT-TRBV7-6_TRBD2_TRBJ2-1_TGTGCCAGCAGCGGCCCGGGACTAGCGGGAGGTGAGCAGTTCTTC	3;Cluster1:3	2.8662	3.05003	0.959203	1.27909	0	0	0.957872	0	0.430392	0.564302	1.6162	0	0.564302	0	1.41785	3.6865	0.421614
P1	CTGCTGTCAGCATGAG-1;TCGCGTTAGAGCCCAA-1;GCGCAGTAGAGGTAGA-1	TCR125	3	TRAV8-6_None_TRAJ42_TGTGCTGTGAGAACGAATTATGGAGGAAGCCAAGGAAATCTCATCTTT-TRBV6-5_TRBD1_TRBJ2-3_TGTGCCAGCAGTTACGGGGGTATCGGCACAGATACGCAGTATTTT	3;Cluster3:3	2.86726	3.16901	1.72038	0	2.57513	1.07415	0	0	1.54962	0.333905	1.09092	0	1.42865	0	0.712255	2.79933	0.383804
P1	CTAATGGGTCAAAGAT-1;ATGCGATAGGCATGTG-1;CCTTCCCGTCCGAGTC-1	TCR126	3	TRAV13-2_None_TRAJ15_TGTGCAGAGAACCAGGCAGGAACTGCTCTGATCTTT-TRBV5-5_TRBD1_TRBJ1-1_TGTGCCAGCAGCTTGTTCACGGGGGCGGAGACTGAAGCTTTCTTT	3;Cluster2:2;Cluster4:1	2.10384	2.97295	1.54605	0	0.649897	1.56468	0	0	1.73645	0.738993	0.622108	0	0	0	0.287084	1.96594	0.14992
P1	CGTGTAATCTGCCCTA-1;CGGCTAGCAAGTCTGT-1;TAAACCGGTCAGATAA-1	TCR127	3	TRAV12-3_None_TRAJ52_TGTGCAATGGGGGCTGGTGGTACTAGCTATGGAAAGCTGACATTT-TRBV10-3_TRBD1_TRBJ1-2_TGTGCCATCAGTGAGTCGGCAGGGAATACTAACTATGGCTACACCTTC	3;Cluster4:2;Cluster3:1	2.58324	3.13984	0.928781	0	2.19005	1.85037	0	0	1.23276	0.446588	1.45922	0	0.37354	0	0.236566	2.18777	0.0644578
P1	CGTCTACAGTCCGTAT-1;AAGACCTGTACCGTAT-1;CTGCTGTCACCTGGTG-1	TCR128	3	TRAV3_None_TRAJ36_TGTCCGGGGACGAAAGGGGCAAACAACCTCTTCTTT-TRBV18_TRBD1_TRBJ2-3_TGTGCCAGCTCACGGGACAGAGCTAGCACAGATACGCAGTATTTT	3;Cluster1:3	2.37056	2.90845	0.720216	0.729962	0	0	0	0	1.55587	0	0.342612	0	0.352358	0	0.885566	0.902471	0.00118731
P1	CGTCACTGTAGCACGA-1;CGACTTCCATGGATGG-1;AGAGCTTTCAACACGT-1	TCR129	3	TRAV38-1_None_TRAJ54_TGTGCTTTCTTTATTCAGGGAGCCCAGAAGCTGGTATTT-TRBV19_TRBD1_TRBJ2-1_TGTGCCAGTAGTATATGGGGGACAGTAGGGGATGAGCAGTTCTTC	3;Cluster6:1;Cluster4:1;Cluster1:1	2.64111	3.01575	0.683601	1.3432	0	0	0	0	0.877999	0.28549	0.28549	0	0	0	0	1.07201	-0.176061
P1	CGTAGCGTCATTATCC-1;CACAGTACAACGATGG-1;AGAGCTTTCGAATGGG-1	TCR130	3	TRAV20_None_TRAJ48_TGTGCTGTGCAGGCGGGGGGAAATGAGAAATTAACCTTT-TRBV6-5_TRBD1_TRBJ1-2_TGTGCCAGCAGTCCTGGGACAGCTAACTATGGCTACACCTTC	3;Cluster1:3	1.6126	3.09943	0.341998	1.05373	0	0	0	0	1.60924	0	0	0	0.341998	0	1.24204	2.11088	0.179657
P1	CGGACGTTCAACGGCC-1;ACGAGCCCAAACTGCT-1;CCTTACGTCTAACTGG-1	TCR131	3	TRAV1-2_None_TRAJ34_TGTGCTGTTCGCTATAACACCGACAAGCTCATCTTT-TRBV4-1_TRBD1_TRBJ2-7_TGCGCCAGCAGCCAAGAGAGACAGGTCCCCCCCTACGAGCAGTACTTC	3;Cluster3:2;Cluster6:1	2.10438	3.28632	0.354869	0	1.77671	1.88904	0	0	1.46801	0	0.840089	0	0	0	0	1.53117	-0.0812072
P1	CGATGTAGTACAGTGG-1;TTGCCGTCAGCGTTCG-1;CTACACCAGATATGCA-1	TCR132	3	TRAV21_None_TRAJ28_TGTGCTCCCCACGGGGCCCCCTCTGGGGCTGGGAGTTACCAACTCACTTTC-TRBV4-1_None_TRBJ1-1_TGCGCCAGCAGCCCACATCCACAGAGGAACACTGAAGCTTTCTTT	3;Cluster1:2;Cluster2:1	2.95879	3.10251	1.21931	1.36043	0.251653	0	0	0	0.907921	1.19392	0.599658	0	0	0	0	0.817248	-0.0370281
P1	CATTCGCCATCGGAAG-1;AGGGTGAGTACAGACG-1;CGTTGGGTCTGCTGTC-1	TCR133	3	TRAV1-2_None_TRAJ28_TGTGCTGTGAGAGATCAAGAGGAATACTCTGGGGCTGGGAGTTACCAACTCACTTTC-TRBV4-3_TRBD1_TRBJ1-6_TGCGCCAGCAGCCCAGGAGTGGGGGAATATAATTCACCCCTCCACTTT	3;Cluster3:3	2.24294	2.60423	0.937977	0	2.56248	1.22777	1.73884	1.08126	0.581797	0.374775	3.69352	0.727942	1.13415	0	0.175444	1.26424	0.735865
P1	CAAGTTGAGCCGTCGT-1;GATCGATTCGAATCCA-1;GCTTGAAGTGCTTCTC-1	TCR134	3	TRAV29DV5_None_TRAJ42_TGTGCAGCTCAGAATTATGGAGGAAGCCAAGGAAATCTCATCTTT-TRBV27_TRBD2_TRBJ2-7_TGTGCCAGCCAAAGGGGGACTAGCGGCTACGAGCAGTACTTC	3;Cluster1:3	2.53213	3.14151	1.36914	1.65843	0	0	0	0	1.34872	0	0	0	0	0	0.505079	2.33332	-0.0215757
P1	ATGTGTGTCAAGGTAA-1;GGGCATCGTACGACCC-1;CTGAAGTGTTTACTCT-1	TCR135	3	TRAV21_None_TRAJ23_TGTGCTGGACACGGTTATAACCAGGGAGGAAAGCTTATCTTC-TRBV7-9_TRBD2_TRBJ2-5_TGTGCCAGCAGCTCGACTAGCGGGGGACCTATCCAAGAGACCCAGTACTTC	3;Cluster3:3	2.32496	3.32442	1.58332	0	2.22147	1.75898	0.24733	0	0.985089	0	2.6624	1.22157	2.01013	0	1.31803	3.62677	0.794569
P1	ATAAGAGAGGTGCACA-1;GGGAATGGTGGTACAG-1;GTTAAGCTCACATAGC-1	TCR136	3	TRAV12-2_None_TRAJ43_TGTGCCGTGAATGACATGCGCTTT-TRBV20-1_None_TRBJ2-3_TGCAGTGCTAGACCGAGTAGCACAGATACGCAGTATTTT	3;Cluster2:3	2.59775	3.18639	1.01312	0	0.760256	1.91361	0	0	1.75449	0.595623	0.256282	0	0	0	0	0.936679	-0.121884
P1	AGCCTAACAAGCGCTC-1;TACTTGTGTAGATTAG-1;CGACTTCCACGGATAG-1	TCR137	3	TRAV14DV4_None_TRAJ32_TGTGCAATGAGAGAGTGGGGTGCTACAAACAAGCTCATCTTT-TRBV4-1_TRBD1_TRBJ2-7_TGCGCCAGCAGCCAAGAGGGGACAGGCAGGAGGTACGAGCAGTACTTC	3;Cluster8:3	2.51278	3.01035	0.56079	0	1.88628	1.34968	0	0	0.78889	1.14851	2.51072	0	0.551935	0	0.587725	2.51278	0.301799
P1	AGAGCGAGTTCGCGAC-1;GACAGAGCATGAGCGA-1;TTTCCTCAGCCGGTAA-1	TCR138	3	TRAV5_None_TRAJ9_TGTGCAGAGGGAGGCTTCAAAACTATCTTT-TRBV12-4_None_TRBJ1-4_TGTGCGACAGCAACTAATGAAAAACTGTTTTTT	3;Cluster3:2;Cluster7:1	2.36561	3.64716	1.08149	0	2.62663	2.43688	0.542096	0	1.38127	0	2.37896	0.430271	1.26323	0	0.612004	3.17146	0.682621
P1	ACGCCGATCTATCCCG-1;CCCTCCTTCATTATCC-1;ACCGTAACATCGACGC-1	TCR139	3	TRAV12-2_None_TRAJ11_TGTGCCGGGGATTCAGGATACAGCACCCTCACCTTT-TRBV29-1_None_TRBJ1-1_TGCAGCGCCCGGACGGTGAACACTGAAGCTTTCTTT	3;Cluster4:2;Cluster2:1	2.18089	3.0196	1.49156	0	1.39112	0.686561	0	0	1.38077	0	0	0	0	0	0.913678	2.20197	0.0337304
P1	ACACCAAAGTTTGCGT-1;AGGGATGCACATGTGT-1;CCGGGATCAGCGAACA-1	TCR140	3	TRAV16_None_TRAJ13_TGTGCTCTAAGTGGCGATGGGGGTTACCAGAAAGTTACCTTT-TRBV7-8_TRBD1_TRBJ2-3_TGTGCCAGCAGCACCCGTAAGGGGAACACAGATACGCAGTATTTT	3;Cluster2:2;Cluster3:1	2.41058	2.9579	1.56627	0	1.40419	1.07903	0	0	1.19188	0.243419	0.382598	0	0	0	0	1.64185	-0.0651701
P1	AACCATGTCAGTTCGA-1;ACGCCGATCTTCATGT-1;TGACGGCGTACATCCA-1	TCR141	3	TRAV8-6_None_TRAJ41_TGTGCTGTGGAGAGGAATTCCGGGTATGCACTCAACTTC-TRBV6-3_TRBD1_TRBJ1-2_TGTGCCAGCAGTCAACCATCCGGGACAGTCTATGGCTACACCTTC	3;Cluster1:3	1.97509	3.10594	1.32061	0.349043	0	0	0	0	0.853003	0	0	0	0.33149	0	0.314457	1.59064	-0.149361
P1	AACACGTTCCATGCTC-1;GAAGCAGCATATACCG-1;CGCGGTACAGGTCGTC-1	TCR142	3	TRAV21_None_TRAJ15_TGTGCTGCCCCCAACCAGGCAGGAACTGCTCTGATCTTT-TRBV7-9_TRBD2_TRBJ2-2_TGTGCCAGCAGCGCGACTAGCGGGGAGGCCGGGGAGCTGTTTTTT	3;Cluster1:3	2.37271	2.86727	1.8226	0.531626	0	0	0.844085	0	1.67516	0	0	0	0.371946	0	1.58283	0.723642	0.0930973
P1	TTTGCGCCATATACGC-1;TAGTTGGGTAGGCATG-1	TCR143	2	TRAV12-1_None_TRAJ33_TGTGTGGTGAACATGCAGGGCAACTATCAGTTAATCTGG-TRBV6-1_None_TRBJ1-1_TGTGCCAGCGCCTCCCACACAGGTGTAGCTTTCTTT	2;Cluster1:2	2.45414	3.11048	0.722891	0.971145	0	0	0	0	2.12167	0.489064	0	0	0	0	0.482081	1.00681	0.0261497
P1	TGTGTTTCAGCTTAAC-1;TTTCCTCTCTTAGAGC-1	TCR144	2	TRAV20_None_TRAJ28_TGTGCTGTTCCATACTCTGGGGCTGGGAGTTACCAACTCACTTTC-TRBV4-3_TRBD1_TRBJ2-3_TGCGCCAGCAGCCAAGACTGGGGGGCGCAGCTCACAGATACGCAGTATTTT	2;Cluster3:2	2.9301	3.00695	1.51614	0.216295	1.92391	1.48797	0	0	1.48797	0.482298	1.31917	0	0.631588	0	0.415294	1.8907	0.170274
P1	TGGCCAGTCTAACTCT-1;ACTGAACCATTACGAC-1	TCR145	2	TRAV12-2_None_TRAJ33_TGTGCCGCCTGGGGGAGCAACTATCAGTTAATCTGG-TRBV5-1_TRBD1_TRBJ1-2_TGCGCCAGCAGCTTGGCCGTGGGACAGGGGGCGCGGACCTTC	2;Cluster3:1;Cluster1:1	1.81033	3.02667	0.931699	0	0.96933	0.201326	0.344462	0	1.46423	0.45561	1.58497	0	0.344462	0	1.93318	2.02417	0.39028
P1	TGCTGCTAGATATACG-1;AACGTTGTCTCAACTT-1	TCR146	2	TRAV12-1_None_TRAJ12_TGTGTGGTGAACCCGGATAGCAGCTATAAATTGATCTTC-TRBV4-1_None_TRBJ2-2_TGCGCCAGCAGCCAAGGTCGGGGCACCGGGGAGCTGTTTTTT	2;Cluster2:2	2.531	3.01395	1.12583	0	1.13954	1.69975	0	0	1.52669	0.293219	1.39901	0	0	0	0.610817	0.803505	0.005876
P1	TGCGGGTTCTCCAACC-1;CTCGTCAGTTGCGCAC-1	TCR147	2	TRAV17_None_TRAJ27_TGTGCTAAGGGGCACACCAATGCAGGCAAATCAACCTTT-TRBV7-9_TRBD1_TRBJ2-7_TGTGCCAGCCGGGGGGTTTCCTACGAGCAGTACTTC	2;Cluster5:1;Cluster3:1	2.51967	3.05386	0.368449	0.368449	2.0594	0.725611	0.154898	0.154898	1.80965	0.272989	0.839274	0	0.760751	0	0.760751	2.49906	0.310107
P1	TGAGGGATCTGCCCTA-1;GCCAAATGTATGAAAC-1	TCR148	2	TRAV36DV7_None_TRAJ38_TGTGCTGTGGAGTCCTTAATAAAATACAATGCTGGCAACAACCGTAAGCTGATTTGG-TRBV12-4_None_TRBJ1-6_TGTGCCAGCAGTTTAATCAATTCACCCCTCCACTTT	2;Cluster7:1;Cluster3:1	2.61373	3.57356	0	0	1.03664	2.29211	0	0	1.85769	0.673486	1.81482	0	0	0	0	1.54994	0.211494
P1	TGAGCATGTAGATTAG-1;CATCCACCATTAACCG-1	TCR149	2	TRAV27_None_TRAJ20_TGTGCAGGAGTGGGGTTCGGCCACGACTACAAGCTCAGCTTT-TRBV7-9_TRBD1_TRBJ1-4_TGTGCCAGCAGGGCCGGGACAGGCGGGTCAACTAATGAAAAACTGTTTTTT	2;Cluster3:1;Cluster1:1	2.63269	3.17933	1.00579	0.823647	1.69224	1.10711	0	0	1.6278	0.196892	1.54915	0	0.222586	0	0	1.42846	0.0386184
P1	TCTGAGATCATTCACT-1;GCTGCGACAACTGGCC-1	TCR150	2	TRAV14DV4_None_TRAJ13_TGTGCAATGAGGGCTAGTTTTCATTCTGGGGGTTACCAGAAAGTTACCTTT-TRBV4-1_TRBD1_TRBJ2-7_TGCGCCAGCAGCCAAGAGGGGACAGGCAGGAGGTACGAGCAGTACTTC	2;Cluster8:2	2.68637	3.17624	0.712824	0	0.995381	1.37978	0	0	0	0.712824	1.24638	0	1.48642	0	0	2.68637	0.257103
P1	TCTCATACATCAGTCA-1;CGGACTGCAGTGGAGT-1	TCR151	2	TRAV6_None_TRAJ10_TGTGCTCTCCAATTGGGGGAGGTCACGGGAGGAGGAAACAAACTCACCTTT-TRBV24-1_TRBD1_TRBJ2-3_TGTGCCACCAGTGGGCGGCCAGATACGCAGTATTTT	2;Cluster3:2	2.59056	3.2683	0.78757	0	1.60877	0.535056	0	0	2.28293	0.535056	2.045	0	0.78757	0	0	1.56994	0.310629
P1	TCGTACCAGAGTACAT-1;TTGGCAATCATTCACT-1	TCR152	2	TRAV8-4_None_TRAJ4_TGTGCTGTGATTCGTCATTTGGGTGGCTACAATAAGCTGATTTTT-TRBV7-9_TRBD1_TRBJ2-7_TGTGCCAGCCGGGGGGTTTCCTACGAGCAGTACTTC	2;Cluster8:1;Cluster6:1	1.14881	3.43389	1.87075	0	2.0694	2.18369	0.375429	0	1.87075	0	1.58513	0	0	0	0.375429	1.69942	0.191003
P1	TAAGCGTGTATGGTTC-1;TAAGAGAGTGTAAGTA-1	TCR153	2	TRAV19_None_TRAJ30_TGTGCTCTGAGGATTGATGACAAGATCATCTTT-TRBV10-3_TRBD1_TRBJ1-2_TGTGCCATCAGTGAGTCGGCAGGGAATACTAACTATGGCTACACCTTC	2;Cluster3:2	2.61528	2.59829	1.47316	0	2.15922	2.11126	0	0.281821	1.04642	0	2.31385	0	1.04642	0	0	2.27927	0.241826
P1	GTGGGTCGTTTGACAC-1;TGCCAAATCAACCATG-1	TCR154	2	TRAV14DV4_None_TRAJ21_TGTGCAATGACCCTATACAACTTCAACAAATTTTACTTT-TRBV25-1_TRBD1_TRBJ2-7_TGTGCCATCCACAGACAGGGCCTTGACTACGAGCAGTACTTC	2;Cluster4:1;Cluster2:1	1.55056	2.92993	0.786433	0	1.00642	0.786433	0	0	1.66413	0	0.472309	0	0	0	1.55056	2.25064	0.183712
P1	GTGCGGTGTGGGTATG-1;AAAGATGGTAGGGTAC-1	TCR155	2	TRAV17_None_TRAJ27_TGTGCTAAGGGGCACACCAATGCAGGCAAATCAACCTTT-TRBV7-9_TRBD1_TRBJ1-4_TGTGCCAGCAGGGCCGGGACAGGCGGGTCAACTAATGAAAAACTGTTTTTT	2;Cluster5:1;Cluster3:1	2.8554	3.39365	1.41709	0	2.83212	1.70646	0	0	1.95589	0	0.765791	0	1.46328	0	0	1.58242	0.104574
P1	GTACTCCTCATGGTCA-1;TATCAGGTCCCATTAT-1	TCR156	2	TRAV3_None_TRAJ37_TGTGCTGTGAGAGACAGTCGAGGCTCTGGCAACACAGGCAAACTAATCTTT-TRBV19_None_TRBJ1-3_TGTGCCAGTAGTATCGGACGGAGCTCTGGAAACACCATATATTTT	2;Cluster1:2	2.0378	2.87882	1.41742	0.716204	0	0	0	0	0.476675	0	0	0	0	0.476675	0.665079	1.84392	-0.0473741
P1	GTAACTGCACTCGACG-1;GATCTAGTCAAACCGT-1	TCR157	2	TRAV29DV5_None_TRAJ52_TGTGCAGCAAGCGGGGGTGGTGGTGGTACTAGCTATGGAAAGCTGACATTT-TRBV7-9_TRBD1_TRBJ1-1_TGTGCCAGCATGGTAGGGGCTTCCACTGAAGCTTTCTTT	2;Cluster8:2	2.5955	3.0003	0.921345	0	2.40869	1.41485	0	0	0.880389	0	2.59688	0	0	0	0.921345	2.5955	0.371045
P1	GGGCACTCATGCTAGT-1;AATCCAGCATGCCTTC-1	TCR158	2	TRAV27_None_TRAJ53_TGTGCAGGTAGTGGAGGTAGCAACTATAAACTGACATTT-TRBV6-1_TRBD1_TRBJ1-2_TGTGCCAGCAGTGACCAGGGTAGGCGCTATGGCTACACCTTC	2;Cluster6:1;Cluster1:1	2.15208	3.16912	1.14675	1.04763	0	0	0	0	1.18524	0	0	0	0	0	2.10912	2.36779	0.158521
P1	GGCGTGTAGGTAAACT-1;GTGCTTCCACGTAAGG-1	TCR159	2	TRAV12-2_None_TRAJ53_TGTGCCGTGATGGCGTATAGTGGAGGTAGCAACTATAAACTGACATTT-TRBV9_TRBD1_TRBJ2-5_TGTGCCAGCAGTTCAGGACAGGTGATGGGCGAGACCCAGTACTTC	2;Cluster6:1;Cluster2:1	2.71661	2.77644	0.625401	0	0.894736	0.733425	0	0	2.3188	0	1.1977	0	0	0	1.06882	0	0.065608
P1	GCTTGAAAGGCAAAGA-1;CTTCTCTTCTGGTTCC-1	TCR160	2	TRAV13-1_None_TRAJ47_TGTGCAGCAACGTGGGGGGGAAACAAGCTGGTCTTT-TRBV4-2_TRBD2_TRBJ2-7_TGTGCCAGCAGCCAAGAGTACGGACTAGCGGGAAACTACGAGCAGTACTTC	2;Cluster3:1;Cluster2:1	3.17212	3.29919	1.47136	0.659105	1.47136	1.95197	0	0	1.27634	0	0.9522	0	0	0	0.533238	1.19234	-0.019068
P1	GCTCTGTGTTGTCGCG-1;GTGTGCGAGACTAGGC-1	TCR161	2	TRAV17_None_TRAJ37_TGTGCTACAACGAATGGCTCTAGCAACACAGGCAAACTAATCTTT-TRBV3-1_TRBD2_TRBJ2-5_TGTGCCAGCAGCCACTGGCGGGCTAGCCAAGAGACCCAGTACTTC	2;Cluster1:2	2.32424	2.96197	1.41249	1.37529	0	0	0	0	0.28981	0	0.992764	0	0	0	0	2.2323	-0.0780533
P1	GCTCTGTGTGCGATAG-1;AGGGATGTCGCCCTTA-1	TCR162	2	TRAV13-1_None_TRAJ27_TGTGCAGCAAGTAACACCAATGCAGGCAAATCAACCTTT-TRBV7-9_TRBD1_TRBJ2-7_TGTGCCAGCCGGGGGGTTTCCTACGAGCAGTACTTC	2;Cluster7:1;Cluster4:1	2.32447	3.0869	1.10743	0.305994	1.34851	1.61716	0.292954	0.305994	1.96577	0.292954	1.25934	0	0.91639	0	1.68124	2.79684	0.482777
P1	GCCAAATCACCAGGTC-1;GGGTCTGTCTTCCTTC-1	TCR163	2	TRAV12-3_None_TRAJ43_TGTGCAATGAGCGGGGAAGGTGACATGCGCTTT-TRBV4-2_TRBD1_TRBJ2-1_TGTGCCAGCGCAACTTCGGAACTGGGGGATGAGCAGTTCTTC	2;Cluster6:1;Cluster2:1	2.89249	3.09675	1.53302	0.813536	1.43959	2.19376	0	0	1.46125	0.21442	0	0	0	0	0	0	-0.298064
P1	GCATGATCAGTTCATG-1;TCAGCTCAGTGTACGG-1	TCR164	2	TRAV8-3_None_TRAJ4_TGTGCTGTGGGGGGTTCTGGTGGCTACAATAAGCTGATTTTT-TRBV19_TRBD1_TRBJ1-2_TGTGCCAGTAGTATGCTCTTGGACACTAACTATGGCTACACCTTC	2;Cluster4:1;Cluster2:1	2.52247	3.10007	0.793781	0	0.952853	1.96283	0	0	1.96283	0	0.635595	0	0	0.540208	0	0	-0.0951393
P1	GACGTGCTCTATCCTA-1;CGATGTAAGTGAACGC-1	TCR165	2	TRAV3_None_TRAJ13_TGTGCTGTGAGATTGTATTCTGGGGGTTACCAGAAAGTTACCTTT-TRBV11-3_TRBD2_TRBJ2-1_TGTGCCAGCAGCTTAGGGACTAGCGGGAGTAATGAGCAGTTCTTC	2;Cluster4:1;Cluster2:1	2.15339	2.93317	0.955981	0	1.69529	2.39382	0	0	0.955981	0.383494	0	0	0	0	0.597951	1.99521	-0.00301744
P1	CTTAGGATCAAAGTAG-1;ACTGCTCTCGCCATAA-1	TCR166	2	TRAV12-2_None_TRAJ10_TGTGCCCCGACGGGAGGAGGAAACAAACTCACCTTT-TRBV5-1_TRBD1_TRBJ1-2_TGCGCCAGCAGCTTGGCCGTGGGACAGGGGGCGCGGACCTTC	2;Cluster1:2	2.50461	3.30052	1.09734	0.586573	0	0	0.374781	0	1.42431	0	0	0	0.510769	0	0	1.60722	-0.0432978
P1	CTTACCGAGCGAAGGG-1;TAGTGGTTCAGTTGAC-1	TCR167	2	TRAV22_None_TRAJ37_TGTGCTGTTCATGGCTCTGGCAACACAGGCAAACTAATCTTT-TRBV6-1_TRBD1_TRBJ1-5_TGTGCCAGCAGTGATCGGGACAGGGGGCTTCAGCCCCAGCATTTT	2;Cluster1:2	2.49534	3.23673	1.52675	0	0	0	0	0	2.20071	0.81743	0	0	0	0	0	0	-0.127649
P1	CTGATCCTCTGACCTC-1;CTCAGAACAGGTGCCT-1	TCR168	2	TRAV22_None_TRAJ18_TGTGCTGTGGAGTTGGTCCGAGGCTCAACCCTGGGGAGGCTATACTTT-TRBV10-3_TRBD1_TRBJ1-2_TGTGCCATCAGTGAGTCGGCAGGGAATACTAACTATGGCTACACCTTC	2;Cluster4:1;Cluster1:1	1.76444	3.05868	0.54639	0.689865	0.872924	1.07493	0	0	1.30028	0	0	0	0	0	0.54639	0.669719	-0.180016
P1	CTCGTCATCGTATCAG-1;ATTGGACGTCAGTGGA-1	TCR169	2	TRAV12-3_None_TRAJ47_TGTGCAATGGACCGAGAATATGGAAACAAACTGGTCTTT-TRBV7-6_TRBD1_TRBJ2-7_TGTGCCAGCAGCCCCAGGGGGCGCTTAACTTACGAGCAGTACTTC	2;Cluster2:1;Cluster1:1	1.89419	2.87247	1.79529	0.505316	0	0	0	0	1.79589	0	0	0	0.509238	0	1.46399	1.54829	0.0789284
P1	CTCGTACAGACTACAA-1;CGCTTCACAAACTGTC-1	TCR170	2	TRAV8-2_None_TRAJ9_TGTGTTGTGAGTGTTAATACTGGAGGCTTCAAAACTATCTTT-TRBV28_None_TRBJ1-3_TGTGCCAGCAGACTCTATCCAGGCGGAAACACCATATATTTT	2;Cluster1:2	2.0039	3.06635	0.882991	0.736714	0	0	0	0	2.30578	0.493297	0	0	0	0	0.480779	2.0008	0.0883118
P1	CTCGAAACACCACCAG-1;CCATGTCAGCTCCTCT-1	TCR171	2	TRAV8-4_None_TRAJ4_TGTGCTGTGATTCGTCATTTGGGTGGCTACAATAAGCTGATTTTT-TRBV4-1_TRBD1_TRBJ2-7_TGCGCCAGCAGCCAAGAGGGGACAGGCAGGAGGTACGAGCAGTACTTC	2;Cluster8:2	2.80019	3.61815	0	0	0.904525	2.0657	0	0	0	0	0.904525	0	0.904525	0	0	2.98502	0.141279
P1	CTCATTACATGGTCAT-1;ACGCCGAAGGCTCATT-1	TCR172	2	TRAV20_None_TRAJ41_TGTGCTGTTTCCGGGTATGCACTCAACTTC-TRBV7-3_TRBD1_TRBJ2-1_TGTGCCAGCAGCTTAACTGGGGGGGGATACAATGAGCAGTTCTTC	2;Cluster2:2	1.83924	2.77084	1.1858	0.397541	1.55603	2.24336	0	0	0.978151	0	0	0	0.767774	0	1.15179	1.55603	0.0245664
P1	CTACCCAGTCAAGCGA-1;AATCCAGGTCCGTCAG-1	TCR173	2	TRAV13-2_None_TRAJ40_TGTGCAGAGACTTCTACCTCAGGAACCTACAAATACATCTTT-TRBV27_TRBD1_TRBJ1-1_TGTGCCAGCCTCGCAGGGATTGTCGCTTTCTTT	2;Cluster3:2	2.80214	3.24279	1.70391	0	2.74662	1.03842	0	0	2.07496	1.70391	1.53655	0	0.539246	0	0.907525	1.76766	0.420973
P1	CTACCCAAGATGAGAG-1;CAGATCAAGTTCGCAT-1	TCR174	2	TRAV27_None_TRAJ20_TGTGCAGGAGTGGGGTTCGGCCACGACTACAAGCTCAGCTTT-TRBV28_TRBD1_TRBJ1-2_TGTGCCAGCGTTCCGGGGGGCGGCGGCTACACCTTC	2;Cluster8:2	2.4451	3.29344	0.899229	0	0.899229	1.83517	0.899229	0	1.83517	0	2.33038	0	0.899229	0	1.83517	2.63375	0.715311
P1	CGGACACGTGCGCTTG-1;ACGCCAGCACTTAAGC-1	TCR175	2	TRAV25_None_TRAJ37_TGTGCAGGGGGACCAACTAGCAACACAGGCAAACTAATCTTT-TRBV5-1_TRBD1_TRBJ1-2_TGCGCCAGCAGCTTGGCCGTGGGACAGGGGGCGCGGACCTTC	2;Cluster9:1;Cluster2:1	2.58509	3.01044	1.14698	0.56576	0	0	0	0	1.38109	0.56576	0	0	0	0	0	1.67612	-0.113352
P1	CGCTGGACACAAGACG-1;CGTAGGCAGTCGATAA-1	TCR176	2	TRAV27_None_TRAJ37_TGTGCAGGATACGGACCAATACTCGGACATGGCTCTAGCAACACAGGCAAACTAATCTTT-TRBV7-9_TRBD1_TRBJ1-4_TGTGCCAGCAGGGCCGGGACAGGCGGGTCAACTAATGAAAAACTGTTTTTT	2;Cluster9:1;Cluster3:1	3.09778	2.93851	1.42191	0	2.27516	1.47437	0	0	1.29733	0	1.22105	0	0	0	0	2.69289	0.0747344
P1	CGCGGTACAGTTTACG-1;GTCTCGTGTATTCTCT-1	TCR177	2	TRAV9-2_None_TRAJ52_TGTGCTACCCTTAATGCTGGTGGTACTAGCTATGGAAAGCTGACATTT-TRBV14_None_TRBJ1-6_TGTGCCAGCAGCCAAGATCTGAATTCACCCCTCCACTTT	2;Cluster4:1;Cluster1:1	2.13275	2.22057	1.07108	0.559858	0	0	0	0	0.75866	1.07108	0	0	0	0	1.70612	0.817355	0.0361369
P1	CGCGGTAAGAGGTTGC-1;TAAGTGCTCTGCAGTA-1	TCR178	2	TRAV14DV4_None_TRAJ41_TGTGCAACGCATTCCGGGTATGCACTCAACTTC-TRBV27_None_TRBJ1-1_TGTGCCAGCAGTTTACGGGTGAACACTGAAGCTTTCTTT	2;Cluster3:2	2.40519	3.04223	1.18055	0	2.66294	2.10306	0	0	0.562865	0	3.56904	0	2.04958	0	0	3.78485	0.617365
P1	CGATGGCTCCCAAGTA-1;GGCTCGAGTAGCTCCG-1	TCR179	2	TRAV27_None_TRAJ21_TGTGCAGGAAGTAGATACAACTTCAACAAATTTTACTTT-TRBV4-3_TRBD1_TRBJ2-2_TGCGCCAGCAGCCAAGATAGAGTATCAGGGCCGCTCACCGGGGAGCTGTTTTTT	2;Cluster4:1;Cluster3:1	2.11799	3.03595	1.06368	0	1.49759	1.4645	0	0	2.11799	1.3263	1.09712	0	0.476724	0	1.72711	3.00833	0.569373
P1	CCGTTCACAGCTGTGC-1;ACACCAACAGGGTACA-1	TCR180	2	TRAV8-2_None_TRAJ37_TGTGTTCTCTCTGGCAACACAGGCAAACTAATCTTT-TRBV10-3_TRBD1_TRBJ1-2_TGTGCCATCAGTGAGTCGGCAGGGAATACTAACTATGGCTACACCTTC	2;Cluster4:1;Cluster1:1	2.55102	3.23806	1.45623	0	1.64045	1.03999	0	0	0.912873	0.485877	0	0	0.299772	0	0.802986	1.79398	-0.0244592
P1	CCGTTCAAGTTCGATC-1;AGTTGGTCAGACGTAG-1	TCR181	2	TRAV8-4_None_TRAJ4_TGTGCTGTGATTCGTCATTTGGGTGGCTACAATAAGCTGATTTTT-TRBV6-3_TRBD1_TRBJ1-5_TGTGCCAGCAGTGACAGGGGCGGCAATCAGCCCCAGCATTTT	2;Cluster8:1;Cluster3:1	2.54028	3.20958	0.604115	0	1.42006	1.4993	0	0	0.918844	0	0.604115	0	0.815945	0	0.815945	2.30776	0.144889
P1	CATGACATCAGGTAAA-1;TCGGTAACATCATCCC-1	TCR182	2	TRAV2_None_TRAJ31_TGTGCTGTGGAGGATAACCGGGGGGCCAGACTCATGTTT-TRBV2_TRBD1_TRBJ1-5_TGTGCCAGCAGTAGGGACAGGGCCGGTAGCAATCAGCCCCAGCATTTT	2;Cluster1:2	2.06421	2.46895	0.604012	0.604012	0	0	0	0	0.62469	0	0	0	0	0	1.29915	1.29915	-0.0504196
P1	CAGCAGCTCAGTTGAC-1;AGGGTGAGTGTTGGGA-1	TCR183	2	TRAV12-1_None_TRAJ31_TGTGTGGTGACCGCTAACAATGCCAGACTCATGTTT-TRBV6-1_TRBD1_TRBJ2-7_TGTGCCAGCAGGGGGATACAGGGGAACCCCTACGAGCAGTACTTC	2;Cluster1:2	2.37159	3.11138	0.659707	0.533676	0	0	0	0	0.533676	0.659707	0	0	0	0	0.533676	2.78615	0.0433663
P1	CAGCAGCCATAACCTG-1;TATTACCAGCGTCAAG-1	TCR184	2	TRAV1-2_None_TRAJ4_TGTGCTACCTTGTTTTCTGGTGGCTACAATAAGCTGATTTTT-TRBV18_TRBD2_TRBJ2-1_TGTGCCAGCTCCCCAACAGGCGGACTAGCGGGGGACAATGAGCAGTTCTTC	2;Cluster6:1;Cluster2:1	2.15986	3.29881	0	0	1.27358	1.81208	0	0	0	0	0	0	0.787798	0	1.55953	1.55953	-0.0136119
P1	CACAGGCGTCTTCAAG-1;CGTTAGATCGTACCGG-1	TCR185	2	TRAV5_None_TRAJ47_TGTGCGGGAGAATATGGAAACAAACTGGTCTTT-TRBV7-9_TRBD1_TRBJ1-4_TGTGCCAGCAGGGCCGGGACAGGCGGGTCAACTAATGAAAAACTGTTTTTT	2;Cluster8:2	2.21657	1.89071	1.89706	0	1.89706	1.24452	0	0	0	0	2.07311	0	1.89071	0	0	2.95684	0.351292
P1	CAAGGCCTCGTGGTCG-1;ATAAGAGTCTGCTGCT-1	TCR186	2	TRAV19_None_TRAJ30_TGTGCTCTGAGGATTGATGACAAGATCATCTTT-TRBV5-1_TRBD1_TRBJ1-2_TGCGCCAGCAGCTTGGCCGTGGGACAGGGGGCGCGGACCTTC	2;Cluster3:1;Cluster1:1	1.97466	2.61326	1.27571	0.55861	0.830224	0.362666	0	0	1.55884	0.362666	0.92242	0	0.362666	0	0	1.1799	0.00173789
P1	ATTGGACGTTTGGCGC-1;ACCAGTACATCTCCCA-1	TCR187	2	TRAV12-3_None_TRAJ43_TGTGCAATGAGCGGGGAAGGTGACATGCGCTTT-TRBV6-1_TRBD2_TRBJ2-3_TGTGCCAGCAGTGAACAGCGGGGGACTAGCACAGATACGCAGTATTTT	2;Cluster6:1;Cluster2:1	2.48606	2.93926	0.741995	0.99142	1.17065	0.8897	0	0	0.461292	0.697077	1.44664	0	0.709363	0	0	0.282058	-0.0468821
P1	ATTATCCAGCCATCGC-1;TTTACTGGTGCACGAA-1	TCR188	2	TRAV12-3_None_TRAJ5_TGTGCAATGGTGGGTGCCACGGGCAGGAGAGCACTTACTTTT-TRBV20-1_None_TRBJ1-4_TGCAGTGCTAGCGAAGACGAAAAACTGTTTTTT	2;Cluster3:1;Cluster2:1	2.57786	3.03917	1.21109	0	0.704379	0.651783	0	0	1.92934	0.779422	1.71542	0	0	0	0	1.62977	0.201185
P1	ATTACTCGTAAGCACG-1;CTGATCCTCCCTCTTT-1	TCR189	2	TRAV3_None_TRAJ13_TGTGCTGTGAGATTGTATTCTGGGGGTTACCAGAAAGTTACCTTT-TRBV4-1_TRBD1_TRBJ2-7_TGCGCCAGCAGCCAAGAGGGGACAGGCAGGAGGTACGAGCAGTACTTC	2;Cluster8:2	1.36838	3.46219	0	0	0.889275	1.18159	0	0	0.889275	0	0.889275	0	0	0	0	2.25766	0.0932547
P1	ATCACGAGTGACAAAT-1;GCTGCAGTCTGGTATG-1	TCR190	2	TRAV3_None_TRAJ40_TGTGCTGTGAGAGACATGGAAGGAACCTACAAATACATCTTT-TRBV7-9_TRBD1_TRBJ2-7_TGTGCCAGCAGCCCGGGTGCGACTGCTGCTACCGCCTACGAGCAGTACTTC	2;Cluster3:2	3.17487	3.2314	0.700243	0	2.56649	1.81977	0.351315	0	1.16134	0.351315	2.7988	0	0.351315	0	0	2.68038	0.320396
P1	AGTCTTTCAGCCTATA-1;AGTGAGGTCTGCGTAA-1	TCR191	2	TRAV27_None_TRAJ20_TGTGCAGGAGTGGGGTTCGGCCACGACTACAAGCTCAGCTTT-TRBV7-2_None_TRBJ2-5_TGTGCCAGCAGCTTAGTACAGTTCCAAGAGACCCAGTACTTC	2;Cluster1:2	1.948	3.12615	0.900836	0.74686	0	0	0	0	1.24681	0.432647	0	0	0.311204	0	0.311204	1.23781	-0.100566
P1	AGGTCCGAGTGGGCTA-1;GCGCAACAGCGTTCCG-1	TCR192	2	TRAV29DV5_None_TRAJ44_TGTGCAGCAAGCGCGTTGACCGGCACTGCCAGTAAACTCACCTTT-TRBV5-1_None_TRBJ2-7_TGCGCCAGCAGCTTGGAGGGTGGCCTTCAGTACTACGAGCAGTACTTC	2;Cluster2:2	2.88305	2.56061	2.20189	0	2.02117	1.69715	0	0	2.24533	0	0	0	0	0	1.4819	0.965319	0.0513414
P1	AGGCCGTTCTTTCCTC-1;CACACCTTCATTCACT-1	TCR193	2	TRAV30_None_TRAJ49_TGTGGCACAGTATCGAACACCGGTAACCAGTTCTATTTT-TRBV11-2_TRBD1_TRBJ1-1_TGTGCCAGCAGCTTAGTTTTGATAGGCACTGAAGCTTTCTTT	2;Cluster6:1;Cluster3:1	3.22215	3.17688	0	0	2.30372	0.451093	0	0.451093	1.25105	0	2.72053	0	0.96285	0	0.451093	3.02369	0.497603
P1	AGCTTGATCTTCAACT-1;ACGTCAAGTTAAGGGC-1	TCR194	2	TRAV36DV7_None_TRAJ38_TGTGCTATCGGCGGGGCTGGCAACAACCGTAAGCTGATTTGG-TRBV19_TRBD2_TRBJ2-3_TGTGCCAGTAGTATAGTGGCGGGGGGTCGCACAGATACGCAGTATTTT	2;Cluster1:2	1.79311	3.0613	1.80447	1.12492	0	0	0	0	1.49208	0.483541	0	0	0	0	0	0.417165	-0.190669
P1	AGCTCCTGTAGATTAG-1;CTACCCACAGCCTTGG-1	TCR195	2	TRAV17_None_TRAJ27_TGTGCTAAGGGGCACACCAATGCAGGCAAATCAACCTTT-TRBV6-5_TRBD1_TRBJ2-5_TGTGCCAGCAGAAACCGACAGACCCAAGAGACCCAGTACTTC	2;Cluster5:1;Cluster3:1	3.11416	3.0218	1.02278	0	2.17263	1.72795	0	0	1.21393	0.210849	2.02748	0	0.590009	0	0.3587	3.15717	0.302561
P1	AGCGTCGCATTATCTC-1;CGGACTGTCTGTCAAG-1	TCR196	2	TRAV14DV4_None_TRAJ42_TGTGCAATGAGAGAGGGCTCGGTGGCCTTGGGAGGAAGCCAAGGAAATCTCATCTTT-TRBV4-1_TRBD1_TRBJ1-3_TGCGCCAGCAGGACAGGGGGTGACTCTGGAAACACCATATATTTT	2;Cluster6:1;Cluster4:1	3.28208	3.25051	1.70814	1.43612	0	0	0	0	0.913821	0.641799	1.08705	0	0	0.794323	0	2.81079	0.250271
P1	AGAGCTTGTTGATTGC-1;ACGCCGAAGGGATCTG-1	TCR197	2	TRAV27_None_TRAJ20_TGTGCAGGAGTGGGGTTCGGCCACGACTACAAGCTCAGCTTT-TRBV5-6_None_TRBJ2-1_TGTGCCAGCACCCCCGGCCCCTACAATGAGCAGTTCTTC	2;Cluster2:1;Cluster1:1	1.62214	2.91694	0.778075	0	0.481454	2.06337	0	0	1.33833	0.296567	0	0	0	0	0.481454	0.296621	-0.19564
P1	ACTGATGGTTGCGTTA-1;GTTCGGGTCTGCGGCA-1	TCR198	2	TRAV14DV4_None_TRAJ33_TGTGCAATGAGACCTATGGATAGCAACTATCAGTTAATCTGG-TRBV7-9_TRBD1_TRBJ1-4_TGTGCCAGCAGCTTAGCGAGGTCAAGGACAGGAAGTAGAAATGAAAAACTGTTTTTT	2;Cluster2:2	1.88143	2.50094	0.981251	0	1.75347	1.63041	0	0	1.51264	0	0	0	0	0	0.722953	1.03051	-0.103149
P1	ACCTTTATCGGAGGTA-1;CTGAAGTAGGATCGCA-1	TCR199	2	TRAV27_None_TRAJ20_TGTGCAGGAGTGGGGTTCGGCCACGACTACAAGCTCAGCTTT-TRBV7-9_TRBD1_TRBJ1-1_TGTGCCAGCATGGTAGGGGCTTCCACTGAAGCTTTCTTT	2;Cluster3:1;Cluster1:1	2.41402	2.78672	1.34929	0.624395	0	0	0	0	1.34929	0	0.301804	0	0	0	1.83511	2.31739	0.182201
P1	ACCGTAATCTGCTTGC-1;CAGCAGCCACCGGAAA-1	TCR200	2	TRAV3_None_TRAJ13_TGTGCTGTGAGATTGTATTCTGGGGGTTACCAGAAAGTTACCTTT-TRBV11-2_TRBD2_TRBJ2-1_TGTGCCAGCAGCTTAGGGACTAGCGGGAGTAATGAGCAGTTCTTC	2;Cluster4:1;Cluster2:1	2.48274	3.09025	0.989197	0	0.642775	1.63499	0	0	1.662	0	0	0	0	0	0.977742	2.22892	0.0427636
P1	ACACTGACAGCTGCTG-1;TAGTGGTCAAACTGCT-1	TCR201	2	TRAV39_None_TRAJ47_TGTGCCATGGAATATGGAAACAAGCTGGTCTTT-TRBV7-9_TRBD1_TRBJ1-1_TGTGCCAGCATGGTAGGGGCTTCCACTGAAGCTTTCTTT	2;Cluster8:2	2.93248	1.40939	1.81276	0	1.1994	1.81276	0	0	0.916459	0	2.42076	0	0	0	0.896297	2.60879	0.350911
P1	AAGTCTGCAGATCCAT-1;GGACGTCAGTCAAGCG-1	TCR202	2	TRAV10_None_TRAJ39_TGTGTGGTGAGCGCGGAAGATGCAGGCAACATGCTCACCTTT-TRBV7-9_TRBD1_TRBJ2-2_TGTGCCAGCAGTTATGCGGGGGGCCGACCCGGGGAGCTGTTTTTT	2;Cluster1:2	2.54161	2.98876	1.62559	0.509069	0	0	0	0	1.93443	0	0	0	0	0	0	1.76357	-0.0191359
P1	AACACGTCACGAGAGT-1;TCTTTCCTCCCTAATT-1	TCR203	2	TRAV8-4_None_TRAJ4_TGTGCTGTGATTCGTCATTTGGGTGGCTACAATAAGCTGATTTTT-TRBV7-9_None_TRBJ1-1_TGTGCCAGCAGCTTGGGCACTGAAGCTTTCTTT	2;Cluster8:1;Cluster3:1	2.82346	3.38634	1.06959	0	2.29379	0.700289	0.238585	0	0.520937	0.399433	3.19741	0	1.23043	0	0	2.24886	0.409293
P1	AAATGCCGTAAGTAGT-1;TACGGATAGGGCATGT-1	TCR204	2	TRAV1-1_None_TRAJ16_TGCGCTGTGAGAGGTCACGATGGCCAGAAGCTGCTCTTT-TRBV5-5_TRBD1_TRBJ2-5_TGTGCCAGCAGCCCGGGACAGGGGTCAGAGACCCAGTACTTC	2;Cluster1:2	1.99574	2.7928	0.3145	1.29326	0	0	0	0	1.04081	0.3145	0	0	0	0	0.534742	0	-0.225031
P1	TTTGTCACAGCTATTG-1	TCR205	1	TRAV12-3_None_TRAJ43_TGTGCAATGAGCGGGGAAGGTGACATGCGCTTT-TRBV7-9_None_TRBJ1-1_TGTGCCAGCAGCTTGGGCACTGAAGCTTTCTTT	1;Cluster3:1	2.68046	3.33874	0.78813	0	2.62411	1.60896	0.955142	0.336301	1.22335	0	3.53164	0	0.336301	0	0.336301	2.62411	0.488688
P1	TTTGGTTGTCCGAAGA-1	TCR206	1	TRAV13-2_None_TRAJ50_TGTGCAGAGCGGTACGACAAGGTGATATTT-TRBV12-3_TRBD2_TRBJ2-5_TGTGCCAGCACCCCGACTAGCGGGAGTCAAGAGACCCAGTACTTC	1;Cluster9:1	1.9589	2.56167	0.755209	0	0.516908	0.855975	0	0.516908	0.516908	0.755209	3.33482	0	0.20344	0	0.516908	0.755209	0.179778
P1	TTTGGTTCAGATGGCA-1	TCR207	1	TRAV19_None_TRAJ30_TGTGCTCTGAGGATTGATGACAAGATCATCTTT-TRBV6-1_TRBD2_TRBJ2-3_TGTGCCAGCAGTGAACAGCGGGGGACTAGCACAGATACGCAGTATTTT	1;Cluster3:1	2.52915	3.45887	0	0	2.7967	0	0	0	0	0	3.00757	0	0	0	2.52915	3.00757	0.53852
P1	TTTCCTCAGAGGGATA-1	TCR208	1	TRAV8-4_None_TRAJ13_TGTGCTGTGAGCCGTTCTGGGGGTTACCAGAAAGTTACCTTT-TRBV7-9_TRBD2_TRBJ2-5_TGTGCCAGCAGCCAGATAGCGGGGGGCCCGGAAGAGACCCAGTACTTC	1;Cluster1:1	3.07211	3.83498	0	0.863942	0	0	0	0	1.32042	0.863942	0	0	0	0	0	0	-0.224222
P1	TTTACTGGTAAGTTCC-1	TCR209	1	TRAV14DV4_None_TRAJ32_TGTGCAATGAGAGAGTGGGGTGCTACAAACAAGCTCATCTTT-TRBV5-1_TRBD2_TRBJ2-7_TGCGCCAGCAGCCTAGGGACCTCTGAGCAGTACTTC	1;Cluster3:1	2.80981	3.6893	0	0	1.73731	1.41618	0.576802	0	1.73731	0	0.940269	0	0.576802	0	0	0.940269	0.0493769
P1	TTGTAGGGTAATCACC-1	TCR210	1	TRAV12-3_None_TRAJ43_TGTGCAATGAGCGGGGAAGGTGACATGCGCTTT-TRBV7-9_TRBD1_TRBJ2-7_TGTGCCAGCCGGGGGGTTTCCTACGAGCAGTACTTC	1;Cluster3:1	2.94441	3.00989	1.81527	0	1.81527	0	0.826663	0.826663	1.27295	0	1.58043	0	1.27295	0	1.27295	2.62877	0.550426
P1	TTGGAACCACTCAGGC-1	TCR211	1	TRAV5_None_TRAJ26_TGTGCAGTCCAGAGGGACAACTATGGTCAGAATTTTGTCTTT-TRBV14_TRBD2_TRBJ2-2_TGTGCCAGCAGCCCCAACCCCGGGTCCCGCTTAGCGGGAGGGCCAAGCGGGGAGCTGTTTTTT	1;Cluster4:1	2.89792	3.31986	1.5703	0	0	0	0	0	1.0661	1.0661	0	0	0	0	0	1.0661	-0.0624911
P1	TTGCGTCAGGCAAAGA-1	TCR212	1	TRAV3_None_TRAJ13_TGTGCTGTGAGATTGTATTCTGGGGGTTACCAGAAAGTTACCTTT-TRBV12-4_TRBD1_TRBJ1-2_TGTGCCAGCAGCATGGGACAGGGATCGGTTGGCTACACCTTC	1;Cluster2:1	2.35787	3.17657	1.35339	0.671334	1.06942	0.671334	0	0	1.06942	0	0	0	0	0	1.90822	2.04095	0.0506409
P1	TTGCCGTTCCAAACTG-1	TCR213	1	TRAV24_None_TRAJ57_TGTGCCTTCCCTACTCAGGGCGGATCTGAAAAGCTGGTCTTT-TRBV7-9_TRBD2_TRBJ1-2_TGTGCCAGCAGCTTGGTGGGCCCTAACTATGGCTACACCTTC	1;Cluster2:1	1.86034	2.94898	1.52981	0	1.0327	1.86034	0	0	0	0	0	0	0	0	0	1.86034	-0.220541
P1	TTCTACACATATGGTC-1	TCR214	1	TRAV14DV4_None_TRAJ53_TGTGCAATGAGAGAGGCCGGAGGTAGCAACTATAAACTGACATTT-TRBV4-3_TRBD2_TRBJ2-7_TGCGCCAGCAGCCAAGGACGCGGGGGGGCTTACGAGCAGTACTTC	1;Cluster3:1	1.32578	3.14073	1.32578	0	0	1.63854	0	0	1.63854	0	2.06848	0	0	0	0	1.87644	0.129483
P1	TTCGGTCCAGATGGCA-1	TCR215	1	TRAV5_None_TRAJ31_TGTGCAGAGATTACCAAGCTCCATGCCAGACTCATGTTT-TRBV5-4_None_TRBJ1-5_TGTGCCAGCAGCTTGGCCCCCGGTCAGCCCCAGCATTTT	1;Cluster4:1	0	2.97577	1.20164	0	2.07653	2.33237	0	0	1.73186	0	0	0	0	0	0	2.70494	0.0563764
P1	TTCCCAGAGCCCAGCT-1	TCR216	1	TRAV6_None_TRAJ6_TGTGCTCTAGCCCCTCTAGGCCGATCAGGAGGAAGCTACATACCTACATTT-TRBV7-6_TRBD2_TRBJ2-6_TGTGCCAGCCGCCGGGACTCTGGGGCCAACGTCCTGACTTTC	1;Cluster3:1	2.6529	3.1621	1.05953	0	2.88843	1.05953	0	0	1.89537	0	2.77758	0	2.14477	0	1.05953	2.34421	0.622539
P1	TTAGTTCCATTTGCCC-1	TCR217	1	TRAV26-1_None_TRAJ48_TGCATCGTCAGAGTCGCTAACTTTGGAAATGAGAAATTAACCTTT-TRBV4-1_None_TRBJ2-2_TGCGCCAGCAGCCAAGGTCGGGGCACCGGGGAGCTGTTTTTT	1;Cluster1:1	1.94215	2.64916	1.75423	0	1.52262	1.22068	0	0	0.786065	0	0	0	0	0	0	1.52262	-0.182177
P1	TTAGTTCCAACAACCT-1	TCR218	1	TRAV14DV4_None_TRAJ31_TGTGCAATGAGAGAGGGCCGAGGAAATGCCAGACTCATGTTT-TRBV7-8_TRBD1_TRBJ1-2_TGTGCCAGCAGCTTAGTAAGGACAGACTATGGCTACACCTTC	1;Cluster3:1	3.09326	3.4835	1.01308	0	2.08148	1.50589	0	0	2.44447	0	2.58615	0	0	0	1.50589	3.24091	0.56965
P1	TTAGGCATCTCATTCA-1	TCR219	1	TRAV1-2_None_TRAJ39_TGTGCTGAATTGGGTAATGCAGGCAACATGCTCACCTTT-TRBV3-1_None_TRBJ1-5_TGTGCCAGCAGCCCCTCTTCTTTCCCTGGGCAGCCCCAGCATTTT	1;Cluster6:1	2.68044	3.33872	0	0	0	0	0	0	1.48113	0	0	0	0	0	0	1.48113	-0.0634383
P1	TGTTCCGAGTTTGCGT-1	TCR220	1	TRAV12-1_None_TRAJ42_TGTGTGGTGAACGTTCTCCGGGGAAGCCAAGGAAATCTCATCTTT-TRBV4-1_TRBD2_TRBJ2-1_TGCGCCAGCAGCCAGGGACTAGCGGGATACCGTGGTACCAATGAGCAGTTCTTC	1;Cluster1:1	1.66085	2.25419	0	1.34613	0	0	0	0	1.66085	0	0	0	0	0	1.66085	0.884289	-0.0305767
P1	TGTGGTAGTACCAGTT-1	TCR221	1	TRAV27_None_TRAJ53_TGTGCAGGAGGTCGGAGGAGTGGAGGTAGCAACTATAAACTGACATTT-TRBV7-9_TRBD2_TRBJ2-2_TGTGCCAGCCTAGGGCAGGGAGGTCCCGGGGAGCTGTTTTTT	1;Cluster3:1	2.91499	3.73082	1.9193	0	3.2659	1.58463	0	0	0	1.07798	3.52514	1.07798	2.36965	0	0	3.63326	0.742478
P1	TGTATTCCACGGTTTA-1	TCR222	1	TRAV12-2_None_TRAJ43_TGTGCCGTGAAAAGCAATGACATGCGCTTT-TRBV11-2_TRBD1_TRBJ1-4_TGTGCCAGCAGCTCAGGGGGCTGGGGAAAACTGTTTTTT	1;Cluster1:1	1.99716	3.19252	0	0	0.723359	0.723359	0	0	2.13173	0	0.723359	0	0.723359	0	0	2.25032	0.15997
P1	TGTATTCAGTGGAGAA-1	TCR223	1	TRAV3_None_TRAJ13_TGTGCTGTGAGATTGTATTCTGGGGGTTACCAGAAAGTTACCTTT-TRBV24-1_TRBD1_TRBJ2-3_TGTGCCACCAGTGGGCGGCCAGATACGCAGTATTTT	1;Cluster4:1	1.68068	3.07978	0.738264	0	1.68068	2.15711	0	0	1.86586	0	1.15833	0	0	0	0.738264	2.72129	0.226745
P1	TGGTTCCCACATAACC-1	TCR224	1	TRAV8-4_None_TRAJ4_TGTGCTGTGATTCGTCATTTGGGTGGCTACAATAAGCTGATTTTT-TRBV7-2_None_TRBJ2-5_TGTGCCAGCAGCTTAGTACAGTTCCAAGAGACCCAGTACTTC	1;Cluster5:1	2.69031	3.12909	0	0.810375	0.810375	0.485124	0	0	1.68095	0	0.485124	0	0	0	0	2.06282	-0.0372832
P1	TGGGCGTAGCTGAACG-1	TCR225	1	TRAV8-4_None_TRAJ47_TGTGCTGTGAGTCGATATGGAAACAAGCTGGTCTTT-TRBV27_TRBD2_TRBJ2-2_TGTGCCAGCAGTTGGACTAGCGCGAACACCGGGGAGCTGTTTTTT	1;Cluster2:1	2.0337	2.65918	0.978543	0.978543	0	0	0	0	0.978543	0.978543	0	0	0	0	1.46352	2.23033	0.148338
P1	TGGCCAGCACTCGACG-1	TCR226	1	TRAV5_None_TRAJ47_TGTGCGGGAGAATATGGAAACAAACTGGTCTTT-TRBV7-9_TRBD1_TRBJ1-1_TGTGCCAGCATGGTAGGGGCTTCCACTGAAGCTTTCTTT	1;Cluster8:1	3.4101	2.74946	0	0	2.74946	0	0	0	0	0	1.77122	0	0	0	0	2.74946	0.103267
P1	TGCTGCTTCAGCTTAG-1	TCR227	1	TRAV29DV5_None_TRAJ39_TGTGCATCACTGGGGAATGCAGGCAACATGCTCACCTTT-TRBV7-9_TRBD1_TRBJ2-7_TGTGCCAGCCGGGGGGTTTCCTACGAGCAGTACTTC	1;Cluster8:1	2.14228	3.1594	1.56012	0	2.50782	2.50782	0	0	0	0	2.14228	0	1.56012	0	1.56012	3.1594	0.484519
P1	TGCGCAGCATGCAACT-1	TCR228	1	TRAV12-1_None_TRAJ31_TGTGTGGTGAGGTATGCCAGACTCATGTTT-TRBV5-4_TRBD1_TRBJ1-2_TGTGCCAGCAGCTTGACAGGGACCTCAAACTATGGCTACACCTTC	1;Cluster3:1	2.22031	3.43734	0	0	1.86771	2.22031	1.31821	0	2.48047	0	2.85764	0	1.31821	0	0	3.43734	0.770962
P1	TGCCCATTCCTGCTTG-1	TCR229	1	TRAV21_None_TRAJ34_TGTGCTGTGAAGGTGAACCGGGGCACCGACAAGCTCATCTTT-TRBV5-5_TRBD1_TRBJ1-4_TGTGCCAGCAGCCCCAGGGGGTTAAATGAAAAACTGTTTTTT	1;Cluster1:1	2.03269	3.03993	1.46263	1.46263	0	0	0	0	1.46263	0	0	0	0	0	1.46263	1.78774	0.0521541
P1	TGATTTCTCTCTAAGG-1	TCR230	1	TRAV16_None_TRAJ49_TGTGCTCTAAAAATGTTCGTAGCCGGTAACCAGTTCTATTTT-TRBV2_TRBD2_TRBJ1-2_TGTGCCAGCAGTGAAAGACAAAGGGACCGCTACTATGGCTACACCTTC	1;Cluster3:1	3.30493	3.30493	1.40802	0	2.9718	0.933708	0.933708	0	0	0	2.59162	0	0.933708	0	0	3.55439	0.397627
P1	TGAGGGATCATGTAGC-1	TCR231	1	TRAV17_None_TRAJ27_TGTGCTAAGGGGCACACCAATGCAGGCAAATCAACCTTT-TRBV7-9_TRBD2_TRBJ1-1_TGTGCCAGCAGCCCCCTCGCGGGGGCTGAAGCTTTCTTT	1;Cluster3:1	2.25929	3.43454	2.25929	0	2.89882	1.66547	0	0	1.66547	0	2.25929	0	0	0	1.66547	2.89882	0.494508
P1	TGAGCATGTGATAAAC-1	TCR232	1	TRAV13-1_None_TRAJ11_TGTGCAGCAAGTTCGGGATACAGCACCCTCACCTTT-TRBV10-3_TRBD2_TRBJ2-3_TGTGCCATCAGTGAAGGAGGGAGAGACGGTACGCAGTATTTT	1;Cluster1:1	2.16986	3.11835	0.745814	0	1.16824	1.16824	0	0	0.440882	0	0	0	0	0	0.979166	1.58485	-0.0845872
P1	TGAGAGGGTGTCGCTG-1	TCR233	1	TRAV8-2_None_TRAJ8_TGTGTTGTGAGTGATCGACGGACAGGCTTTCAGAAACTTGTATTT-TRBV5-1_TRBD1_TRBJ1-2_TGCGCCAGCAGCTTGGCCGTGGGACAGGGGGCGCGGACCTTC	1;Cluster3:1	2.46146	2.93757	1.85018	0	1.02496	1.02496	0	0	1.02496	0	1.02496	0	1.02496	0	0	1.52038	0.037889
P1	TGACTAGAGCAGACTG-1	TCR234	1	TRAV3_None_TRAJ13_TGTGCTGTGAGATTGTATTCTGGGGGTTACCAGAAAGTTACCTTT-TRBV14_TRBD2_TRBJ2-1_TGTGCCAGCAGCCAAGTATGGGGAGCTCCATACAATGAGCAGTTCTTC	1;Cluster1:1	2.82151	3.13487	1.75947	0	1.87125	1.11879	0	0	1.97178	0.522981	0	0	0	0	0	1.48958	-0.0540473
P1	TGACAACCATTGCGGC-1	TCR235	1	TRAV1-2_None_TRAJ10_TGTGCTGTGAGAGATAGGGCCTGGGGAGGAGGAAACAAACTCACCTTT-TRBV7-6_TRBD2_TRBJ2-7_TGTGCCAGCAGCTTAACGGCAGCGGAGGGGGCCTACGAGCAGTACTTC	1;Cluster4:1	2.53316	2.95584	0.976888	0	0	1.7865	0	0	2.22796	0.976888	2.65672	0	0	0	0	0	0.196501
P1	TCTCTAATCTAGAGTC-1	TCR236	1	TRAV13-1_None_TRAJ36_TGTGCAGCCACCGATCAAACTGGGGCAAACAACCTCTTCTTT-TRBV5-1_TRBD1_TRBJ1-2_TGCGCCAGCAGCTTGGCCGTGGGACAGGGGGCGCGGACCTTC	1;Cluster9:1	2.59345	2.59345	0.881441	0	0.302763	0	0	0	1.01811	0.534848	0.723086	0	0	0	0	0	-0.248045
P1	TCTCTAAAGAAACGCC-1	TCR237	1	TRAV10_None_TRAJ20_TGTGTGGTGAGTGGAATTAACGACTACAAGCTCAGCTTT-TRBV27_TRBD1_TRBJ1-6_TGTGCCAGCAGTTTATTCTCTCCAGGGGGGGCGGTTTCACCCCTCCACTTT	1;Cluster3:1	2.36943	3.49173	1.32679	0	2.06969	0.868975	0	0	0	0	2.78681	0	0	0	1.63966	2.94434	0.322894
P1	TCTATTGTCATCACCC-1	TCR238	1	TRAV30_None_TRAJ33_TGTGGCACAGAGATAAGGATCCAGGATAGCAACTATCAGTTAATCTGG-TRBV20-1_TRBD1_TRBJ2-1_TGCAGTGCTAGAGAAGGGGTAGCTCCATACAATGAGCAGTTCTTC	1;Cluster3:1	2.66902	3.60556	1.70024	0	2.50047	1.70024	0	0	0	1.17484	2.0429	1.70024	1.17484	0	0	3.77311	0.582536
P1	TCTATTGGTAGCGTGA-1	TCR239	1	TRAV14DV4_None_TRAJ32_TGTGCAATGAGAGAGTGGGGTGCTACAAACAAGCTCATCTTT-TRBV27_TRBD1_TRBJ1-2_TGTGCCAGCAGTTTATCGGGCAGGAACTATGGCTACACCTTC	1;Cluster3:1	2.6032	3.02247	0	0	2.76329	1.73872	0.577555	0.577555	0.577555	0.577555	3.49798	0	1.98147	0	0	2.85734	0.633825
P1	TCTATTGCACTTAACG-1	TCR240	1	TRAV8-4_None_TRAJ4_TGTGCTGTGATTCGTCATTTGGGTGGCTACAATAAGCTGATTTTT-TRBV10-3_TRBD2_TRBJ2-3_TGTGCCATCAGTGAAGGAGGGAGAGACGGTACGCAGTATTTT	1;Cluster3:1	3.05845	3.43159	1.11967	0.523513	2.10699	1.81801	0.295631	0	1.11967	0.295631	1.49059	0	0	0	1.49059	2.69185	0.270019
P1	TCTATTGCACCCTATC-1	TCR241	1	TRAV12-2_None_TRAJ9_TGTGCCGAGAATACTGGAGGCTTCAAAACTATCTTT-TRBV12-4_None_TRBJ2-7_TGTGCCGTAAGAGTGTATCACGAGCAGTACTTC	1;Cluster1:1	2.57404	2.57404	1.61732	0	1.10519	2.20598	0	0	1.95436	0	0	0	0	0	0	2.20598	-0.0158829
P1	TCGTACCCACTCAGGC-1	TCR242	1	TRAV3_None_TRAJ13_TGTGCTGTGAGATTGTATTCTGGGGGTTACCAGAAAGTTACCTTT-TRBV10-2_TRBD1_TRBJ2-6_TGTATTTCTGCGCCAGCGGGAAGGGGGCAGCCCAGTGCTGGGGCCAACGTCCTGACTTTC	1;Cluster4:1	2.32189	3.156	0.703919	0	1.62662	2.09822	0	0	1.62662	0.703919	0	0	0	0	1.62662	2.32189	0.205393
P1	TCGTACCCACACCGAC-1	TCR243	1	TRAV1-2_None_TRAJ13_TGTGCTGTGAGAGATGGGGGTTACCAGAAAGTTACCTTT-TRBV4-3_TRBD1_TRBJ2-7_TGCGCCAGCAGCCAAGATTCCAGGGGATCCTACGAGCAGTACTTC	1;Cluster3:1	3.34041	3.47878	1.12968	0	2.75129	2.60772	0	0	0	0	1.98569	0	0	0	0	2.23844	0.0329222
P1	TCGTACCCAATCTACG-1	TCR244	1	TRAV3_None_TRAJ13_TGTGCTGTGAGATTGTATTCTGGGGGTTACCAGAAAGTTACCTTT-TRBV7-2_None_TRBJ2-3_TGTGCCAGCAGCGCCCAAGATCGAGATACGCAGTATTTT	1;Cluster3:1	2.45042	3.05888	1.29426	0	1.97121	1.97121	0	0	0.632743	0	2.97237	0	1.68896	0	1.29426	3.31357	0.543694
P1	TCGGTAAGTTGGTGGA-1	TCR245	1	TRAV1-1_None_TRAJ10_TGCGCTTTCACGGGAGGAGGAAACAAACTCACCTTT-TRBV11-2_TRBD2_TRBJ2-7_TGTGCCAGCAGCTTGGGAGATGGGCCCTACTACGAGCAGTACTTC	1;Cluster4:1	1.83049	3.5565	0	0	1.28606	1.83049	0	0	1.83049	0	0	0	0	0	1.83049	1.28606	0.119079
P1	TCGGGACCACCACCAG-1	TCR246	1	TRAV12-3_None_TRAJ43_TGTGCAATGAGCGGGGAAGGTGACATGCGCTTT-TRBV6-1_TRBD2_TRBJ2-3_TGTGCAACTAGCGGAATTGTCACAGATACGCAGTATTTT	1;Cluster2:1	2.70995	3.44665	1.2054	0	2.76051	2.4098	0.576255	0.939509	1.97892	0.939509	2.47747	0	0	0	0.576255	1.41523	0.426699
P1	TCCCGATCAAGTTGTC-1	TCR247	1	TRAV3_None_TRAJ13_TGTGCTGTGAGATTGTATTCTGGGGGTTACCAGAAAGTTACCTTT-TRBV27_None_TRBJ2-3_TGTGCCAGCAGCCCGGGGTTGAGAGATACGCAGTATTTT	1;Cluster6:1	2.81179	3.3725	0	0	1.41778	1.41778	0	0	0	0	0	0	1.98181	0	0	0	-0.152368
P1	TCCCGATCAAACCTAC-1	TCR248	1	TRAV4_None_TRAJ34_TGCCTCGTGGTTTCGACCGACAAGCTCATCTTT-TRBV5-5_TRBD1_TRBJ2-3_TGTGCCAGCAGCTCGACCCCCTCCAGGGGGGCAACAGATACGCAGTATTTT	1;Cluster3:1	3.14246	2.75835	2.32568	0	2.12667	1.54617	0	0	0	0	2.63383	0	1.04617	0	1.54617	3.85372	0.514824
P1	TCCACACAGGTTACCT-1	TCR249	1	TRAV20_None_TRAJ35_TGTGCTGTGGGCACAGGCTTTGGGAATGTGCTGCATTGC-TRBV28_TRBD2_TRBJ1-2_TGTGCCAGCAGTCTGGGACAGCGGGGCTACACCTTC	1;Cluster1:1	1.05195	3.54207	0	0	1.05195	0	0	0	1.05195	0	0	0	0	0	0	1.88551	-0.116104
P1	TCAGCAATCTGAAAGA-1	TCR250	1	TRAV22_None_TRAJ28_TGTGCTGTGGGTGGGTCGCACTCTGGGGCTGGGAGTTACCAACTCACTTTC-TRBV6-5_TRBD2_TRBJ2-1_TGTGCCAGCAGTTACTTTGCGGGGGTTGAGCAGTTCTTC	1;Cluster3:1	2.74139	2.85198	1.53194	0	1.03445	1.86264	0	0	2.11073	0	1.53194	0	0	0	1.86264	3.0421	0.408949
P1	TCAGCAAGTAAGGATT-1	TCR251	1	TRAV1-1_None_TRAJ15_TGCGCTGTGAGAGATACTTCCAACCAGGCAGGAACTGCTCTGATCTTT-TRBV6-1_TRBD1_TRBJ2-7_TGTGCCAGCAGTGAATGGGGGGGTAGGGTCTACGAGCAGTACTTC	1;Cluster3:1	1.90391	3.08851	0	0	1.90391	1.5703	0	0	1.0661	0	0	0	0	0	1.5703	0	-0.140073
P1	TCAACGAGTCCGTGAC-1	TCR252	1	TRAV8-2_None_TRAJ43_TGTGTTGTGAGTGATCGTAACAATGACATGCGCTTT-TRBV4-1_TRBD1_TRBJ1-1_TGCGCCAGCAGCCCAGCCGGGACAGGGTTGACTGAAGCTTTCTTT	1;Cluster3:1	3.08401	3.27005	1.38077	0	3.14994	1.93959	0.911874	0	0.911874	0	2.13356	0	0.911874	0	0	3.85351	0.452496
P1	TATGCCCGTCTAAAGA-1	TCR253	1	TRAV3_None_TRAJ21_TGTGCTGTGAGAGACAAAGACTTCAACAAATTTTACTTT-TRBV6-6_TRBD1_TRBJ2-5_TGTGCCAGCAGCATTACAGGGGAAGGCGAGACCCAGTACTTC	1;Cluster3:1	2.32297	2.83969	2.32297	0	1.19438	0	0	0	1.19438	0	2.06743	0	0	0	0	0	-0.0413429
P1	TAGTTGGAGTGGAGTC-1	TCR254	1	TRAV27_None_TRAJ20_TGTGCAGGAGTGGGGTTCGGCCACGACTACAAGCTCAGCTTT-TRBV5-1_TRBD1_TRBJ1-2_TGCGCCAGCAGCTTGGCCGTGGGACAGGGGGCGCGGACCTTC	1;Cluster1:1	2.97733	3.34061	1.35247	0	0	0	0	0	2.40102	0	0	0	0	0	0.889325	1.35247	0.024281
P1	TAGTGGTTCTGCAGTA-1	TCR255	1	TRAV30_None_TRAJ33_TGTGGCACAGAGATAAGGATCCAGGATAGCAACTATCAGTTAATCTGG-TRBV10-3_TRBD1_TRBJ1-2_TGTGCCATCAGTGAGTCGGCAGGGAATACTAACTATGGCTACACCTTC	1;Cluster3:1	2.4783	2.90644	1.53479	0	1.71387	1.71387	0.647147	0	0.647147	0.647147	1.86571	2.6204	0.647147	0	1.0368	2.6204	0.589659
P1	TAGCCGGAGTGCGTGA-1	TCR256	1	TRAV8-2_None_TRAJ43_TGTGTTGTGGCTGCCCACAATAACAATGACATGCGCTTT-TRBV10-3_TRBD1_TRBJ1-2_TGTGCCATCAGTGAGTCGGCAGGGAATACTAACTATGGCTACACCTTC	1;Cluster3:1	2.80149	3.27805	0.934881	0	2.16729	2.16729	0	0	1.20007	0	1.73001	0	0	0	0.57293	2.84738	0.191986
P1	TAGAGCTTCAGGTTCA-1	TCR257	1	TRAV29DV5_None_TRAJ28_TGTGCAGCAAGCGAGGACTCTGGGGCTGGGAGTTACCAACTCACTTTC-TRBV7-2_None_TRBJ2-3_TGTGCCAGCAGCTTATTTTTCGGCGGAGATACGCAGTATTTT	1;Cluster3:1	1.91391	3.12118	1.35835	0	0.893995	1.35835	0	0	1.35835	0	2.73753	0	0.893995	0	0.893995	2.909	0.48455
P1	TAGAGCTGTCCTGCTT-1	TCR258	1	TRAV20_None_TRAJ23_TGTGCTGTGCAGGCGCGGTATAACCAGGGAGGAAAGCTTATCTTC-TRBV6-1_TRBD2_TRBJ2-1_TGTGCCAGCACCCAGACAAGCTCCTACAATGAGCAGTTCTTC	1;Cluster3:1	2.61888	2.31114	0	0	1.03574	1.5335	0	0	3.12704	0	3.12704	0	1.03574	0	0	1.86432	0.494539
P1	TAGAGCTAGCGGCTTC-1	TCR259	1	TRAV2_None_TRAJ36_TGTGCTGTGGGGGGAACTGGGGCAAACAACCTCTTCTTT-TRBV4-2_TRBD2_TRBJ2-1_TGTGCCAGCAGCCAAGATTGGGGACTAGTTAATGAGCAGTTCTTC	1;Cluster2:1	1.75232	3.27447	0.951395	0	1.42999	0	0	0	1.75232	0	0.951395	0	0	0	0.951395	1.75232	0.105717
P1	TAGACCATCGGCCGAT-1	TCR260	1	TRAV3_None_TRAJ13_TGTGCTGTGAGATTGTATTCTGGGGGTTACCAGAAAGTTACCTTT-TRBV12-4_TRBD2_TRBJ2-5_TGTGCCAGCAGCTCGGGGACTCTTCAAGAGACCCAGTACTTC	1;Cluster2:1	2.66766	3.36189	1.40946	0	1.40946	1.81747	0	0	1.11923	0.70865	1.11923	0	0	0	1.11923	1.63413	0.13651
P1	TAGACCACACTTGGAT-1	TCR261	1	TRAV13-1_None_TRAJ36_TGTGCAGCCACCGATCAAACTGGGGCAAACAACCTCTTCTTT-TRBV14_TRBD1_TRBJ2-7_TGTGCCAGCAGCTGGGGGACAGGGGGGTACGAGCAGTACTTC	1;Cluster3:1	2.51476	3.3596	1.68995	0.816526	1.42469	1.42469	0.816526	0	1.06262	0.489385	1.80014	0	1.06262	0	0	1.06262	0.143169
P1	TACTTGTCAAGTCTAC-1	TCR262	1	TRAV14DV4_None_TRAJ42_TGTGCAATGAGAGAGGGGGATTATGGAGGAAGCCAAGGAAATCTCATCTTT-TRBV13_None_TRBJ1-5_TGTGCCAGCAGTTTAAGACATAGCAATCAGCCCCAGCATTTT	1;Cluster6:1	2.57816	3.58343	0	0	0	0.924896	0	0	0.924896	0	0	0	0	0	2.31547	1.39704	0.0545031
P1	TACTTACGTCTCTTAT-1	TCR263	1	TRAV21_None_TRAJ23_TGTGCTGTCCACCATGCAGAGGGAGGAAAGCTTATCTTC-TRBV15_None_TRBJ2-1_TGTGCCACCAGCAGAGAAAGGGAACGGGCCAATGAGCAGTTCTTC	1;Cluster2:1	2.42769	2.5952	1.12055	0	2.73863	2.22637	0	0	0	0	0	0	1.12055	0	0	1.97403	-0.100735
P1	TACTCGCTCTACTTAC-1	TCR264	1	TRAV12-2_None_TRAJ33_TGTGCCGCCTGGGGGAGCAACTATCAGTTAATCTGG-TRBV7-9_TRBD1_TRBJ1-4_TGTGCCAGCAGGGCCGGGACAGGCGGGTCAACTAATGAAAAACTGTTTTTT	1;Cluster8:1	1.7688	2.74672	1.7688	0	1.7688	0	0	0	0	0	1.7688	0	0	0	0	2.37282	0.0945786
P1	TACTCATTCTCTTATG-1	TCR265	1	TRAV8-2_None_TRAJ37_TGTGTTCTCTCTGGCAACACAGGCAAACTAATCTTT-TRBV7-9_TRBD1_TRBJ1-1_TGTGCCAGCATGGTAGGGGCTTCCACTGAAGCTTTCTTT	1;Cluster1:1	3.12513	3.40177	0	0	1.53194	1.53194	0	0	2.47497	1.53194	1.53194	0	0	0	0	2.74139	0.473952
P1	TACTCATAGATCGGGT-1	TCR266	1	TRAV24_None_TRAJ11_TGTGCCCCCCTGAATTCAGGATACAGCACCCTCACCTTT-TRBV19_TRBD1_TRBJ2-2_TGTGCCAGTAGCCAAAGCAGGGGGCCCACCGGGGAGCTGTTTTTT	1;Cluster1:1	2.02652	2.95052	0	0	0	0	0	0	1.78183	0	0	0	0	0	0	1.78183	-0.0695736
P1	TACCTTAAGCCACCTG-1	TCR267	1	TRAV5_None_TRAJ43_TGTGCAGAGGGGTACAATGACATGCGCTTT-TRBV12-5_TRBD1_TRBJ2-7_TGTGCTAGTGGCTACGATACCACAGGGGCCTCCTACGAGCAGTACTTC	1;Cluster3:1	2.79843	3.28459	2.25822	0	2.06087	0.998132	0.998132	0	1.81476	0	1.81476	0	0.998132	0	0	2.68823	0.431527
P1	TACCTATGTAAGAGAG-1	TCR268	1	TRAV27_None_TRAJ20_TGTGCAGGAGTGGGGTTCGGCCACGACTACAAGCTCAGCTTT-TRBV4-2_TRBD1_TRBJ2-1_TGTGCCAGCGCAACTTCGGAACTGGGGGATGAGCAGTTCTTC	1;Cluster2:1	2.26502	2.49299	1.78039	0	1.24303	1.96924	0	0	1.54738	0.803366	0	0	0.803366	0	1.54738	0	0.0361684
P1	TACAGTGCAAAGGAAG-1	TCR269	1	TRAV8-2_None_TRAJ8_TGTGTTGTGAGTGATCGACGGACAGGCTTTCAGAAACTTGTATTT-TRBV6-3_TRBD1_TRBJ1-5_TGTGCCAGCAGTGACAGGGGCGGCAATCAGCCCCAGCATTTT	1;Cluster4:1	2.29884	3.40547	0	0	0	0	0	0	0	0	1.47269	0	0	0	1.17577	0.751568	-0.111578
P1	TACACGATCGCGTAGC-1	TCR270	1	TRAV12-3_None_TRAJ23_TGTGCAATTCACCAGGGAGGAAAGCTTATCTTC-TRBV7-9_TRBD2_TRBJ1-1_TGTGCCAGCAGCTCATCCCGGGGAGGGGGGGGGAACACTGAAGCTTTCTTT	1;Cluster6:1	1.72349	2.96611	1.72349	0	1.72349	2.96611	0	0	0	0	4.02978	0	1.72349	0	0	3.35426	0.595445
P1	TACACGAAGATCCTGT-1	TCR271	1	TRAV27_None_TRAJ20_TGTGCAGGAGTGGGGTTCGGCCACGACTACAAGCTCAGCTTT-TRBV14_TRBD2_TRBJ2-1_TGTGCCAGCAGCCAAGTATGGGGAGCTCCATACAATGAGCAGTTCTTC	1;Cluster1:1	2.47992	2.74644	1.2329	0.795516	0	0	0	0	1.39599	0.474862	0	0	0	0	1.39599	2.03936	0.062771
P1	TAAGTGCAGAGTAATC-1	TCR272	1	TRAV19_None_TRAJ52_TGTGCTCTGAGTGAGGCATGGGCTGGTGGTACTAGCTATGGAAAGCTGACATTT-TRBV6-6_None_TRBJ1-4_TGTGCCAGCAGGTCAGGTGCAACTAATGAAAAACTGTTTTTT	1;Cluster4:1	2.61944	2.88874	1.65683	0	0.881379	1.89566	0	0	2.38873	0.881379	1.34246	0	0	0	0	1.89566	0.23014
P1	GTTTCTACAGTCACTA-1	TCR273	1	TRAV12-3_None_TRAJ43_TGTGCAATGAGCGGGGAAGGTGACATGCGCTTT-TRBV20-1_TRBD1_TRBJ1-4_TGCAGTGCTAAGGACAGTACGGGTCTCGCTGAAAAACTGTTTTTT	1;Cluster2:1	1.7184	2.74016	1.19022	0.926322	2.31759	1.57132	0	0	2.15478	0.566791	0	0	0	0	0.926322	1.8466	0.0693099
P1	GTTCGGGAGAGACGAA-1	TCR274	1	TRAV3_None_TRAJ13_TGTGCTGTGAGATTGTATTCTGGGGGTTACCAGAAAGTTACCTTT-TRBV3-1_TRBD2_TRBJ2-2_TGTGCCAGCAGCCTTTACAGCGGGATTAGGACCGGGGAGCTGTTTTTT	1;Cluster6:1	2.82796	3.21352	0	0	0	0	0	0	0	0	0	0	0	0	0	2.19226	-0.134322
P1	GTGTTAGTCGTCGTTC-1	TCR275	1	TRAV21_None_TRAJ28_TGTGCTCCCCACGGGGCCCCCTCTGGGGCTGGGAGTTACCAACTCACTTTC-TRBV5-1_TRBD1_TRBJ1-2_TGCGCCAGCAGCTTGGCCGTGGGACAGGGGGCGCGGACCTTC	1;Cluster1:1	2.50983	3.09552	0.561627	1.1819	0	0	0	0	1.1819	0	0	0	0	0	1.38981	0	-0.192487
P1	GTGTTAGTCCTATTCA-1	TCR276	1	TRAV12-3_None_TRAJ43_TGTGCAATGAGCGGGGAAGGTGACATGCGCTTT-TRBV7-9_TRBD1_TRBJ2-1_TGTGCCAGCAGCCGAGGACAGGGGGCCTACAATGAGCAGTTCTTC	1;Cluster6:1	2.80341	3.26534	0	0	1.0776	1.58416	0	0	1.58416	0	0	0	0	0	0	1.0776	-0.122855
P1	GTGGGTCTCGCACTCT-1	TCR277	1	TRAV17_None_TRAJ27_TGTGCTAAGGGGCACACCAATGCAGGCAAATCAACCTTT-TRBV6-1_TRBD2_TRBJ2-3_TGTGCAACTAGCGGAATTGTCACAGATACGCAGTATTTT	1;Cluster3:1	2.87917	2.96332	1.86711	0	2.51203	1.80483	0	0	1.2072	0.941079	2.44656	0	0.577384	0	0	2.08348	0.234344
P1	GTCTCGTAGCAGGTCA-1	TCR278	1	TRAV3_None_TRAJ13_TGTGCTGTGAGATTGTATTCTGGGGGTTACCAGAAAGTTACCTTT-TRBV4-2_TRBD1_TRBJ2-1_TGTGCCAGCGCAACTTCGGAACTGGGGGATGAGCAGTTCTTC	1;Cluster4:1	2.40704	3.35159	1.04259	0	2.22619	2.32069	0	0	1.04259	0.651426	0	0	0	0	0	2.12181	-0.0532746
P1	GTCGGGTTCACAACGT-1	TCR279	1	TRAV2_None_TRAJ11_TGTGCTGTCCTCATGAATTCAGGATACAGCACCCTCACCTTT-TRBV4-2_TRBD2_TRBJ2-7_TGTGCCAGCAGCCAGTCGCGGGGGGAGGACGAGCAGTACTTC	1;Cluster7:1	2.54031	3.28481	1.20499	0.773971	0	0	0.773971	0	2.08071	0.773971	1.20499	0	0	0	1.92305	1.20499	0.344678
P1	GTCCTCACAGTTTACG-1	TCR280	1	TRAV12-3_None_TRAJ52_TGTGCAATGGGGGCTGGTGGTACTAGCTATGGAAAGCTGACATTT-TRBV5-1_TRBD1_TRBJ1-2_TGCGCCAGCAGCTTGGCCGTGGGACAGGGGGCGCGGACCTTC	1;Cluster1:1	2.80812	3.00054	1.79598	0.695682	1.10199	0.919331	0	0	2.01929	0.695682	1.87609	0	0	0.407156	1.25638	2.77734	0.42663
P1	GTCATTTCACGAAATA-1	TCR281	1	TRAV21_None_TRAJ36_TGTGCTGTCCGGCAAACTGGGGCAAACAACCTCTTCTTT-TRBV6-3_None_TRBJ2-3_TGTGCCAGCAGATACTCCTTCTCCCGCACAGATACGCAGTATTTT	1;Cluster7:1	1.95121	2.95029	0.791832	1.22814	0	0	0.791832	0	2.24623	0	0	0	0	0	3.12386	2.36645	0.385752
P1	GTCATTTAGAGCTTCT-1	TCR282	1	TRAV12-3_None_TRAJ43_TGTGCAATGAGCGGGGAAGGTGACATGCGCTTT-TRBV7-9_TRBD1_TRBJ1-4_TGTGCCAGCAGGGCCGGGACAGGCGGGTCAACTAATGAAAAACTGTTTTTT	1;Cluster3:1	2.58825	3.35653	0.705834	0	1.96756	1.11549	0	0	2.10154	0	1.11549	0	1.40527	0	0	2.10154	0.238361
P1	GTCACGGTCTGCGACG-1	TCR283	1	TRAV5_None_TRAJ23_TGTGCAGAGAAGGTGAACCAGGGAGGAAAGCTTATCTTC-TRBV28_TRBD2_TRBJ2-1_TGTGCCAGCAGTGACACGTGGACTAATGGACCCAATGAGCAGTTCTTC	1;Cluster1:1	1.6429	2.92976	1.98172	1.4177	0	0	0	0	1.98172	0.714192	0	0	0	0	0	1.4177	-0.0511745
P1	GTCACGGCACGACGAA-1	TCR284	1	TRAV1-2_None_TRAJ33_TGTGCTTCCCGCCCGGGTAGCAACTATCAGTTAATCTGG-TRBV20-1_TRBD2_TRBJ2-1_TGCAGTGCTCTAGATCGACTAGCGGGAGAACATGAGCAGTTCTTC	1;Cluster3:1	2.52337	2.96284	1.72066	0	2.83666	2.32007	2.06462	0	1.19213	1.19213	3.74464	0	3.17559	0	2.69223	3.68887	1.33032
P1	GTACTTTCATAAGACA-1	TCR285	1	TRAV14DV4_None_TRAJ47_TGTGCAATGACCCACAAGAGGGGGGAATATGGAAACAAGCTGGTCTTT-TRBV6-3_TRBD1_TRBJ1-5_TGTGCCAGCAGTGACAGGGGCGGCAATCAGCCCCAGCATTTT	1;Cluster2:1	2.50819	3.24575	1.5098	0	2.24729	1.65461	0	0	1.34043	0	2.16984	0	0.533664	0	0	2.76055	0.203198
P1	GGTGAAGTCCCTCTTT-1	TCR286	1	TRAV12-1_None_TRAJ28_TGTGTGGTGACTTCATACTCTGGGGCTGGGAGTTACCAACTCACTTTC-TRBV5-4_None_TRBJ1-2_TGTGCCAGCAGCTTGACAGATAACTATGGCTACACCTTC	1;Cluster3:1	1.66362	2.97245	0	0	0.886296	1.66362	0	0	2.09564	0.886296	1.66362	0	0.886296	0	0	1.90278	0.341091
P1	GGGTCTGGTGCTCTTC-1	TCR287	1	TRAV29DV5_None_TRAJ36_TGTGCAGCAAGTGGGGTAACTGGGGCAAACAACCTCTTCTTT-TRBV7-8_None_TRBJ2-7_TGTGCCAGCAGCTTAATTGGAAACGAGCAGTACTTC	1;Cluster4:1	2.1144	2.7453	1.03715	0	1.53522	0	0	0	1.03715	1.03715	0	0	0	0	0	1.86617	-0.0227008
P1	GGGCATCCATCTACGA-1	TCR288	1	TRAV16_None_TRAJ57_TGTGCTCTAAGTGGCCTAGGTGGTCAGGGCGGATCTGAAAAGCTGGTCTTT-TRBV5-1_TRBD1_TRBJ2-2_TGCGCCAGCAGCCGTCAGGGGACCGGGGAGCTGTTTTTT	1;Cluster6:1	2.91517	3.73101	1.91947	1.91947	0	0	0	0	0	0	0	2.53644	0	0	0	1.91947	0.126471
P1	GGGCACTGTCTAGCGC-1	TCR289	1	TRAV8-1_None_TRAJ32_TGTGCCGTGAGGGGTGGTGCTACAAACAAGCTCATCTTT-TRBV11-2_None_TRBJ2-1_TGTGCCACCCTGACTGAGTACAATGAGCAGTTCTTC	1;Cluster3:1	2.9471	3.17695	0	0	2.52466	1.4544	0.971142	0	1.77882	0.971142	2.38377	0	1.77882	0	0	2.64814	0.667145
P1	GGGCACTAGGGAACGG-1	TCR290	1	TRAV8-6_None_TRAJ49_TGTGCTGTGAGTGAGGTGGAGGGTAACCAGTTCTATTTT-TRBV28_TRBD1_TRBJ1-2_TGTGCCAGCAGTCCCTTCGACAGCTATGGCTACACCTTC	1;Cluster1:1	2.91149	3.13637	1.00738	0.457093	0	0	0	0	1.82701	0.457093	0	0	0	0	0.457093	0.457093	-0.125807
P1	GGGATGAAGTTGAGAT-1	TCR291	1	TRAV27_None_TRAJ20_TGTGCAGGAGTGGGGTTCGGCCACGACTACAAGCTCAGCTTT-TRBV7-2_TRBD1_TRBJ1-2_TGTGCCAGCAGCTTAGGAGGGACAGGGATCTATGGCTACACCTTC	1;Cluster1:1	1.84875	3.07909	1.46901	0.512216	0.849284	1.46901	0	0	1.84875	0	0	0	0	0.512216	0	1.46901	-0.0619112
P1	GGGAATGTCAGTTAGC-1	TCR292	1	TRAV29DV5_None_TRAJ34_TGTGCAGCAAAATCCGTAAGCGACAAGCTCATCTTT-TRBV7-9_TRBD1_TRBJ1-3_TGTGCCAGCAGCATAGGACAGGGGATTGGAAACACCATATATTTT	1;Cluster3:1	2.93548	3.51718	1.93781	0	2.29408	0	0	1.37921	1.93781	0	3.32309	0	1.93781	0	0	4.10157	0.953237
P1	GGGAATGAGTATCTCG-1	TCR293	1	TRAV3_None_TRAJ13_TGTGCTGTGAGATTGTATTCTGGGGGTTACCAGAAAGTTACCTTT-TRBV6-5_TRBD1_TRBJ1-2_TGTGCCAGCAGTTGGCGGACAGGGCAAAGTGGCTACACCTTC	1;Cluster3:1	2.74876	3.37148	1.17857	0	1.89074	1.89074	0	0	2.18313	0	2.30247	0	0	0	0	3.15688	0.345353
P1	GGGAATGAGAGATGAG-1	TCR294	1	TRAV27_None_TRAJ20_TGTGCAGGAGTGGGGTTCGGCCACGACTACAAGCTCAGCTTT-TRBV11-2_TRBD2_TRBJ2-1_TGTGCCAGCAGCTTAGGGACTAGCGGGAGTAATGAGCAGTTCTTC	1;Cluster1:1	2.30422	3.20965	0.970531	1.24098	0.970531	0.598656	0	0	1.24098	0.598656	0	0	0	0	1.90772	0.598656	-0.0270168
P1	GGCTCGATCGCTTAGA-1	TCR295	1	TRAV8-6_None_TRAJ4_TGTGCTGTGATTCGTCATTTGGGTGGCTACAATAAGCTGATTTTT-TRBV3-1_TRBD2_TRBJ2-2_TGTGCCAGCAGCCTTTACAGCGGGATTAGGACCGGGGAGCTGTTTTTT	1;Cluster6:1	2.39744	3.4335	1.79134	0	0	0	0	0	0	0	0	0	0	0	0	0	-0.292174
P1	GGCGTGTAGCTAAGAT-1	TCR296	1	TRAV13-2_None_TRAJ54_TGTGCAGAGACCTACGGAGCCCAGAAGCTGGTATTT-TRBV20-1_TRBD2_TRBJ2-5_TGCAGTGCTAGGGTTTTCGGGGGGGGTAGCCAAGAGACCCAGTACTTC	1;Cluster1:1	2.34365	2.60704	1.42063	1.42063	0	0	0	0	0	0	0	0	0	0	0	0	-0.356998
P1	GGCAATTCAGTTTACG-1	TCR297	1	TRAV13-2_None_TRAJ40_TGTGCAGAGAGCTCAGGAACCTACAAATACATCTTT-TRBV7-2_TRBD1_TRBJ2-1_TGTGCCAGCACCCGACAGGGGGCCAATGAGCAGTTCTTC	1;Cluster3:1	1.00084	3.61448	2.26206	0	1.00084	1.49091	0	0	1.49091	1.00084	3.35093	0	0	0	0	2.80246	0.497404
P1	GGATGTTTCTTGCCGT-1	TCR298	1	TRAV14DV4_None_TRAJ28_TGTGCAATGAGATGCTACTGGGGCTGGGAGTTACCAACTCACTTT-TRBV24-1_TRBD1_TRBJ2-1_TGTGCCACCAGCAGAGAGGGACAGTCCTACAATGAGCAGTTCTTC	1;Cluster1:1	2.41892	2.89348	0.995328	1.48415	0	0	0	0	0.995328	0	0	0	0	0	1.48415	0	-0.176
P1	GGACAGAGTCACCCAG-1	TCR299	1	TRAV3_None_TRAJ13_TGTGCTGTGAGATTGTATTCTGGGGGTTACCAGAAAGTTACCTTT-TRBV5-6_None_TRBJ2-1_TGTGCCAGCACCCCCGGCCCCTACAATGAGCAGTTCTTC	1;Cluster2:1	2.09795	2.7924	1.40218	0	0.929017	2.27021	0	0	1.62637	0.412555	0	0	0	0	0.412555	1.96404	-0.0249877
P1	GGAACTTTCAGTTGAC-1	TCR300	1	TRAV27_None_TRAJ20_TGTGCAGGAGTGGGGTTCGGCCACGACTACGAGCTCAGCTTT-TRBV6-3_TRBD1_TRBJ1-5_TGTGCCAGCAGTGACAGGGGCGGCAATCAGCCCCAGCATTTT	1;Cluster1:1	1.01938	2.71944	1.01938	1.01938	0	0	0	0	1.84284	0	0	0	0	0	0	1.01938	-0.095546
P1	GGAACTTCATCGTCGG-1	TCR301	1	TRAV1-2_None_TRAJ22_TGTGCTGTGAGAGCTTCGTCGTTTTCTGGTTCTGCAAGGCAACTGACCTTT-TRBV5-1_TRBD1_TRBJ1-2_TGCGCCAGCAGCTTGGCCGTGGGACAGGGGGCGCGGACCTTC	1;Cluster2:1	2.31846	2.48424	1.32122	0	1.32122	2.40478	0	0	0.650241	0.650241	0	0	1.32122	0	0.650241	0.650241	-0.0330426
P1	GGAAAGCTCAGCTCTC-1	TCR302	1	TRAV29DV5_None_TRAJ34_TGTGCAGCAAAATCCGTAAGCGACAAGCTCATCTTT-TRBV7-9_TRBD1_TRBJ1-4_TGTGCCAGCAGGGCCGGGACAGGCGGGTCAACTAATGAAAAACTGTTTTTT	1;Cluster3:1	2.6515	2.77617	1.05855	0	2.34285	0	0	0	0	0	2.98678	0	1.05855	0	0	2.34285	0.284262
P1	GCTGCTTGTAAGTTCC-1	TCR303	1	TRAV29DV5_None_TRAJ39_TGTGCATCACTGGGGAATGCAGGCAACATGCTCACCTTT-TRBV3-1_TRBD2_TRBJ2-3_TGTGCCAGCAGCCAAGCTGGACTAGCGGGGGGGCGGGAGGTGACAGATACGCAGTATTTT	1;Cluster8:1	2.53877	3.19163	0	0	1.58679	0	0	0	0	0	0	0	0	0	0	2.17203	-0.141715
P1	GCGGGTTTCAACGGGA-1	TCR304	1	TRAV12-2_None_TRAJ32_TGTGCCGTGAGTGGTGGTGCTACAAACAAGCTCATCTTT-TRBV7-9_TRBD1_TRBJ1-2_TGTGCCAGCAGCTACGGACAGGGGGCCGCAGAGGGCTACACCTTC	1;Cluster3:1	2.49764	3.34162	0.806168	0	2.68324	1.24664	0	0	1.78461	0	1.9736	0	1.55137	0	0	1.9736	0.354099
P1	GCGCCAACACGCCAGT-1	TCR305	1	TRAV13-1_None_TRAJ49_TGTGCAGCAAGTAAAGGTTATGGAGGTAACCAGTTCTATTTT-TRBV7-9_TRBD1_TRBJ2-7_TGTGCCAGCCGGGGGGTTTCCTACGAGCAGTACTTC	1;Cluster8:1	2.29461	2.29461	2.6659	0	1.6975	1.6975	0	0	1.6975	0	0	0	0	0	0	2.29461	0.0757292
P1	GCGCAGTAGACTACAA-1	TCR306	1	TRAV17_None_TRAJ27_TGTGCTAAGGGGCACACCAATGCAGGCAAATCAACCTTT-TRBV5-6_None_TRBJ2-1_TGTGCCAGCACCCCCGGCCCCTACAATGAGCAGTTCTTC	1;Cluster3:1	2.66964	3.63024	1.70079	0	2.09989	1.70079	0	0	1.3048	0.639565	2.66964	0	0.639565	0	0.639565	1.3048	0.261104
P1	GCGAGAAGTATAAACG-1	TCR307	1	TRAV14DV4_None_TRAJ32_TGTGCAATGAGAGAGTGGGGTGCTACAAACAAGCTCATCTTT-TRBV7-9_TRBD1_TRBJ1-1_TGTGCCAGCATGGTAGGGGCTTCCACTGAAGCTTTCTTT	1;Cluster8:1	2.27873	3.1316	0	0	0	0	0	0	2.27873	0	2.27873	0	0	0	0	2.91931	0.392209
P1	GCGAGAACATGTTGAC-1	TCR308	1	TRAV17_None_TRAJ27_TGTGCTAAGGGGCACACCAATGCAGGCAAATCAACCTTT-TRBV12-4_None_TRBJ2-7_TGTGCCGTAAGAGTGTATCACGAGCAGTACTTC	1;Cluster3:1	2.71968	3.10293	1.87375	0	1.87375	1.59689	0	0	1.42313	0.580832	0	0	0.945869	0	0.580832	1.87375	0.0816077
P1	GCGACCATCCGAACGC-1	TCR309	1	TRAV27_None_TRAJ20_TGTGCAGGAGTGGGGTTCGGCCACGACTACAAGCTCAGCTTT-TRBV6-1_TRBD2_TRBJ2-3_TGTGCCAGCAGTGAACAGCGGGGGACTAGCACAGATACGCAGTATTTT	1;Cluster1:1	1.12893	2.83564	1.12893	0.873339	0	0	0	0	1.33231	0	0	0	0	0	0	1.12893	-0.200528
P1	GCATGATTCACCCTCA-1	TCR310	1	TRAV27_None_TRAJ37_TGTGCAGGATACGGACCAATACTCGGACATGGCTCTAGCAACACAGGCAAACTAATCTTT-TRBV6-5_TRBD1_TRBJ1-2_TGTGCCAGCAGTTGGCGGACAGGGCAAAGTGGCTACACCTTC	1;Cluster3:1	3.0005	3.38924	1.82582	0	2.64046	1.28203	0	0	1.67521	0	0.624858	0	0	0	1.67521	2.27004	0.166412
P1	GCAGCCAGTCGCGGTT-1	TCR311	1	TRAV12-2_None_TRAJ43_TGTGCAATGAGCGGGGAAGGTGACATGCGCTTT-TRBV6-4_TRBD1_TRBJ2-1_TGTGCCAGCAGTGCCCCGGGGGAACGTTCGGGCGAGCAGTTCTTC	1;Cluster1:1	2.56058	3.45668	1.48442	1.48442	0	0	0	0	0	0	0.995543	0	0	0	0	0	-0.265013
P1	GCACTCTTCACCAGGC-1	TCR312	1	TRAV27_None_TRAJ20_TGTGCAGGAGTGGGGTTCGGCCACGACTACAAGCTCAGCTTT-TRBV4-1_TRBD1_TRBJ2-7_TGCGCCAGCAGCCAAGAGGGGACAGGCAGGAGGTACGAGCAGTACTTC	1;Cluster3:1	2.82244	3.14177	1.80199	0.817761	1.90127	1.26154	0.817761	0	1.06407	0	3.16874	0	0.817761	0	0.817761	3.08555	0.53169
P1	GCACATATCAAACGGG-1	TCR313	1	TRAV3_None_TRAJ3_TGTGCTGTGAGGGCGGGGTACAGCAGTGCTTCCAAGATAATCTTT-TRBV6-3_None_TRBJ2-7_TGTGCCAGCAGTTTAACAAACCTCTACGAGCAGTACTTC	1;Cluster3:1	2.94974	2.45925	2.0258	0.60036	1.24367	0.60036	0	0	1.63196	1.24367	2.70719	0	0.60036	0	0.60036	2.81137	0.463398
P1	GCAAACTCACTTAACG-1	TCR314	1	TRAV17_None_TRAJ13_TGTGCTACGGACCTGGGTTCTGGGGGTTACCAGAAAGTTACCTTT-TRBV7-9_None_TRBJ2-7_TGTGCCAGCAGCTTCTTGGGCGAGCAGTACTTC	1;Cluster2:1	1.91848	0.897167	1.67858	1.36233	0	0	0	0	0.897167	0.897167	0	0	0.897167	0	0	1.36233	-0.00375976
P1	GATGAGGGTTAAAGAC-1	TCR315	1	TRAV13-1_None_TRAJ11_TGTGCAGCAAGTTCGGGATACAGCACCCTCACCTTT-TRBV12-4_TRBD1_TRBJ1-2_TGTGCCAGCAGCATGGGACAGGGATCGGTTGGCTACACCTTC	1;Cluster1:1	1.8114	3.67358	1.26962	1.8114	0	0	0	0	1.26962	0	0	0	0	0	0	0	-0.244678
P1	GATCTAGGTTTAAGCC-1	TCR316	1	TRAV20_None_TRAJ28_TGTGCTGTGCAGGCCTACTCTGGGGCTGGGAGTTACCAACTCACTTTC-TRBV20-1_TRBD2_TRBJ2-1_TGCAGTGCTAACCGAGGACTAGCGGAGCACAATGAGCAGTTCTTC	1;Cluster1:1	2.3178	2.96045	0	1.39899	0	0	0	0	1.71859	0	0	0	0.92646	0	0	0.92646	-0.0605981
P1	GATCTAGAGTGGTAAT-1	TCR317	1	TRAV13-1_None_TRAJ11_TGTGCAGCAAGTTCGGGATACAGCACCCTCACCTTT-TRBV7-9_TRBD1_TRBJ1-1_TGTGCCAGCATGGTAGGGGCTTCCACTGAAGCTTTCTTT	1;Cluster3:1	0	3.36714	0	0	2.50129	0	0	0	0	0	2.50129	0	0	0	0	2.87905	0.221598
P1	GATCGCGGTTGTGGAG-1	TCR318	1	TRAV8-3_None_TRAJ34_TGTGCTGTGGGTCGCCCTAACACCGACAAGCTCATCTTT-TRBV4-3_TRBD1_TRBJ2-3_TGCGCCAGCAGCCCTGTTATAGGTGGGGGGACAGATACGCAGTATTTT	1;Cluster4:1	2.32235	3.07727	1.19389	0	2.52569	0	0	0	2.32235	0	1.19389	0	0	0	0	2.32235	0.195643
P1	GATCAGTAGATAGCAT-1	TCR319	1	TRAV4_None_TRAJ13_TGCCTCGTGGGTGACCCTCCTTCTGGGGGTTACCAGAAAGTTACCTTT-TRBV6-6_TRBD2_TRBJ2-3_TGTGCCAGCAGTTACTCCGGGCGGGAGACTAGCACAGATACGCAGTATTTT	1;Cluster4:1	2.9352	3.73763	2.09558	0	1.84808	1.02336	0	0	0	0	0	0	0	0	0	2.83573	-0.119314
P1	GAGTCCGTCCGAACGC-1	TCR320	1	TRAV14DV4_None_TRAJ13_TGTGCAATGAGGGCTAGTTTTCATTCTGGGGGTTACCAGAAAGTTACCTTT-TRBV4-2_TRBD1_TRBJ2-1_TGTGCCAGCGCAACTTCGGAACTGGGGGATGAGCAGTTCTTC	1;Cluster1:1	2.72197	2.95857	1.8042	0	2.02784	2.26464	0	0	0.41046	0	0.925264	0	1.10858	0	0	1.62138	-0.0728828
P1	GAGCAGATCAACACTG-1	TCR321	1	TRAV12-3_None_TRAJ43_TGTGCAATGAGCGGGGAAGGTGACATGCGCTTT-TRBV7-2_None_TRBJ2-3_TGTGCCAGCAGCGCCCAAGATCGAGATACGCAGTATTTT	1;Cluster2:1	2.18993	2.82549	0.950469	0.584148	1.75107	1.88011	0	0	0.950469	0	0	0	0	0	0	0.950469	-0.295964
P1	GACTAACAGGCTCATT-1	TCR322	1	TRAV17_None_TRAJ27_TGTGCTAAGGGGCACACCAATGCAGGCAAATCAACCTTT-TRBV6-1_TRBD2_TRBJ2-3_TGTGCCAGCAGTGAACAGCGGGGGACTAGCACAGATACGCAGTATTTT	1;Cluster1:1	0	2.8484	0	0	0	0	0	0	1.10939	0	0	0	0	0	0	0	-0.226221
P1	GACTAACAGGCATTGG-1	TCR323	1	TRAV5_None_TRAJ37_TGTGCAGCGAACCCCCCTGGCAACACAGGCAAACTAATCTTT-TRBV4-2_None_TRBJ1-1_TGTGCCAGCAGCCAAGGTAAAGGAACTGAAGCTTTCTTT	1;Cluster2:1	2.42826	3.32797	1.12097	0	1.63621	1.63621	0	0	2.42826	1.12097	2.22692	0	0	0	0	2.59577	0.443748
P1	GACGTTACACCAGTTA-1	TCR324	1	TRAV8-6_None_TRAJ49_TGTGCTGTGAGTGAGGTGGAGGGTAACCAGTTCTATTTC-TRBV5-1_TRBD1_TRBJ1-2_TGCGCCAGCAGCTTGGCCGTGGGACAGGGGGCGCGGACCTTC	1;Cluster1:1	2.33216	3.03317	0.771274	1.20148	0	0	0	0	3.18843	0	0	0	0	0	0.771274	0	-0.0148463
P1	GACGTTAAGCCAGTAG-1	TCR325	1	TRAV4_None_TRAJ45_TGCCTCGTGGGAGGGGATTCAGGAGGAGGTGCTGACGGACTCACCTTT-TRBV5-1_TRBD1_TRBJ1-2_TGCGCCAGCAGCTTGGCCGTGGGACAGGGGGCGCGGACCTTC	1;Cluster1:1	2.03848	2.66429	1.79329	0	0	0	0	0	1.79329	0	0	0	0	0	0	0	-0.244921
P1	GACGTGCGTTCACGGC-1	TCR326	1	TRAV12-2_None_TRAJ9_TGTGCCGAGAATACTGGAGGCTTCAAAACTATCTTT-TRBV10-3_TRBD1_TRBJ1-2_TGTGCCATCAGTGAGTCGGCAGGGAATACTAACTATGGCTACACCTTC	1;Cluster4:1	2.76503	3.3311	1.33234	0	1.73163	1.73163	0	0	1.0508	0	0	0	0	0	0.657506	0	-0.286332
P1	GAATGAAAGGAGTCTG-1	TCR327	1	TRAV27_None_TRAJ37_TGTGCAGGATACGGACCAATACTCGGACATGGCTCTAGCAACACAGGCAAACTAATCTTT-TRBV5-1_TRBD1_TRBJ1-2_TGCGCCAGCAGCTTGGCCGTGGGACAGGGGGCGCGGACCTTC	1;Cluster1:1	2.65201	2.78895	1.32847	0	2.23279	0.526985	0	0.870304	1.1254	0	0	0	0	0	0	2.15548	-0.0364047
P1	GAACATCTCGGACAAG-1	TCR328	1	TRAV8-1_None_TRAJ45_TGTGCCTTCTCTCGGGGGGGAGGAGGTGCTGACGGACTCACCTTT-TRBV6-1_TRBD2_TRBJ1-3_TGTGCCACCACGAGGGTCCTTTGGGACTCTGGAAACACCATATATTTT	1;Cluster1:1	1.94969	1.61297	0	0	0	0	0	0	0	0	0	0	1.10155	0	0	0	-0.245036
P1	CTTGGCTGTTACGTCA-1	TCR329	1	TRAV36DV7_None_TRAJ43_TGTGCTGTGGAATTTGATGACATGCGCTTT-TRBV6-5_None_TRBJ2-3_TGTGCCAGCAGTTACTCTCCCAGATACACAGATACGCAGTATTTT	1;Cluster1:1	2.35574	2.47734	0.860227	0	0	0	0	0	1.62749	0.860227	0	0	0	0	0	0	-0.157909
P1	CTTGGCTCACAAGCCC-1	TCR330	1	TRAV12-2_None_TRAJ9_TGTGCCGAGAATACTGGAGGCTTCAAAACTATCTTT-TRBV30_TRBD2_TRBJ1-3_TGTGCCTGGAGTGAAGGGGCGGGGGGTAACACCATATATTTT	1;Cluster4:1	2.54005	2.96294	1.46724	0	0	2.0379	0	0	0.981559	0	0	0	0	0	0	0	-0.281109
P1	CTTCTCTAGTTAACGA-1	TCR331	1	TRAV12-2_None_TRAJ41_TGTGCCGTGAAGGGAAATTCCGGGTATGCACTCAACTTC-TRBV10-3_TRBD1_TRBJ1-2_TGTGCCATCAGTGAGTCGGCAGGGAATACTAACTATGGCTACACCTTC	1;Cluster3:1	2.66644	2.62111	1.57388	0	1.57388	1.57388	0	0	1.57388	0.822026	2.22874	0	0	0	0	1.99817	0.173041
P1	CTTCTCTAGTAATCCC-1	TCR332	1	TRAV19_None_TRAJ39_TGTGCTCTGAGTGCGGGCAATGCAGGCAACATGCTCACCTTT-TRBV7-9_TRBD2_TRBJ2-3_TGTGCCAGCAGCCCACTAAGCGGTCCTAGCACAGATACGCAGTATTTT	1;Cluster1:1	1.18373	2.51226	2.05408	0	0	0	0	0	3.06334	1.18373	0	0	0	0	0	2.05408	0.228782
P1	CTGGTCTTCACTTACT-1	TCR333	1	TRAV22_None_TRAJ18_TGTGCTGTGGAGTTGGTCCGAGGCTCAACCCTGGGGAGGCTATACTTT-TRBV7-9_TRBD1_TRBJ1-4_TGTGCCAGCAGGGCCGGGACAGGCGGGTCAACTAATGAAAAACTGTTTTTT	1;Cluster3:1	0	3.46063	0	1.68738	1.68738	1.68738	0	0	0	0	1.68738	0	0	0	0	1.68738	-0.0112893
P1	CTGCTGTCAGTCACTA-1	TCR334	1	TRAV13-1_None_TRAJ11_TGTGCAGCAAGTTCGGGATACAGCACCCTCACCTTT-TRBV7-9_None_TRBJ2-7_TGTGCCAGCAGCTTTGGGTTCTCCTACGAGCAGTACTTC	1;Cluster3:1	1.97778	3.46989	0	0	0	0	0	0	0	0	0	0	0	0	0	0	-0.332832
P1	CTGCGGAGTTCTGAAC-1	TCR335	1	TRAV26-1_None_TRAJ28_TGCATCGTCAGAGTCGCCCCTGGGGCTGGGAGTTACCAACTCACTTTC-TRBV7-9_None_TRBJ2-7_TGTGCCAGCAGCAAAACGGGTTACGAGCAGTACTTC	1;Cluster1:1	1.36114	2.83048	0.896221	1.36114	0	0	0	0	1.91711	0	0	0	0	0	0.896221	0	-0.118188
P1	CTGCGGACATCACGAT-1	TCR336	1	TRAV39_None_TRAJ47_TGTGCCATGGAATATGGAAACAAGCTGGTCTTT-TRBV28_TRBD1_TRBJ1-2_TGTGCCAGCGTTCCGGGGGGCGGCGGCTACACCTTC	1;Cluster8:1	1.83868	1.83868	1.83868	0	2.82522	0	0	0	0	0	1.83868	0	0	0	0	2.44897	0.109356
P1	CTGAAGTTCCGATATG-1	TCR337	1	TRAV5_None_TRAJ47_TGTGCGGGAGAATATGGAAACAAACTGGTCTTT-TRBV29-1_None_TRBJ2-1_TGCAGCGTTGAAGTATGGGAAAATGAGCAGTTCTTC	1;Cluster8:1	2.65764	3.14002	0	0	0	1.69026	0	0	1.69026	1.69026	1.69026	0	0	0	1.69026	3.46405	0.675448
P1	CTCTAATAGACTTTCG-1	TCR338	1	TRAV8-2_None_TRAJ37_TGTTTCACGAAAGGAGGCTCTAGCAACACAGGCAAACTAATCTTT-TRBV11-3_TRBD1_TRBJ1-4_TGTGCCAGCAGCTCCATCCTGACAGGGGCAACTAATGAAAAACTGTTTTTT	1;Cluster1:1	2.64206	2.64206	2.21389	0	0	0	0	0	1.77339	0	0.967082	0	0.967082	0	2.51865	2.0177	0.395631
P1	CTCGTACTCCTAGTGA-1	TCR339	1	TRAV27_None_TRAJ37_TGTGCAGGATACGGACCAATACTCGGACATGGCTCTAGCAACACAGGCAAACTAATCTTT-TRBV10-3_TRBD1_TRBJ1-2_TGTGCCATCAGTGAGTCGGCAGGGAATACTAACTATGGCTACACCTTC	1;Cluster2:1	2.94222	3.1081	1.81333	0	1.66311	1.9439	0	0	1.81333	0	0	0	0	0	0.61796	1.48627	-0.0700397
P1	CTCGAGGGTTGAGTTC-1	TCR340	1	TRAV8-4_None_TRAJ4_TGTGCTGTGATTCGTCATTTGGGTGGCTACAATAAGCTGATTTTT-TRBV4-1_TRBD2_TRBJ2-7_TGCGCCAGCAGCCAATCCGGACTAGCGGCGAGAAACTACGAGCAGTACTTC	1;Cluster1:1	2.24892	2.88786	0	0	0	0	0	0	1.80607	0	0	0	0	0	2.78867	2.24892	0.320826
P1	CTCGAGGAGAATGTGT-1	TCR341	1	TRAV17_None_TRAJ24_TGTGCTACGGCGCTAACTGACAGCTGGGGGAAATTGCAGTTT-TRBV7-3_TRBD2_TRBJ2-1_TGTGCCAGCTCGGGAACTAGCGGTACCTACAATGAGCAGTTCTTC	1;Cluster4:1	2.68393	3.34234	0	0	0	0	0	0	1.31601	0	1.31601	0	0	0	2.68393	2.68393	0.457867
P1	CTCGAAAAGGGTATCG-1	TCR342	1	TRAV8-6_None_TRAJ10_TGTGCTGTGAGTGACCTCACGGGAGGAGGAAACAAACTCACCTTT-TRBV5-1_TRBD1_TRBJ1-2_TGCGCCAGCAGCTTGGCCGTGGGACAGGGGGCGCGGACCTTC	1;Cluster1:1	2.70627	2.8774	1.3336	0.529843	0.529843	1.3336	0.529843	0	1.64712	0	0.529843	0	0	0	0.874356	2.55547	0.149142
P1	CTCAGAACAGATAATG-1	TCR343	1	TRAV12-2_None_TRAJ53_TGTGCCGTGAATAGTGGAGGTAGCAACTATAAACTGACATTT-TRBV10-3_TRBD1_TRBJ1-2_TGTGCCATCAGTGAGTCGGCAGGGAATACTAACTATGGCTACACCTTC	1;Cluster3:1	2.33658	3.02243	0.614979	0	2.25089	2.05373	0	0	2.15716	0	2.15716	0	0	0	0.992969	1.26662	0.187051
P1	CTCAGAACACCAGGTC-1	TCR344	1	TRAV25_None_TRAJ3_TGTGCAGGGCTTAAGTGGGGCAGCAGTGCTTCCAAGATAATCTTT-TRBV7-2_None_TRBJ2-5_TGTGCCAGCAGCTTAGTACAGTTCCAAGAGACCCAGTACTTC	1;Cluster1:1	2.07759	2.60811	1.33344	1.33344	0	0	0	0	0	0	0	0	0.874234	0	0.874234	2.07759	-0.0276944
P1	CTAGTGACACGAAGCA-1	TCR345	1	TRAV12-2_None_TRAJ11_TGTGCCGGGGATTCAGGATACAGCACCCTCACCTTT-TRBV5-1_TRBD1_TRBJ1-2_TGCGCCAGCAGCTTGGCCGTGGGACAGGGGGCGCGGACCTTC	1;Cluster1:1	3.14531	3.31034	1.32929	1.12615	0.52744	1.32929	0	0	1.76851	0.52744	1.12615	0	0	0	0	1.12615	-0.00229232
P1	CTAGAGTCATCGGAAG-1	TCR346	1	TRAV29DV5_None_TRAJ39_TGTGCATCACTGGGGAATGCAGGCAACATGCTCACCTTT-TRBV7-9_TRBD1_TRBJ1-4_TGTGCCAGCAGGGCCGGGACAGGCGGGTCAACTAATGAAAAACTGTTTTTT	1;Cluster8:1	1.64055	2.86972	0	0	2.23173	0	0	0	1.64055	0	0	0	0	0	0	2.60076	0.0666774
P1	CTACGTCTCAGCTGGC-1	TCR347	1	TRAV27_None_TRAJ20_TGTGCAGGAGTGGGGTTCGGCCACGACTACAAGCTCAGCTTT-TRBV7-9_TRBD1_TRBJ2-1_TGTGCCAGCAGCCGAGGACAGGGGGCCTACAATGAGCAGTTCTTC	1;Cluster8:1	2.69513	3.57005	1.49332	0	2.06733	0	0	0	1.49332	0	0	0	0	0	0	1.49332	-0.0555516
P1	CTACACCCAGAGTGTG-1	TCR348	1	TRAV14DV4_None_TRAJ21_TGTGCAATGACCCTATACAACTTCAACAAATTTTACTTT-TRBV10-3_TRBD1_TRBJ1-2_TGTGCCATCAGTGAGTCGGCAGGGAATACTAACTATGGCTACACCTTC	1;Cluster2:1	2.26111	3.2581	0.577315	0	0.577315	1.41707	0	0	0.940983	0.577315	0.577315	0	0	0	0	0.577315	-0.163457
P1	CTACACCAGTGTACCT-1	TCR349	1	TRAV8-4_None_TRAJ49_TGTGCTGTGAGTGCCGGTAACCAGTTCTATTTT-TRBV5-6_None_TRBJ2-1_TGTGCCAGCACCCCCGGCCCCTACAATGAGCAGTTCTTC	1;Cluster2:1	2.79119	3.12424	1.89266	0.959567	1.76331	1.76331	0	0	1.4401	0.590717	0.590717	0	0.590717	0	0	2.00717	0.0460708
P1	CTACACCAGGTGCTAG-1	TCR350	1	TRAV6_None_TRAJ41_TGTGCTCTGAGGGGAAGGAACTCAAATTCCGGGTATGCACTCAACTTC-TRBV30_TRBD1_TRBJ1-2_TGTGCCTGGAGTGTAGGGACAGCCTATGGCTACACCTTC	1;Cluster3:1	2.00918	2.90247	2.00918	0	2.26276	1.66861	0	0	2.00918	0	3.01414	0	2.00918	0	0	3.01414	0.624373
P1	CGTTGGGGTGCACCAC-1	TCR351	1	TRAV1-2_None_TRAJ4_TGTGCTACCTTGTTTTCTGGTGGCTACAATAAGCTGATTTTT-TRBV10-3_TRBD1_TRBJ1-2_TGTGCCATCAGTGAGTCGGCAGGGAATACTAACTATGGCTACACCTTC	1;Cluster2:1	3.20343	3.33187	1.93213	0	1.93213	2.15073	0	0	0.611641	0.611641	0.611641	0	0	0	0	0	-0.261247
P1	CGTTAGATCTCCAACC-1	TCR352	1	TRAV2_None_TRAJ6_TGTGCTGTGGAGGTCACGGGAAGCTACATACCTACATTT-TRBV10-3_TRBD2_TRBJ2-3_TGTGCCATCAGTGAAGGAGGGAGAGACGGTACGCAGTATTTT	1;Cluster6:1	1.67828	3.69404	0	0	0	0	0	0	0	0	0	0	1.67828	0	1.67828	0	-0.0651873
P1	CGTTAGAGTCATGCAT-1	TCR353	1	TRAV8-4_None_TRAJ4_TGTGCTGTGATTCGTCATTTGGGTGGCTACAATAAGCTGATTTTT-TRBV7-9_TRBD1_TRBJ2-1_TGTGCCAGCAGCCGAGGACAGGGGGCCTACAATGAGCAGTTCTTC	1;Cluster3:1	2.68176	2.8067	1.0799	0.831282	2.01241	0.831282	0	0	1.92179	0	0.831282	0	0.499641	0	0.831282	1.58694	0.123055
P1	CGTTAGAAGGGCTCTC-1	TCR354	1	TRAV17_None_TRAJ27_TGTGCTAAGGGGCACACCAATGCAGGCAAATCAACCTTT-TRBV4-1_TRBD1_TRBJ2-7_TGCGCCAGCAGCCAAGAGGGGACAGGCAGGAGGTACGAGCAGTACTTC	1;Cluster3:1	2.96745	3.40393	0.883206	0	2.76605	2.25254	0	0	1.34476	0.536096	3.00329	0	1.14038	0	0	2.89169	0.459095
P1	CGTGTCTAGTGTCTCA-1	TCR355	1	TRAV8-6_None_TRAJ49_TGTGCTGTGAGTGAGGTGGAGGGTAACCAGTTCTATTTT-TRBV10-3_TRBD1_TRBJ1-2_TGTGCCATCAGTGAGTCGGCAGGGAATACTAACTATGGCTACACCTTC	1;Cluster1:1	2.8558	3.34335	1.58964	0.576836	1.20633	1.20633	0	0	0.576836	0.576836	0.576836	0	0	0	0	0.940317	-0.168079
P1	CGGTTAAAGCGATGAC-1	TCR356	1	TRAV13-1_None_TRAJ36_TGTGCAGCCACCGATCAAACTGGGGCAAACAACCTCTTCTTT-TRBV28_TRBD1_TRBJ1-2_TGTGCCAGCGTTCCGGGGGGCGGCGGCTACACCTTC	1;Cluster8:1	2.70886	3.36813	2.33616	0	0	1.73532	0	0	1.73532	0	1.73532	0	1.73532	0	0	3.36813	0.516213
P1	CGGACGTCATGTCTCC-1	TCR357	1	TRAV9-2_None_TRAJ18_TGTGCTCTGAGTGATAATCTAGGCTCAACCCTGGGGAGGCTATACTTT-TRBV11-2_None_TRBJ2-1_TGTGCCAGCAGCTTAGAGGGATACAATGAGCAGTTCTTC	1;Cluster3:1	2.91455	2.91455	1.1569	0	2.02025	2.02025	0	0	2.27422	0	2.91455	0	0	0	0	2.47657	0.350903
P1	CGGACACCAATGGAGC-1	TCR358	1	TRAV8-6_None_TRAJ49_TGTGCTGTGAGTGAGGTGGAGGGTAACCAGTTCTATTTT-TRBV12-4_TRBD2_TRBJ2-5_TGTGCCAGCAGCTCGGGGACTCTTCAAGAGACCCAGTACTTC	1;Cluster1:1	2.72331	2.8276	0.608188	0	0	1.79552	0	0	0.98365	0	0	0	0	0	0	1.46981	-0.183745
P1	CGCTATCCAGACAAAT-1	TCR359	1	TRAV9-2_None_TRAJ57_TGTGCTCTGGAACGTACGGGCGGATCTGAAAAGCTGGTCTTT-TRBV11-3_TRBD1_TRBJ2-7_TGTGCCAGCAGCTCGACCGGGACCGGCTCCTACGAGCAGTACTTC	1;Cluster3:1	0	2.5443	1.73937	0	0	0	0	0	0	1.73937	0	0	0	0	0	2.0845	0.00545252
P1	CGCGGTACAGTCCTTC-1	TCR360	1	TRAV19_None_TRAJ21_TGTGCTCTGAGGTCCGGGGACAACTTCAACAAATTTTACTTT-TRBV10-3_TRBD1_TRBJ1-2_TGTGCCATCAGTGAGTCGGCAGGGAATACTAACTATGGCTACACCTTC	1;Cluster2:1	1.51323	2.77577	0	0.634112	1.29638	1.29638	0	0	1.84247	0	0	0	0	0	0.634112	1.69134	-0.0464355
P1	CGATGTAGTTCCGTCT-1	TCR361	1	TRAV25_None_TRAJ47_TGTGCAGCCATGGAATATGGAAACAAACTGGTCTTT-TRBV6-3_TRBD1_TRBJ1-5_TGTGCCAGCAGTGACAGGGGCGGCAATCAGCCCCAGCATTTT	1;Cluster1:1	2.5821	3.51452	1.62432	0.702476	1.62432	1.80726	0	0	1.11103	0	0	0	0	0	1.96185	0.702476	-0.04331
P1	CGAGCCAGTTCGCGAC-1	TCR362	1	TRAV29DV5_None_TRAJ40_TGTGCAGCAAAGGGGGGAACCTACAAATACATCTTT-TRBV7-9_TRBD1_TRBJ2-7_TGTGCCAGCAGCTTAGGACAGGGGTTCGACGAGCAGTACTTC	1;Cluster3:1	2.62632	3.41146	1.04093	0	2.62632	1.5398	1.04093	0	1.04093	0	3.76427	0	1.5398	0	0	4.02455	0.732514
P1	CGAGCACAGCTGTCTA-1	TCR363	1	TRAV3_None_TRAJ13_TGTGCTGTGAGATTGTATTCTGGGGGTTACCAGAAAGTTACCTTT-TRBV9_TRBD2_TRBJ2-7_TGTGCCAGCAGCGTAGGTGGGGGACTCTCCTACGAGCAGTACTTC	1;Cluster2:1	2.56382	2.96168	1.50964	0	2.2471	1.65443	0	0	1.50964	0	0.533577	0	0	0	0.533577	2.2471	0.0195406
P1	CGAGAAGCACGCCAGT-1	TCR364	1	TRAV3_None_TRAJ13_TGTGCTGTGAGATTGTATTCTGGGGGTTACCAGAAAGTTACCTTT-TRBV12-4_None_TRBJ1-6_TGTGCCAGCAGTTTAATCAATTCACCCCTCCACTTT	1;Cluster4:1	2.95824	3.36303	1.07245	0	2.04496	1.91214	0	0	1.91214	0	0	0	0	0	1.07245	2.36204	0.106768
P1	CCTTCGATCGAATGGG-1	TCR365	1	TRAV12-1_None_TRAJ4_TGTGTGGTGAACAAGATTTCTGGTGGCTACAATAAGCTGATTTTT-TRBV7-6_TRBD1_TRBJ1-1_TGTGCCAGCAGCTTATTCCAGGGTAAAAAGGGAACTGAAGCTTTCTTT	1;Cluster1:1	2.60233	3.28733	1.20682	0	2.17582	1.5902	0	0	1.41677	0	2.083	0	0	0	0	2.17582	0.120434
P1	CCTTCGATCCCAGGTG-1	TCR366	1	TRAV12-3_None_TRAJ52_TGTGCAATGGGGGCTGGTGGTACTAGCTATGGAAAGCTGACATTT-TRBV6-1_TRBD1_TRBJ2-1_TGTGCCAGCAGGCCTCGGACAGGGGGCGCTTACAATGAGCAGTTCTTC	1;Cluster3:1	3.23906	3.58016	0.664071	0	2.24962	1.74282	0	0	1.34236	0	2.02799	0	1.05965	0	0	2.51059	0.261774
P1	CCTTCGAGTTCCCGAG-1	TCR367	1	TRAV29DV5_None_TRAJ39_TGTGCATCACTGGGGAATGCAGGCAACATGCTCACCTTT-TRBV4-1_TRBD1_TRBJ2-7_TGCGCCAGCAGCCAAGAGGGGACAGGCAGGAGGTACGAGCAGTACTTC	1;Cluster8:1	2.81091	3.02195	0	0	1.59051	0	0	0	2.54308	1.59051	1.59051	0	0	0	0	2.54308	0.465111
P1	CCTTCCCCAACGCACC-1	TCR368	1	TRAV41_None_TRAJ43_TGTGCTGTCGAGGAAAACAATGACATGCGCTTT-TRBV6-6_TRBD1_TRBJ2-7_TGTGCCAGCAGGAGGACAGGGGTATACGAGCAGTACTTC	1;Cluster1:1	1.18326	2.51163	1.71019	1.71019	0	0	0	0	2.30857	0	0	0	0	0	0	1.71019	0.0161249
P1	CCTCTGACATTACCTT-1	TCR369	1	TRAV1-2_None_TRAJ28_TGTGCTGTGAGAGATCAAGAGGAATACTCTGGGGCTGGGAGTTACCAACTCACTTTC-TRBV12-4_None_TRBJ1-6_TGTGCCAGCAGTTTAATCAATTCACCCCTCCACTTT	1;Cluster3:1	2.51525	2.684	0.759387	0	2.63085	1.64266	1.06297	1.06297	0.759387	0.922653	3.30139	1.06297	1.18599	0	0.759387	2.23407	0.772855
P1	CCTCTGACATGGTCAT-1	TCR370	1	TRAV38-2DV8_None_TRAJ54_TGTGCTTATATCTTCTTGCGGGGAGCCCAGAAGCTGGTATTT-TRBV20-1_TRBD1_TRBJ2-7_TGCAGTGCTAGACTCCCACCGGGACAGGGGTTGGGGGAGCAGTACTTC	1;Cluster1:1	2.16626	2.89017	0.934177	0.934177	0	0	0	0	1.4086	0.934177	0	0	0.934177	0	0.934177	2.46944	0.228842
P1	CCTCTGAAGGCTAGGT-1	TCR371	1	TRAV2_None_TRAJ33_TGTGCTGCCCCGGATAGCAACTATCAGTTAATCTGG-TRBV27_None_TRBJ2-3_TGTGCCAGCAGCCCGGGGTTGAGAGATACGCAGTATTTT	1;Cluster3:1	2.57311	3.44254	2.57311	1.95349	0	1.95349	0	0	0	0	0	0	1.95349	0	2.57311	2.57311	0.386961
P1	CCTCAGTTCGGAAATA-1	TCR372	1	TRAV8-4_None_TRAJ4_TGTGCTGTGATTCGTCATTTGGGTGGCTACAATAAGCTGATTTTT-TRBV6-1_TRBD2_TRBJ2-3_TGTGCCAGCAGTGAACAGCGGGGGACTAGCACAGATACGCAGTATTTT	1;Cluster1:1	1.59238	3.59013	0	0	0	1.59238	0	0	0	1.59238	0	0	0	0	0	1.59238	-0.0352505
P1	CCTAAAGTCAGCACAT-1	TCR373	1	TRAV12-3_None_TRAJ52_TGTGCCGTGAACGATGGGGCTGGTGGTACTAGCTATGGAAAGCTGACATTT-TRBV6-3_TRBD1_TRBJ2-5_TGTGCCAGCAGTTACTCGAAGGGGGCCGAGACCCAGTACTTC	1;Cluster3:1	2.05532	2.86431	1.08029	0.679435	1.58741	0.679435	0.679435	0	0.679435	0	2.27777	0	1.08029	0	0.679435	2.61344	0.376135
P1	CCGTTCAGTTGCGCAC-1	TCR374	1	TRAV13-1_None_TRAJ27_TGTGCAGCAAGTAACACCAATGCAGGCAAATCAACCTTT-TRBV5-1_TRBD1_TRBJ1-2_TGCGCCAGCAGCTTGGCCGTGGGACAGGGGGCGCGGACCTTC	1;Cluster3:1	0	3.87217	0	0	0	2.43841	0	0	0	0	0	0	1.82896	0	1.82896	1.82896	0.215458
P1	CCCTCCTGTCTAGGTT-1	TCR375	1	TRAV19_None_TRAJ47_TGTGCTCTGAGTGATCAGGAATATGGAAACAAGCTGGTCTTT-TRBV6-5_None_TRBJ2-3_TGTGCCAGTAGATGGAGACGGATCACAGATACGCAGTATTTT	1;Cluster1:1	2.94624	3.39635	1.03084	2.1058	0	0	0	0	2.73615	0	0	0	0	0	0	0	-0.131571
P1	CCCAGTTTCACGACTA-1	TCR376	1	TRAV39_None_TRAJ47_TGTGCCATGGAATATGGAAACAAGCTGGTCTTT-TRBV7-9_TRBD1_TRBJ1-4_TGTGCCAGCAGGGCCGGGACAGGCGGGTCAACTAATGAAAAACTGTTTTTT	1;Cluster8:1	3.23343	2.37459	1.77042	0	1.77042	0	0	0	1.77042	1.77042	0	0	0	0	1.77042	3.02009	0.500375
P1	CCAATCCCATGCCCGA-1	TCR377	1	TRAV12-2_None_TRAJ47_TGTGCCGTGATGTTCGGAAACAAACTGGTCTTT-TRBV27_None_TRBJ2-3_TGTGCCAGCAGCCCGGGGTTGAGAGATACGCAGTATTTT	1;Cluster3:1	3.00556	3.45682	0	0	2.36074	1.57681	0	0	0	0	1.57681	0	1.91091	0	0	4.13408	0.32291
P1	CATCGGGAGGTGACCA-1	TCR378	1	TRAV1-2_None_TRAJ28_TGTGCTGTGAGTGCTCTCTCTGGGGCTGGGAGTTACCAACTCACTTTC-TRBV6-5_TRBD1_TRBJ2-3_TGTGCCAGCAGTACGGGACAGGGGGATACAGATACGCAGTATTTT	1;Cluster4:1	3.05482	2.928	1.80077	0	0	2.928	0	0	0	0	0	0	0	0	0	0	-0.370008
P1	CATCAGAAGGCAGGTT-1	TCR379	1	TRAV12-3_None_TRAJ43_TGTGCAATGAGCGGGGAAGGTGACATGCGCTTT-TRBV7-9_None_TRBJ2-7_TGTGCCAGCAGCTTTGGGTTCTCCTACGAGCAGTACTTC	1;Cluster3:1	2.18086	2.97823	1.59472	0	1.93013	1.93013	0	0	0.683975	0	2.62196	0	0	0	1.08636	2.28601	0.240829
P1	CATATTCTCGTATCAG-1	TCR380	1	TRAV12-3_None_TRAJ49_TGTGCAACGAGGGACACCGGTAACCAGTTCTATTTT-TRBV27_None_TRBJ2-3_TGTGCCAGCAGCCCGGGGTTGAGAGATACGCAGTATTTT	1;Cluster3:1	2.50852	3.04762	1.36767	0.349265	1.79447	1.12821	0.349265	0	0.81274	0.607617	1.79447	0	0.81274	0	0.349265	2.28019	0.231138
P1	CATATGGGTCATCGGC-1	TCR381	1	TRAV12-2_None_TRAJ33_TGTGCCGTGAGGCGATTATATAGCAACTATCAGTTAATCTGG-TRBV10-3_TRBD2_TRBJ2-1_TGTGCCATCGAGGCCGGGACTAGCGACCACAATGAGCAGTTCTTC	1;Cluster1:1	1.45264	2.38169	2.02139	0.969717	0	0	0	0	0.969717	0	0	0	0	0	0	2.646	-0.0464446
P1	CATATGGCAGGTCTCG-1	TCR382	1	TRAV5_None_TRAJ16_TGTGCAGAGAATACAGATGGCCAGAAGCTGCTCTTT-TRBV10-3_TRBD1_TRBJ1-2_TGTGCCATCAGTGAGTCGGCAGGGAATACTAACTATGGCTACACCTTC	1;Cluster2:1	2.33517	3.21272	1.97697	1.12285	1.82197	1.63846	0	0	1.82197	0.711383	1.12285	0	0	0	0	0.711383	-0.00993232
P1	CAGTCCTCAGGGATTG-1	TCR383	1	TRAV12-2_None_TRAJ9_TGTGCCGTGAACAGGGGTACTGGAGGCTTCAAAACTATCTTT-TRBV10-3_TRBD1_TRBJ1-2_TGTGCCATCAGTGAGTCGGCAGGGAATACTAACTATGGCTACACCTTC	1;Cluster4:1	2.61799	3.10921	1.10079	0.849169	1.84858	1.61206	0	0	2.12314	0	0	0	0	0	0	0.849169	-0.164784
P1	CAGAGAGCAATGTTGC-1	TCR384	1	TRAV30_None_TRAJ53_TGTGGCACAGGTATACCGGGTAGCAACTATAAACTGACATTT-TRBV20-1_TRBD2_TRBJ2-3_TGCAGTGCTAGAGATCAAGGACTAGCAGGAGATACGCAGTATTTT	1;Cluster1:1	2.60298	2.98345	0.941174	0.941174	0	0	0	0	1.73853	0	0	0	0	0	0	0.941174	-0.129914
P1	CACCTTGTCCAGATCA-1	TCR385	1	TRAV8-6_None_TRAJ16_TGTGCTGTGAGGGAGCGGTTT-TRBV28_TRBD2_TRBJ1-2_TGTGCCAGCAGTCTGGGACAGCGGGGCTACACCTTC	1;Cluster1:1	2.10477	2.96596	0.955955	0.588107	0	0	0	0	1.43563	0	0	0	0	0	0	1.75845	-0.161165
P1	CACCTTGTCAGCAACT-1	TCR386	1	TRAV41_None_TRAJ47_TGTGCTGTCAGAGTTCCCTATGGAAACAAACTGGTCTTT-TRBV2_None_TRBJ2-2_TGTGCCAGCAGTCGGCCCGGGGAGCTGTTTTTT	1;Cluster1:1	1.99459	2.82572	0	0.950615	0	0	0	0	1.75127	0	0	0	0	0	0	0	-0.260764
P1	CACACTCTCCGCTGTT-1	TCR387	1	TRAV5_None_TRAJ26_TGTGCAGAGATCCCGGACCGGGATAACTATGGTCAGAATTTTGTCTTT-TRBV10-3_TRBD1_TRBJ1-2_TGTGCCATCAGTGAGTCGGCAGGGAATACTAACTATGGCTACACCTTC	1;Cluster4:1	2.31703	2.88951	0	0	1.28454	1.92851	0	0	1.28454	0.502745	0.835734	0	0	0	0	1.28454	-0.0711485
P1	CACACAAAGATAGGAG-1	TCR388	1	TRAV12-2_None_TRAJ3_TGTGCCGTGATGAGGGCTTCCAAGATAATCTTT-TRBV10-1_TRBD2_TRBJ2-1_TGCGCCAGCAGTGCAACTAGCGGGATCTACAATGAGCAGTTCTTC	1;Cluster1:1	2.33574	2.87958	1.05341	1.05341	0	0	0	0	1.05341	0	0	0	0	0	0	3.22987	-0.0146888
P1	CACAAACAGTGTTGAA-1	TCR389	1	TRAV24_None_TRAJ30_TGTGCCTCCGCGGATGACAAGATCATCTTT-TRBV30_TRBD1_TRBJ1-2_TGTGCCTGGAGTGGGACAGGGGCTGGCACGTATGGCTACACCTTC	1;Cluster2:1	2.1826	2.92885	0	0	1.93182	2.69269	0	0	0	0	0	0	0	0	1.08767	2.54976	-0.0540788
P1	CAAGTTGAGTACGTAA-1	TCR390	1	TRAV8-4_None_TRAJ4_TGTGCTGTGATTCGTCATTTGGGTGGCTACAATAAGCTGATTTTT-TRBV7-9_TRBD1_TRBJ1-1_TGTGCCAGCATGGTAGGGGCTTCCACTGAAGCTTTCTTT	1;Cluster8:1	0	2.84636	0	0	1.8576	1.8576	0	0	0	0	2.46951	0	1.8576	0	0	1.8576	0.335277
P1	CAAGATCCAAACAACA-1	TCR391	1	TRAV24_None_TRAJ47_TGTGCCTCTAAGGAATATGGAAACAAACTGGTCTTT-TRBV5-5_TRBD2_TRBJ2-7_TGTGCCAGCAGCTCCGGGATAAAGGCGTACGAGCAGTACTTC	1;Cluster3:1	2.5767	2.37238	0	0	0	0	0	0	1.7684	0	2.11531	1.23277	1.23277	0	0	2.89121	0.502209
P1	CAACTAGTCGCTAGCG-1	TCR392	1	TRAV23DV6_None_TRAJ21_TGTGCAGCAGGGAACTTCAACAAATTTTACTTT-TRBV10-3_TRBD1_TRBJ1-2_TGTGCCATCAGTGAGTCGGCAGGGAATACTAACTATGGCTACACCTTC	1;Cluster2:1	2.52796	3.02085	1.51448	0	1.29754	1.69264	0	0	2.09113	0	0.634861	0	0.634861	0	0.634861	2.09113	0.136158
P1	ATTGGACTCCAATGGT-1	TCR393	1	TRAV8-2_None_TRAJ13_TGTGTTGTGACCTGGAATTCTGGGGGTTACCAGAAAGTTACCTTT-TRBV11-2_None_TRBJ2-7_TGTGCCAGCAGCTTCGACCCCAGCTCCTACGAGCAGTACTTC	1;Cluster1:1	2.45333	2.95583	0.923521	1.10664	1.80179	0.923521	0	0	2.15068	0	0	0	0	0	2.49593	1.26136	0.103262
P1	ATTATCCTCGAGCCCA-1	TCR394	1	TRAV8-6_None_TRAJ11_TGTGCTGTGAGTGATTCAGGATACAGCACCCTCACCTTT-TRBV29-1_TRBD1_TRBJ1-2_TGCAGCGTTGAAAACAGGGAAAACTATGGCTACACCTTC	1;Cluster3:1	2.29461	3.06292	1.26659	0	1.26659	0.821704	0	0	2.29461	0	3.06292	0	0	0	2.15712	1.99767	0.515384
P1	ATGCGATTCGGTTCGG-1	TCR395	1	TRAV13-1_None_TRAJ47_TGTGCAGCCAGGGAATATGGAAACAAACTGGTCTTT-TRBV4-3_None_TRBJ1-6_TGCGCCAGCAGCCAAGATTATGGCCAACCGCTCGGATCACCCCTCCACTTT	1;Cluster2:1	1.06386	2.5165	1.06386	1.06386	2.5165	2.15061	0	0	2.15061	0	0	0	0	0	0	0	-0.19247
P1	ATGAGGGGTCAAAGCG-1	TCR396	1	TRAV36DV7_None_TRAJ52_TGTGCTTACTTATCGGCTGGTGGTACTAGCTATGGAAAGCTGACATTT-TRBV6-5_TRBD2_TRBJ1-4_TGTGCCAGCAGTTATTCACCTCCGGGACTAGCGGGTCCTGCAACTAATGAAAAACTGTTTTTT	1;Cluster3:1	2.348	2.67558	0.855301	0	1.8576	0	0	0.855301	1.8576	0	3.38078	0	0	0	0	1.8576	0.395477
P1	ATCTGCCTCTAACCGA-1	TCR397	1	TRAV16_None_TRAJ32_TGTGCTCTACAGCCAGCGACGGCTACAAACAAGCTCATCTTT-TRBV19_None_TRBJ1-2_TGTGCCAGTAGTATTGGGATCTCGAGCTATGGCTACACCTTC	1;Cluster1:1	2.8887	2.98848	1.7429	1.56258	0	0	0	0	0	0	3.23915	0	0	0	1.05971	3.4087	0.287417
P1	ATCTACTAGTTGCAGG-1	TCR398	1	TRAV29DV5_None_TRAJ39_TGTGCATCACTGGGGAATGCAGGCAACATGCTCACCTTT-TRBV10-3_TRBD1_TRBJ1-2_TGTGCCATCAGTGAGTCGGCAGGGAATACTAACTATGGCTACACCTTC	1;Cluster2:1	2.53624	3.09482	1.36303	0.546391	1.1572	2.27461	0	0	1.53365	0	0	0	0.546391	0	0	0	-0.28333
P1	ATCGAGTAGCTCCTTC-1	TCR399	1	TRAV27_None_TRAJ20_TGTGCAGGAGTGGGGTTCGGCCACGACTACAAGCTCAGCTTT-TRBV7-9_None_TRBJ2-7_TGTGCCAGCAGCTTTGGGTTCTCCTACGAGCAGTACTTC	1;Cluster3:1	3.61306	2.56698	0	0	1.9478	0	0	0	2.56698	0	1.9478	0	0	0	1.9478	1.9478	0.548268
P1	ATCCACCCAAGCTGAG-1	TCR400	1	TRAV14DV4_None_TRAJ47_TGTGCAATGACCCACAAGAGGGGGGAATATGGAAACAAGCTGGTCTTT-TRBV14_TRBD1_TRBJ2-7_TGTGCCAGCAGCTGGGGGACAGGGGGGTACGAGCAGTACTTC	1;Cluster9:1	2.97889	2.95547	1.62874	0.86112	1.53518	1.03712	0	0	2.26697	0.86112	0.375191	0	0	0	1.79309	2.05784	0.27491
P1	ATCCACCAGGAGCGTT-1	TCR401	1	TRAV25_None_TRAJ52_TGTGCCCATGCTGGTGGTACTAGCTATGGAAAGCTGACATTT-TRBV7-8_TRBD2_TRBJ2-1_TGTGCCAGCAGCTCCCGGCGCTCACTAGCGTCCCTCAACAAGGAGCAGTTCTTC	1;Cluster1:1	3.08344	2.76512	1.93908	0	0	0	0	0	0	1.38032	0	0	0	0	1.93908	2.29542	0.169299
P1	ATCATCTGTTACGCGC-1	TCR402	1	TRAV8-6_None_TRAJ49_TGTGCTGTGAGTGAGGTGGAGGGTAACCAGTTCTATTTT-TRBV12-4_TRBD1_TRBJ1-2_TGTGCCAGCAGCATGGGACAGGGATCGGTTGGCTACACCTTC	1;Cluster1:1	1.71387	3.0013	1.0368	1.0368	0	0	0	0	1.71387	0	0	0	0	0	1.0368	1.9975	0.0376626
P1	ATCACGAGTGCGCTTG-1	TCR403	1	TRAV14DV4_None_TRAJ13_TGTGCAATGAGGGCTAGTTTTCATTCTGGGGGTTACCAGAAAGTTACCTTT-TRBV10-3_TRBD1_TRBJ1-2_TGTGCCATCAGTGAGTCGGCAGGGAATACTAACTATGGCTACACCTTC	1;Cluster4:1	1.72743	3.45103	0.655051	0	1.87969	1.72743	0	0	1.32859	0	0	0	0	0.655051	1.72743	2.56711	0.185729
P1	AGTTGGTTCGTACCGG-1	TCR404	1	TRAV29DV5_None_TRAJ44_TGTGCAGCAAGTAAAACCGGCACTGCCAGTAAACTCACCTTT-TRBV28_TRBD2_TRBJ1-4_TGTGCCAGCAGTTTTGAGGGTCGCGAAAAACTGTTTTTT	1;Cluster1:1	2.35982	3.18997	1.31901	0.862832	0	0	0	0	0.862832	0	0	0	0	0	0	0	-0.281502
P1	AGTGAGGCAGCGATCC-1	TCR405	1	TRAV29DV5_None_TRAJ39_TGTGCATCACTGGGGAATGCAGGCAACATGCTCACCTTT-TRBV28_TRBD1_TRBJ1-2_TGTGCCAGCGTTCCGGGGGGCGGCGGCTACACCTTC	1;Cluster8:1	2.82572	3.03694	0	0	1.60307	1.60307	0	0	1.60307	0	0	0	0	0	1.60307	2.82572	0.239811
P1	AGTAGTCCAGGGAGAG-1	TCR406	1	TRAV17_None_TRAJ27_TGTGCTAAGGGGCACACCAATGCAGGCAAATCAACCTTT-TRBV19_TRBD1_TRBJ2-1_TGTGCCAGTAGTATATGGGGGACAGTAGGGGATGAGCAGTTCTTC	1;Cluster6:1	3.24349	2.79663	1.40557	0	0	0	0	0	0	1.40557	0	0	0	0	0	0	-0.197262
P1	AGGTCCGCAAAGGTGC-1	TCR407	1	TRAV30_None_TRAJ52_TGTGGCACAGAGATGAATGCTGGTGGTACTAGCTATGGAAAGCTGACATTT-TRBV5-1_TRBD1_TRBJ1-2_TGCGCCAGCAGCTTGGACGGGACAGGTCGCCTCAACTATGGCTACACCTTC	1;Cluster6:1	2.81754	3.48036	0	0	0	0	0	0	0	0	0	0	0	0	0	2.54958	-0.0887676
P1	AGGGTGAGTGTGACCC-1	TCR408	1	TRAV1-2_None_TRAJ22_TGTGCTGTGAGAGCTTCGTCGTTTTCTGGTTCTGCAAGGCAACTGACCTTT-TRBV7-9_TRBD1_TRBJ2-7_TGTGCCAGCCGGGGGGTTTCCTACGAGCAGTACTTC	1;Cluster3:1	2.87273	3.36068	0	0	0	1.88126	0	0	1.88126	0	0	0	0	0	0	1.88126	0.0658579
P1	AGGCCACAGATCCGAG-1	TCR409	1	TRAV13-1_None_TRAJ36_TGTGCAGCCACCGATCAAACTGGGGCAAACAACCTCTTCTTT-TRBV7-9_TRBD1_TRBJ1-4_TGTGCCAGCAGGGCCGGGACAGGCGGGTCAACTAATGAAAAACTGTTTTTT	1;Cluster8:1	2.46902	3.70474	1.52684	0	0	0	0	0	0	0	1.52684	0	0	0	0	0	-0.225133
P1	AGCTTGATCAGCTTAG-1	TCR410	1	TRAV13-1_None_TRAJ21_TGTGCAGCAAGTAAGAACTTCAACAAATTTTACTTT-TRBV24-1_TRBD1_TRBJ1-1_TGTGCCACCAGTGGCCAGGGGGCCACTGAAGCTTTCTTT	1;Cluster7:1	2.12229	3.28563	0	0	0	0	0	0	0	1.54225	2.12229	0	0	0	0	3.1377	0.33791
P1	AGCGTCGAGCACCGTC-1	TCR411	1	TRAV8-4_None_TRAJ4_TGTGCTGTGATTCGTCATTTGGGTGGCTACAATAAGCTGATTTTT-TRBV14_TRBD1_TRBJ2-7_TGTGCCAGCAGCTGGGGGACAGGGGGGTACGAGCAGTACTTC	1;Cluster3:1	3.50713	3.11655	0.932398	0	1.96884	0.932398	0	0	0.932398	0	0	0	0	0	0	1.40639	-0.202099
P1	AGCGTATCACTATCTT-1	TCR412	1	TRAV5_None_TRAJ47_TGTGCGGGAGAATATGGAAACAAACTGGTCTTT-TRBV7-9_None_TRBJ1-1_TGTGCCAGCAGCTTGGGCACTGAAGCTTTCTTT	1;Cluster8:1	2.83976	1.85169	0	1.85169	1.85169	0	0	0	0	0	2.4631	0	0	0	0	3.32694	0.243492
P1	AGCGTATAGGCAGTCA-1	TCR413	1	TRAV13-2_None_TRAJ23_TGTGCAGTCGCAAGGAGGAAAGCTTATCTTCGGACA-TRBV7-9_None_TRBJ1-1_TGTGCCAGCAGCTTGGGCACTGAAGCTTTCTTT	1;Cluster3:1	3.01701	3.45834	1.44417	0	0.962858	0.962858	0.962858	0	1.76773	0.962858	3.60064	0	0.962858	0	1.76773	2.84443	0.908328
P1	AGCCTAAAGACCTAGG-1	TCR414	1	TRAV8-6_None_TRAJ16_TGTGCTGTGGGGATTCGGTTT-TRBV5-1_TRBD1_TRBJ1-2_TGCGCCAGCAGCTTGGCCGTGGGACAGGGGGCGCGGACCTTC	1;Cluster1:1	2.06884	3.03298	1.37721	0	0	0	0	0	0	0.687102	1.93553	0	0	0	0.687102	2.38688	0.0819843
P1	AGCATACAGACTAGAT-1	TCR415	1	TRAV17_None_TRAJ36_TGTGCTACGGCCGATCAAACTGGGGCAAACAACCTCTTCTTT-TRBV4-1_TRBD1_TRBJ1-3_TGCGCCAGCAGCCAGACCCCAGGGGGCCCTGGAAACACCATATATTTT	1;Cluster3:1	3.22768	3.49432	1.45928	0	2.38955	1.45928	0.742393	0	2.0289	0	2.7981	0	1.68711	0	2.38955	2.86302	0.781161
P1	AGCAGCCCAGTTTACG-1	TCR416	1	TRAV19_None_TRAJ30_TGTGCTCTGAGGATTGATGACAAGATCATCTTT-TRBV7-9_TRBD1_TRBJ2-7_TGTGCCAGCCGGGGGGTTTCCTACGAGCAGTACTTC	1;Cluster3:1	3.32927	1.70226	1.70226	0	0	2.67131	0	0	2.29984	0	2.29984	0	0	0	1.70226	1.70226	0.438071
P1	AGAGCTTAGTGAAGTT-1	TCR417	1	TRAV25_None_TRAJ22_TGTGCAGGGAATTCTGGTTCTGCAAGGCAACTGACCTTT-TRBV18_TRBD2_TRBJ2-3_TGTGCCAGCTCACCGCTAGCGGGGGGCACAGATACGCAGTATTTT	1;Cluster2:1	1.63471	3.07454	1.11972	0	0	0	0	0	1.63471	1.11972	0	0	1.11972	0	0	1.11972	0.0881717
P1	AGAGCGATCTTAGAGC-1	TCR418	1	TRAV3_None_TRAJ13_TGTGCTGTGAGATTGTATTCTGGGGGTTACCAGAAAGTTACCTTT-TRBV29-1_None_TRBJ2-1_TGCAGCGTTGAAGTATGGGAAAATGAGCAGTTCTTC	1;Cluster4:1	2.41211	3.27312	1.26395	0	1.26395	1.26395	0	0	0	0	0	0	0	0	0	2.61716	-0.11324
P1	AGACGTTGTTCGCGAC-1	TCR419	1	TRAV26-1_None_TRAJ42_TGCATCGAGTTTCGTGGAGGAAGCCAAGGAAATCTCATCTTT-TRBV7-9_None_TRBJ1-5_TGTGCCAGCAGCTTAGCGACAGCGAATCAGCCCCAGCATTTT	1;Cluster1:1	1.84463	2.59725	1.02074	0	0	0	0	0	0	0	0	0	0	0	0	0	-0.409486
P1	ACTTTCACAAAGTGCG-1	TCR420	1	TRAV8-3_None_TRAJ34_TGTGCTGTGGGTCGCCCTAACACCGACAAGCTCATCTTT-TRBV27_None_TRBJ2-3_TGTGCCAGCAGCCCGGGGTTGAGAGATACGCAGTATTTT	1;Cluster3:1	3.01713	3.65247	0	0	2.88153	2.30941	0	0	1.27843	0	1.27843	0	0	0	0	3.24316	0.150981
P1	ACTGTCCAGGAGTCTG-1	TCR421	1	TRAV13-1_None_TRAJ36_TGTGCAGCCACCGATCAAACTGGGGCAAACAACCTCTTCTTT-TRBV12-4_TRBD1_TRBJ2-1_TGTGCCAGCAGCGAGGGGGCGCGTGTCAATGAGCAGTTCTTC	1;Cluster3:1	2.64568	2.8971	1.39164	0	2.20356	0	1.39164	0	1.39164	0	2.64568	0	0.696716	0	0	3.50342	0.52013
P1	ACTGAGTTCTGTCAAG-1	TCR422	1	TRAV27_None_TRAJ45_TGTGCAGGAATTAGTTCAGGAGGAGGTGCTGACGGACTCACCTTT-TRBV11-3_TRBD2_TRBJ2-3_TGTGCCAGCAGCTTAGGGGAAGCGGGAGTGGGCCTCGCAGATACGCAGTATTTT	1;Cluster3:1	3.00956	3.67774	1.32284	0	1.32284	1.87305	0	0	1.32284	0	2.69262	0	0	0	0	1.32284	0.150988
P1	ACGTCAAAGTAGCGGT-1	TCR423	1	TRAV12-3_None_TRAJ43_TGTGCAACCTCTTCAGCCGTCGGCGATGACATGCGCTTT-TRBV20-1_TRBD2_TRBJ2-3_TGCAGTGCCCCTAGGACTAGCGGGGCCACAGATACGCAGTATTTT	1;Cluster1:1	2.06824	2.99597	1.00346	0	0	0	0	0	2.43065	0	0	0	0	0	0	3.07881	0.117207
P1	ACGCCGAAGTCGAGTG-1	TCR424	1	TRAV1-1_None_TRAJ33_TGCGCTGTGAGAGATGAGAGCAACTATCAGTTAATCTGG-TRBV7-2_None_TRBJ2-5_TGTGCCAGCAGCTTAGTACAGTTCCAAGAGACCCAGTACTTC	1;Cluster4:1	2.54979	3.01519	0.611487	0	1.47538	0.611487	0	0.611487	0.98818	0	0.611487	0	0	0	0	2.04709	-0.0408205
P1	ACGCCAGTCACCGGGT-1	TCR425	1	TRAV12-2_None_TRAJ43_TGTGCCGTGATTACGTACAATAACAATGACATGCGCTTT-TRBV4-1_TRBD1_TRBJ1-2_TGCGCCAGCAGCCAAGATTCAGGGGGGTACTATGGCTACACCTTC	1;Cluster1:1	2.69251	2.92866	0	1.08754	1.08754	0	0	0	1.08754	0	0	0	0	0	1.08754	1.93165	0.0385776
P1	ACGATGTCAGACGCAA-1	TCR426	1	TRAV14DV4_None_TRAJ32_TGTGCAATGAGAGAGTGGGGTGCTACAAACAAGCTCATCTTT-TRBV7-9_TRBD1_TRBJ2-7_TGTGCCAGCCGGGGGGTTTCCTACGAGCAGTACTTC	1;Cluster7:1	3.15178	3.11108	1.0525	0	2.50052	1.73378	1.0525	0	2.01847	0	1.55384	0	0	0	1.33426	1.73378	0.288157
P1	ACGATGTAGCTAACAA-1	TCR427	1	TRAV8-6_None_TRAJ16_TGTGCTGTGGGGATTCGGTTT-TRBV10-3_TRBD1_TRBJ1-2_TGTGCCATCAGTGAGTCGGCAGGGAATACTAACTATGGCTACACCTTC	1;Cluster2:1	2.61115	3.0264	1.1322	1.33586	1.88806	1.1322	0	0	2.08047	0.53111	0	0	0	0.53111	0.53111	2.61115	0.155879
P1	ACGAGCCTCACCCGAG-1	TCR428	1	TRAV27_None_TRAJ20_TGTGCAGGAGTGGGGTTCGGCCACGACTACAAGCTCAGCTTT-TRBV7-9_TRBD1_TRBJ2-7_TGTGCCAGCCGGGGGGTTTCCTACGAGCAGTACTTC	1;Cluster8:1	2.91881	2.44335	1.50493	0	0	1.50493	0	0	0	1.50493	2.44335	0	0	0	0	3.23974	0.374
P1	ACCTTTACACAGGTTT-1	TCR429	1	TRAV17_None_TRAJ27_TGTGCTAAGGGGCACACCAATGCAGGCAAATCAACCTTT-TRBV20-1_TRBD2_TRBJ2-3_TGCAGTGCTAGCCCGCTAGCGGGGGGGCCTAGGGCCCTCACAGATACGCAGTATTTT	1;Cluster3:1	2.53913	3.58368	0	0	1.92195	0	0	0	1.92195	0	2.91793	0	0	0	3.19201	0	0.518573
P1	ACATGGTCACGAAATA-1	TCR430	1	TRAV14DV4_None_TRAJ13_TGTGCAATGAGGGCTAGTTTTCATTCTGGGGGTTACCAGAAAGTTACCTTT-TRBV5-1_TRBD1_TRBJ1-2_TGCGCCAGCAGCTTGGCCGTGGGACAGGGGGCGCGGACCTTC	1;Cluster1:1	2.86058	2.95364	1.18539	0.758924	0.449793	0.758924	0	0	1.98071	0	0.758924	0	0.758924	0	0.449793	2.19186	0.125401
P1	ACATCAGGTGGTACAG-1	TCR431	1	TRAV1-1_None_TRAJ5_TGCGCTACATACATGGACACGGGCAGGAGAGCACTTACTTTT-TRBV4-3_None_TRBJ1-1_TGCGCCAGCAGCCAAAGGCTAAACACTGAAGCTTTCTTT	1;Cluster3:1	1.95975	3.4496	2.21157	0	1.10939	1.62236	0	0	2.72311	0	2.95973	0	0	0	0	2.8484	0.487311
P1	ACATACGGTATCAGTC-1	TCR432	1	TRAV14DV4_None_TRAJ32_TGTGCAATGAGAGAGTGGGGTGCTACAAACAAGCTCATCTTT-TRBV28_None_TRBJ2-2_TGTGCCAGCAGGTCTGTGAACACCGGGGAGCTGTTTTTT	1;Cluster4:1	2.17151	2.80597	1.07939	0	0	0	0	0	2.17151	0	0	0	0	0	1.07939	1.58632	0.0806824
P1	ACACCGGAGGGCTCTC-1	TCR433	1	TRAV1-2_None_TRAJ43_TGTGCTGTGAGAGATCGGAATGACATGCGCTTT-TRBV6-5_TRBD1_TRBJ2-7_TGTGCCAGCAGTTACTCAAAGGGGGCCGAGCAGTACTTC	1;Cluster3:1	2.88302	3.26965	0	0	0	2.24433	0	0	1.33799	0	2.24433	0	0	0	0	3.69781	0.358661
P1	AATCCAGTCGTACCGG-1	TCR434	1	TRAV27_None_TRAJ20_TGTGCAGGAGTGGGGTTCGGCCACGACTACAAGCTCAGCTTT-TRBV14_TRBD1_TRBJ2-7_TGTGCCAGCAGCGACTGGTACGAGCAGTACTTC	1;Cluster3:1	2.73701	2.90338	1.55322	0.382423	1.33368	1.05198	0.382423	0.382423	1.20272	0	2.46079	0	0	0	0	0.382423	0.0242898
P1	AAGTCTGCATGCAACT-1	TCR435	1	TRAV14DV4_None_TRAJ47_TGTGCAATGACCCACAAGAGGGGGGAATATGGAAACAAGCTGGTCTTT-TRBV7-9_TRBD1_TRBJ2-1_TGTGCCAGCAGCCGAGGACAGGGGGCCTACAATGAGCAGTTCTTC	1;Cluster3:1	2.5268	3.13007	0.766093	0.766093	1.49381	1.19474	0.454682	0	2.13815	0	2.37829	0	1.61536	0	1.72373	2.2038	0.559192
P1	AAGGCAGGTAAGGGCT-1	TCR436	1	TRAV14DV4_None_TRAJ13_TGTGCAATGAGGGCTAGTTTTCATTCTGGGGGTTACCAGAAAGTTACCTTT-TRBV12-4_TRBD2_TRBJ2-7_TGTGCCAGCAGTTTAGCGCGAGGGAATGAGCAGTACTTC	1;Cluster3:1	2.52877	3.18123	1.02069	0	1.84456	1.69336	1.02069	0.635278	0.635278	1.02069	2.52877	0	0	0	1.69336	3.52162	0.660578
P1	AACTCCCGTGTCCTCT-1	TCR437	1	TRAV27_None_TRAJ20_TGTGCAGGAGTGGGGTTCGGCCACGACTACAAGCTCAGCTTT-TRBV5-5_TRBD1_TRBJ2-3_TGTGCCAGCAGCTCGACCCCCTCCAGGGGGGCAACAGATACGCAGTATTTT	1;Cluster3:1	2.33875	3.04011	1.01398	0	1.01398	1.50698	0	0	1.36802	0	1.925	0	1.01398	0.460909	0.460909	2.54241	0.326728
P1	AACTCCCCACGGTTTA-1	TCR438	1	TRAV29DV5_None_TRAJ39_TGTGCATCACTGGGGAATGCAGGCAACATGCTCACCTTT-TRBV7-9_None_TRBJ2-7_TGTGCCAGCAGCTTTGGGTTCTCCTACGAGCAGTACTTC	1;Cluster3:1	2.00453	2.00453	0	0	2.00453	2.00453	0	0	0	0	2.62794	0	0	0	0	2.00453	0.165472
P1	AACTCAGTCTGAGGGA-1	TCR439	1	TRAV8-6_None_TRAJ26_TGTGCTGTGACCCCCGCCCGGGATAACTATGGTCAGAATTTTGTCTTT-TRBV19_TRBD1_TRBJ2-1_TGTGCCAGTAGTTTGGACACAAAGGGCTACTACAATGAGCAGTTCTTC	1;Cluster4:1	2.11328	2.74411	1.03633	1.03633	1.03633	1.03633	0	0	1.86509	1.03633	0	0	0	0	0	0	-0.0995605
P1	AACTCAGTCATGCATG-1	TCR440	1	TRAV17_None_TRAJ57_TGTGCTACGGACGGGATTTCTCAGGGCGGATCTGAAAAGCTGGTCTTT-TRBV3-1_TRBD1_TRBJ2-1_TGTGCCAGCGATACTGGCAATGAGCAGTTCTTC	1;Cluster3:1	3.12565	2.7419	1.53236	0	1.8631	1.8631	0	0	2.47547	1.0348	2.11121	0	0	0	0	3.40229	0.517274
P1	AACTCAGGTGTAATGA-1	TCR441	1	TRAV21_None_TRAJ28_TGTGCTGTGGGAGACTTTCTG-TRBV12-4_TRBD1_TRBJ1-2_TGTGCCAGCAGCATGGGACAGGGATCGGTTGGCTACACCTTC	1;Cluster3:1	2.26517	3.06819	1.44392	0	0	0	0	0	2.46733	0	0	0	0	0	2.14636	1.67079	0.17035
P1	AACGTTGGTCGAGATG-1	TCR442	1	TRAV27_None_TRAJ37_TGTGCAGGATACGGACCAATACTCGGACATGGCTCTAGCAACACAGGCAAACTAATCTTT-TRBV20-1_TRBD2_TRBJ2-3_TGCAGTGCTAGCCCGCTAGCGGGGGGGCCTAGGGCCCTCACAGATACGCAGTATTTT	1;Cluster1:1	2.29894	3.44209	1.17585	0.751627	2.29894	1.47278	0	0	0.751627	0	0	0	0.751627	0	1.47278	2.29894	0.0744339
P1	AACCGCGGTATGAAAC-1	TCR443	1	TRAV2_None_TRAJ17_TGTGCTGTCTTCAAAGCTGCAGGCAACAAGCTAACTTTT-TRBV6-6_TRBD2_TRBJ2-4_TGTGCCAGCAGTTACTCGATAGGGGGAGGGGAAAACATTCAGTACTTC	1;Cluster3:1	2.15701	2.8803	0.927845	1.40072	0	0	0	0.927845	0	0	0	0	0	0	1.40072	2.45988	0.0780007
P1	AACCATGTCAACCATG-1	TCR444	1	TRAV29DV5_None_TRAJ17_TGTGCAGCCCGAGCTGCAGGCAACAAGCTAACTTTT-TRBV11-2_TRBD2_TRBJ2-7_TGTGCCAGCAGCTTGGCAGGAGCCTACGAGCAGTACTTC	1;Cluster2:1	2.91931	2.48117	2.27873	0	1.16035	1.16035	0	0	1.16035	0	0	0	1.16035	0	0	2.48117	0.0902741
P1	AACCATGGTGTAAGTA-1	TCR445	1	TRAV6_None_TRAJ42_TGTGCTCTAGACGGTTATGGAGGAAGCCAAGGAAATCTCATCTTT-TRBV7-9_TRBD2_TRBJ1-1_TGTGCCAGCAGCCCCCTCGCGGGGGCTGAAGCTTTCTTT	1;Cluster1:1	1.47538	3.2031	1.80155	0	1.47538	1.47538	0	0	0.98818	0	0	0	0	0	0.98818	3.13212	0.0833697
P1	AAATGCCGTAGTAGTA-1	TCR446	1	TRAV12-2_None_TRAJ52_TGTGCCGTGAACGATGGGGCTGGTGGTACTAGCTATGGAAAGCTGACATTT-TRBV5-1_TRBD1_TRBJ1-2_TGCGCCAGCAGCTTGGCCGTGGGACAGGGGGCGCGGACCTTC	1;Cluster3:1	3.04621	3.30807	1.35124	0.45263	1.19082	0.45263	0	0	1.35124	0.45263	2.06297	0	0.763086	0	0.45263	2.60961	0.261826
P1	AAAGCAAAGCCACTAT-1	TCR447	1	TRAV21_None_TRAJ10_TGTGCTGTGAGGCCCTTCACGGGAGGAGGAAACAAACTCACCTTT-TRBV20-1_None_TRBJ2-3_TGCAGTGCTGGGATAAGGAGTACAGATACGCAGTATTTT	1;Cluster1:1	2.32335	2.1244	0	0	0	0	0	0	1.04449	0	0	0	0	0	0	1.04449	-0.187603
P2	CTGCCTATCCCAGGTG-1;TACGGGCCAGCAGTTT-1;GGACAAGTCCGAAGAG-1;TGTCCCAAGGTGCACA-1;TCCCGATCACGAAGCA-1;CTACCCAAGTAGCCGA-1;CTCGTCAGTGGTCCGT-1;GTTAAGCAGTCGCCGT-1;AACCATGCAAGTTCTG-1;GCAATCAAGAGTGACC-1;GGGAATGAGCACCGTC-1;GAATAAGAGCTAAACA-1;TGCTACCGTGCAGTAG-1;TCAATCTGTCTAGTCA-1;TTCGGTCCAAGCCTAT-1;CCTACCATCTGTCTAT-1;CGGACGTGTGTAATGA-1;TGTCCCAGTCGAAAGC-1;TGCCCATGTACTCGCG-1;AAGGCAGAGAGACTAT-1;CATCGAAAGCACAGGT-1;…	TCR1	547	TRAV12-2_None_TRAJ29_TGTGCCGTGAACACCCATTCAGGAAACACACCTCTTGTCTTT-TRBV4-1_TRBD2_TRBJ1-5_TGCGCCAGCAGCCAAGATGGCGGGAATCAGCCCCAGCATTTT	547;Cluster3:530;Cluster7:9;Cluster1:3;Cluster6:2;Cluster2:2;Cluster4:1	2.36057	2.7197	1.45652	0.0176511	2.09206	1.61555	0.0333103	0.00253345	0.563222	0.156487	0.123176	0.00244577	0.25957	0.0342848	0.333747	0.694282	-0.248029
P2	CAGCTGGAGGTCGGAT-1;CACACCTTCGGTTAAC-1;ATTGGACTCATCGATG-1;GGACAGACAAGTAATG-1;GCAAACTCATAACCTG-1;CTACATTTCCAAACAC-1;CGACCTTGTCGTCTTC-1;GTGCATAAGCCCTAAT-1;ATTTCTGTCTCTTATG-1;TGGGAAGTCTTAGCCC-1;CGCGGTAAGCTGCGAA-1;ATTTCTGCAACTGCGC-1;ACGAGCCCATGTTCCC-1;GGTATTGCATCGGACC-1;GATCGCGTCAGAGGTG-1;GAACATCCAGTTAACC-1;TTCTCCTTCTTATCTG-1;GCTGCGAAGGCAGTCA-1;TTGCGTCAGGCATGTG-1;GTCAAGTTCATCGATG-1;ATTGGTGAGTGTACCT-1;…	TCR2	369	TRAV8-6_None_TRAJ7_TGTGCTGTGAGCCCCTATGGGAACAACAGACTCGCTTTT-TRBV24-1_TRBD1_TRBJ2-1_TGTGCCACCAGTGCCCTTGCTGACAGAACGGACAATGAGCAGTTCTTC	369;Cluster1:196;Cluster5:153;Cluster7:8;Cluster2:7;Cluster3:3;Cluster6:2	2.85836	2.85377	1.72354	0.797543	0.772783	0.564792	0.277313	0.0142217	0.608082	0.339018	0.436733	0.0300956	0.558225	0.0159359	0.220244	0.983076	-0.170071
P2	ACTATCTAGCGCTCCA-1;CGAGCACAGACGACGT-1;CGCGTTTAGCGTTGCC-1;GGCTGGTTCGGGAGTA-1;CGCTGGATCGTTGCCT-1;AGCAGCCAGGTGACCA-1;GGACATTTCCGAATGT-1;TTCGAAGGTCCAGTTA-1;ACCCACTCAAGGACTG-1;CAAGATCTCGAGCCCA-1;CTTACCGGTCGGCACT-1;CTACGTCAGCGTCAAG-1;GTCGTAAAGTCCAGGA-1;TCGAGGCTCAAACCGT-1;ACGGAGATCAAACAAG-1;TCGGTAAAGGCGACAT-1;CAGATCAGTACTCAAC-1;TTGCCGTAGTGTGAAT-1;ATGCGATAGAAGCCCA-1;GCGGGTTCACCACCAG-1;GGAACTTAGACTTGAA-1;…	TCR3	342	TRAV13-1_None_TRAJ49_TGTGCAGCAATCGTGCTCGTCACGAACACCGGTAACCAGTTCTATTTT-TRBV9_TRBD1_TRBJ1-5_TGTGCCAGCAGCAGTGGGCCGGCCCCGGGGCAGCCCCAGCATTTT	342;Cluster4:278;Cluster5:30;Cluster3:16;Cluster7:8;Cluster1:8;Cluster6:2	3.27572	3.03673	2.12798	0.0336156	2.94428	2.15538	0.388518	0.102609	0.682839	0.170337	1.89317	0.00412283	1.45458	0.00694988	0.124681	2.4863	0.253172
P2	CTCTAATAGCAGACTG-1;ACGGGTCGTTCGCGAC-1;CACTCCAAGCGTGAGT-1;TATCTCACAGACGCAA-1;GGTGCGTCACTCTGTC-1;CGCGGTACAGACGCAA-1;GTGCAGCCACAGAGGT-1;TGCTACCCAATACGCT-1;CAGAATCGTGTATGGG-1;GCTTCCATCCAGAGGA-1;ACCAGTAGTGTGAAAT-1;TATGCCCCATACTCTT-1;TCAGATGCATTAACCG-1;TACTTACCAGCTGGCT-1;AGCGTATGTAGCTAAA-1;TCCCGATAGGTGCAAC-1;GTGCAGCGTACTCTCC-1;CTCATTACAGGGTATG-1;GCTCTGTAGTATCTCG-1;CTCGGGAGTTAAGAAC-1;ATAAGAGGTGTTCTTT-1;…	TCR4	333	TRAV17_None_TRAJ4_TGTGCTACGGTCTCCCTAGGGGGTGGCTACAATAAGCTGATTTTT-TRBV2_TRBD1_TRBJ1-4_TGTGCCAGCAGTGACAGGGACAGGGCGCTGTTTTTT	333;Cluster4:261;Cluster5:47;Cluster3:17;Cluster7:4;Cluster1:4	3.08302	3.05342	1.94233	0.0159568	2.51619	1.80081	0.483911	0.0878585	0.717644	0.140732	0.877713	0.00947151	1.02882	0.0127878	0.0553904	2.65032	0.134166
P2	GTAGGCCAGAATCTCC-1;CTCGAAATCACGGTTA-1;GTACTTTAGGACAGAA-1;ACCGTAACAAGGCTCC-1;TCGCGTTAGAGCCCAA-1;AGAGCGAAGCCCAATT-1;TTTGCGCAGCGATTCT-1;ACGGGCTTCTACCAGA-1;AAGGCAGAGCAGCCTC-1;CGGGTCACAGCGTCCA-1;TCTTCGGAGCCCGAAA-1;CGATGGCGTACCGAGA-1;AGCTTGAAGCTGAACG-1;CGATTGAAGGTAAACT-1;GTTTCTACATAGAAAC-1;GCGCAGTGTTGAGGTG-1;AGACGTTCAGATCCAT-1;GCTGCTTAGTGAAGTT-1;TGACGGCGTTCAGCGC-1;AACTCTTGTACAGTGG-1;GTCCTCATCGTTTAGG-1;…	TCR5	200	TRAV35_None_TRAJ31_TGTGCTGGGGATAACAATGCCAGACTCATGTTT-TRBV7-2_None_TRBJ2-7_TGTGCCAGCAGCTTGAAACACGAGCAGTACTTC	200;Cluster1:187;Cluster5:6;Cluster7:4;Cluster2:2;Cluster3:1	2.80585	2.82803	1.70428	0.814093	0.165056	0.0871296	0.108052	0.00372965	0.967316	0.267396	0.090512	0	0.465062	0.01954	0.305422	0.201495	-0.24604
P2	GGTGTTAAGCTGTTCA-1;AGCTCTCAGAGTGAGA-1;CATCCACAGCTCTCGG-1;TCTTTCCAGACATAAC-1;TCAACGAGTAATAGCA-1;CACCTTGAGAGTTGGC-1;TACTCATCATCCGGGT-1;TGAAAGATCCAGTAGT-1;ACTTGTTAGCCACGCT-1;GATGAGGGTCCGAATT-1;CAACTAGGTGACCAAG-1;ACGGGTCAGCCCGAAA-1;TTAGTTCAGTCAAGGC-1;AACTTTCGTAGCGTCC-1;CTTACCGCACCTCGTT-1;TGCGCAGGTCTAGCCG-1;ATAAGAGAGTGCGTGA-1;CCACGGAGTAGCTCCG-1;ATCATGGGTGAGGCTA-1;CGTCAGGCACCGGAAA-1;TCACGAAGTACCCAAT-1;…	TCR6	189	TRAV13-2_None_TRAJ49_TGTGCAGAGAAACCACGCACCGGTAACCAGTTCTATTTT-TRBV12-4_TRBD1_TRBJ1-1_TGTGCCAGCAGTTTAAACAGGGGGCTAGCTTTCTTT	189;Cluster1:146;Cluster5:26;Cluster2:10;Cluster7:6;Cluster3:1	3.05346	2.80593	1.70428	0.999237	0.859558	0.609411	0.140258	0.00986811	0.590751	0.236403	0.776333	0.0308069	0.860915	0.00152575	0.171095	2.01437	-0.00302424
P2	TATGCCCCAATCTACG-1;CACTCCACAGACGCTC-1;CAACCAATCGGTCCGA-1;ATCCACCTCGAATGGG-1;CTACGTCAGACGCAAC-1;CGTGTCTCAGGACCCT-1;AAACCTGAGTCGTACT-1;CGGGTCAGTCTCACCT-1;ACGAGCCTCTAACTCT-1;TACGGGCGTCTGGTCG-1;CACCTTGGTGTAATGA-1;GGTGCGTAGGGTGTTG-1;CGAGAAGTCCCTCTTT-1;CCCTCCTGTCCTCTTG-1;TGCCCTATCCGAAGAG-1;GCGCCAACAGGGTTAG-1;GCAGTTAGTATGAAAC-1;CTAGTGAGTGTAAGTA-1;ATTTCTGAGATGCCTT-1;TTCTCAATCTCGTTTA-1;CTAGTGAGTTGTCGCG-1;…	TCR7	172	TRAV16_None_TRAJ21_TGTGCTCTAAAAAGGGAGCACAACTTCAACAAATTTTACTTT-TRBV30_TRBD1_TRBJ1-6_TGTGCCTGGAGTCCCATACAGGGTTCACCCCTCCACTTT	172;Cluster4:145;Cluster5:12;Cluster3:9;Cluster1:3;Cluster6:2;Cluster7:1	3.08158	3.10481	1.91009	0.0461664	2.92774	2.44922	0.58065	0.112936	0.692563	0.185814	0.682495	0.00291329	1.1666	0.0137083	0.0925095	2.32762	0.089513
P2	ACTGCTCAGTGTTGAA-1;GTCCTCATCGGAGCAA-1;TGCGCAGCAAATACAG-1;GTAACGTGTACCGGCT-1;ACAGCTAAGTTGAGTA-1;GGAACTTGTTGGAGGT-1;CTCGGAGAGATATGGT-1;TCAGCTCAGGAGTTGC-1;CCATGTCGTAGTAGTA-1;GGGCACTTCTGTGCAA-1;CGATCGGCAACACCTA-1;AACTCAGGTGTTCTTT-1;TCGTAGACACATCCGG-1;TAAGTGCTCTTAGAGC-1;TGACGGCAGGGTATCG-1;TTCTCAATCATGCTCC-1;GACGGCTCACTTGGAT-1;TCTATTGCATGTCCTC-1;GTTCGGGGTGCCTGGT-1;GGACATTTCATCGATG-1;TTGCCGTGTCATGCAT-1;…	TCR8	136	TRAV29DV5_None_TRAJ45_TGTGCAGCGCGAGCCCTTTCGGGAGGAGGTGCTGACGGACTCACCTTT-TRBV7-3_TRBD1_TRBJ2-7_TGTGCCAGCAGCTTAGGGACAGCACCCTACGAGCAGTACTTC	136;Cluster1:117;Cluster5:9;Cluster2:7;Cluster7:2;Cluster3:1	3.34311	3.07759	2.03582	0.891003	0.984733	0.510279	0.0989836	0.00615025	0.664178	0.132943	0.51202	0.0228698	0.605324	0.00962206	0.100465	2.96705	0.0214351
P2	ATCACGATCGACGGAA-1;AACTCAGGTCAGAATA-1;CTACATTTCCTCAATT-1;TCTTCGGCAAAGGAAG-1;TCGCGAGCATATGAGA-1;ACTTACTTCTCCTATA-1;TGGCCAGTCGGCATCG-1;TAGAGCTGTCTCACCT-1;CCATGTCCACAGCGTC-1;AACTTTCAGTGTGAAT-1;TTTGCGCTCGCCTGAG-1;ACACCCTCACCAGTTA-1;TCTCTAAAGTGACATA-1;GCATACATCGCCAAAT-1;GTGTGCGGTTCAACCA-1;ACCCACTCATATGCTG-1;TCTATTGAGACCTAGG-1;TAGTTGGTCATCTGCC-1;CAAGTTGGTGAAATCA-1;AGTCTTTTCATTGCGA-1;TACTCGCAGTGTGGCA-1;…	TCR9	111	TRAV21_None_TRAJ57_TGTGCTGTGTTACTGGAGGGCGGATCTGAAAAGCTGGTCTTT-TRBV27_TRBD2_TRBJ2-7_TGTGCCAGCAGTTTATTGGCGGGGGGGTGGTACGAGCAGTACTTC	111;Cluster4:96;Cluster3:6;Cluster1:4;Cluster7:2;Cluster6:2;Cluster2:1	3.02738	3.09803	1.92631	0.032628	3.03237	1.6554	0.568528	0	0.949277	0.151215	1.65242	0.00404738	1.74693	0.00903135	0.066028	2.57832	0.338787
P2	AACCATGGTCAAAGCG-1;AGAGCTTAGGTGTGGT-1;AACTCAGTCACCTTAT-1;TATGCCCAGAATTCCC-1;TATCTCATCCAAAGTC-1;CACTCCACACTGTTAG-1;TTATGCTCATAGAAAC-1;CACCACTCACTGTGTA-1;GGGATGAGTACATGTC-1;ACACCAATCCGTAGTA-1;TATTACCGTACCGAGA-1;TCGGGACAGCAATATG-1;TCGCGTTTCAAGGTAA-1;GTCACAATCCTTTCTC-1;GTACTCCTCTTAGCCC-1;AGCTCCTAGTAGATGT-1;ACAGCTAGTATAGTAG-1;CTAATGGGTTACGTCA-1;TGGGCGTAGGGATACC-1;TTGACTTTCACCGGGT-1;TGACTAGTCGGAGGTA-1;…	TCR10	105	TRAV12-2_None_TRAJ23_TGTGCCTCCCAAGGGTGGGGAGGAAAGCTTATCTTC-TRBV11-2_TRBD2_TRBJ1-1_TGTGCCAGCAGCGAGGGGAACACTGAAGCTTTCTTT	105;Cluster4:80;Cluster1:10;Cluster7:5;Cluster5:5;Cluster3:4;Cluster6:1	3.1123	3.05552	2.09613	0.0579648	2.90571	1.95648	0.808535	0.0241274	0.775315	0.227177	1.19837	0.00572799	1.55683	0.012781	0.251715	2.01736	0.221971
P2	CTGAAGTAGATCTGCT-1;CGCGTTTCACAGCGTC-1;TCAGGATCAAACGCGA-1;CTAAGACCATCACAAC-1;CGCTTCAGTAGCACGA-1;GACGGCTGTCTCGTTC-1;TGGCCAGGTTCAGCGC-1;CGGACTGGTGTGACGA-1;ACTGAGTCAAGGGTCA-1;CCTAAAGCATTACGAC-1;ACATACGAGTGGCACA-1;GACGGCTGTGCAGTAG-1;CGGAGTCCAAGTTAAG-1;CTGCGGAGTCCAAGTT-1;GTTCTCGAGTAGTGCG-1;GCTGCTTGTCAGATAA-1;TTATGCTCAGTCGTGC-1;GCATACATCGGAGCAA-1;TGCTGCTAGTACATGA-1;ACATGGTCAATCACAC-1;TCTGAGATCCGTAGGC-1;…	TCR11	96	TRAV27_None_TRAJ58_TGTGCAGGAGCTAGAGAAACCAGTGGCTCTAGGTTGACCTTT-TRBV27_TRBD1_TRBJ2-3_TGTGCCAGCAGTTTAGACAGGGGGTCAGCAGATACGCAGTATTTT	96;Cluster4:82;Cluster5:5;Cluster7:3;Cluster3:3;Cluster6:2;Cluster1:1	3.11661	3.16465	2.07349	0.0274777	3.15435	2.94695	0.393937	0.0670952	0.838881	0.0955768	1.10268	0.031651	1.52499	0.00808852	0.0337666	2.5334	0.180031
P2	TATTACCGTTATGCGT-1;TGCTGCTAGATGTAAC-1;GGCGTGTTCTGATACG-1;CATGGCGTCAGCAACT-1;ACCCACTAGTGGGATC-1;CAGAATCAGGCGATAC-1;GTTACAGCAACAACCT-1;CGAGCCAGTACGCACC-1;CTCGAGGAGTCAAGCG-1;AGGTCCGAGATGGGTC-1;CTACATTGTCAATGTC-1;CTCGGGAGTTGTTTGG-1;TCCCGATGTAAGGGAA-1;GGTATTGCAGTTAACC-1;CACATAGAGGACAGAA-1;GAACGGACATTTCAGG-1;GAGGTGAGTAATCACC-1;GACAGAGAGAGCAATT-1;ACCTTTAAGCTAACAA-1;CAGTCCTCACGGTGTC-1;CGTAGCGAGACGACGT-1;…	TCR12	75	TRAV12-1_None_TRAJ40_TGTGTGGTGAAAGCCTCAGGAACCTACAAATACATCTTT-TRBV6-5_None_TRBJ1-4_TGTGCCAGCAGCCCAAACATCGCAACTAATGAAAAACTGTTTTTT	75;Cluster4:63;Cluster5:6;Cluster3:2;Cluster1:2;Cluster7:1;Cluster6:1	3.14125	3.09132	2.0247	0.0429647	3.00178	2.59137	0.680945	0.0879152	0.700894	0.173086	0.927521	0.0307201	1.21311	0	0.1223	2.38946	0.167056
P2	ACTGAGTCAATGGAAT-1;TCACAAGAGGGAAACA-1;CACTCCACACCTATCC-1;ACCAGTACAGGACCCT-1;TCTGGAACACAGAGGT-1;GACGTGCGTACGAAAT-1;GGGAGATCAACGCACC-1;CACAAACGTAAATACG-1;TTAGTTCAGGATTCGG-1;CTGATAGTCATGTCTT-1;ACTGTCCCACTATCTT-1;AAGGTTCTCGGAGGTA-1;ACTGAACGTCACACGC-1;AAAGTAGGTTCAGCGC-1;TGAGAGGAGATATACG-1;AGGTCCGCAATGAAAC-1;TTGGAACCATCCTAGA-1;ATGTGTGCAATCTGCA-1;AGAGTGGTCACTATTC-1;CGCTGGAGTCTGCAAT-1;TAAACCGTCGGAATCT-1;…	TCR13	74	TRAV9-2_None_TRAJ35_TGTGCTCTGAGGAGCTCGATA-TRBV6-5_None_TRBJ1-4_TGTGCCAGCAGCCCAAACATCGCAACTAATGAAAAACTGTTTTTT	74;Cluster4:59;Cluster5:7;Cluster3:6;Cluster7:2	3.02409	3.10123	2.02937	0.0125322	2.96456	2.63774	0.617274	0.0772789	0.88411	0.246544	0.782634	0	1.10533	0.0142964	0.150688	2.37209	0.143998
P2	TGCTGCTAGTGCCAGA-1;TTTGGTTAGGCTCTTA-1;TGAGCCGAGAGCCTAG-1;TTCTCCTTCGGAATCT-1;TCAGCAATCGGAAACG-1;GTAGGCCTCTCCAACC-1;CCCATACAGTCAAGCG-1;ACCCACTGTGCATCTA-1;GGGCATCTCCTGCTTG-1;CACAGTATCGGAATCT-1;TACTCGCAGCAACGGT-1;GATCAGTGTCGCTTCT-1;GACAGAGGTGACTACT-1;ACCCACTGTGGTCCGT-1;CTAGAGTCACACAGAG-1;GGAATAAAGCAGACTG-1;GTAGGCCTCATGCTCC-1;GTCACGGAGGGATACC-1;AACTCCCCAGGCTCAC-1;GCGCAGTCAAGGACAC-1;GTGCGGTGTAAATGAC-1;…	TCR14	70	TRAV21_None_TRAJ32_TGTGCTGTGAGGAATTATGGTGGTGCTACAAACAAGCTCATCTTT-TRBV19_TRBD1_TRBJ1-1_TGTGCCAGTACCCCAGGGCTAGTAGGGGAAACTGAAGCTTTCTTT	70;Cluster1:60;Cluster5:8;Cluster7:1;Cluster3:1	3.17238	3.09811	1.97122	0.996835	0.799766	0.56119	0.117092	0.018367	0.747739	0.214369	0.402392	0.341298	0.795421	0.00504289	0.23132	2.93964	0.0636077
P2	GTCACGGTCAACGCTA-1;GACCAATAGCGTAATA-1;CACAGTATCCTCAACC-1;GTCTCGTCACTCTGTC-1;ATCACGAAGGCTATCT-1;CATCAGATCCACGACG-1;CGTTCTGTCCGTCATC-1;TTCTCAAGTCACCCAG-1;GGTGAAGGTGCACCAC-1;ACTTTCACAGGTGCCT-1;TGCCCATCACTTAACG-1;CCCATACCATTACCTT-1;TGGCCAGGTAAATGAC-1;GCGACCATCGCATGAT-1;TAGGCATCAGCTGCTG-1;TGCCAAACAACCGCCA-1;CTTACCGAGCAATCTC-1;TGAGCATAGTTACGGG-1;TTGAACGAGAGGTAGA-1;GTAGTCAGTGATAAGT-1;GCACATATCCAAGCCG-1;…	TCR15	64	TRAV12-2_None_TRAJ10_TGTGCCGTGGCCGACACGGGAGGAGGAAACAAACTCACCTTT-TRBV3-1_TRBD1_TRBJ1-4_TGTGCCAGCAGCCCTGTACAGGGGATGGATGAAAAACTGTTTTTT	64;Cluster6:55;Cluster5:8;Cluster1:1	2.69678	2.68564	1.53958	0.00922996	2.96864	2.46327	0.628522	0.0976745	0.458098	0.303085	2.65095	0.493931	1.9497	0.00778981	0.379733	2.30957	0.480185
P2	GATCGCGAGTCTTGCA-1;CGCGGTAAGAAACGCC-1;TACGGATTCCGGGTGT-1;TGGGCGTCATGGATGG-1;AGATTGCCAGCCACCA-1;CTGGTCTAGCACCGCT-1;ACGGAGAAGATCTGCT-1;ATTCTACAGTGGTAAT-1;CACTCCAAGGTGTGGT-1;CACAGTACAAGCCGTC-1;TAGACCATCAACGAAA-1;CTACATTGTCAGAATA-1;GTCACGGTCCAAACAC-1;GATGCTATCAGCTCGG-1;CAAGTTGAGGTGCAAC-1;GGTGTTACACTTAACG-1;CAGCCGATCGTACGGC-1;GCAAACTAGCCATCGC-1;CATTCGCGTCGCATAT-1;CTCTAATCAAAGGAAG-1;CTACGTCTCATGTGGT-1;…	TCR16	62	TRAV26-1_None_TRAJ32_TGCATCGTCAGAGTCAAAAGTGGTGCTACAAACAAGCTCATCTTT-TRBV5-1_TRBD2_TRBJ2-3_TGCGCCAGCAGCTCGTTATACTGGGAGGGCCTGGGCACAGATACGCAGTATTTT	62;Cluster1:37;Cluster2:18;Cluster3:3;Cluster7:2;Cluster5:2	2.87225	2.92075	1.83773	0.730956	0.0656103	0	0.513499	0.0242016	1.02415	0.357848	0.39065	0	1.50568	0.0428188	0.842626	1.55766	0.169603
P2	TGAAAGAAGGCGATAC-1;CTAATGGTCGCAGGCT-1;ATCTACTTCTGCTTGC-1;CAGCTAACATACCATG-1;CTGTGCTGTTCCACTC-1;GACTAACTCAGCGACC-1;CCATTCGAGAGCCTAG-1;GTCAAGTGTTGAGTTC-1;CAGCTGGGTCAGCTAT-1;GAATAAGAGTTGTAGA-1;CGTAGGCAGGCTCATT-1;CGTTGGGCACATGTGT-1;GCAGCCATCAGCTGGC-1;AAGGTTCCAGCGAACA-1;AGTAGTCTCGCTTGTC-1;ATCGAGTAGAATGTGT-1;CCTATTATCTCGCATC-1;GAAATGACACATTAGC-1;ACTATCTTCACAGTAC-1;CTGCGGAGTAGCTCCG-1;GGGTTGCTCGTCACGG-1;…	TCR17	57	TRAV25_None_TRAJ47_TGTGCAGGAGGTAAAAATGGAAACAAACTGGTCTTT-TRBV7-9_TRBD1_TRBJ2-5_TGTGCCAGCAGCTTAGAATCAGGGCTAGAGACCCAGTACTTC	57;Cluster2:38;Cluster1:13;Cluster7:2;Cluster5:2;Cluster3:2	2.61859	2.90013	1.83132	0.40563	0.0821384	0.107728	0.047304	0	0.825966	0.0695203	0.134374	0	0.611202	0	0.3602	1.60202	-0.130772
P2	GATGAAATCTTGGGTA-1;TCTTCGGAGGTCATCT-1;CTTAGGAGTAGGACAC-1;CGTCACTGTACTCTCC-1;TTTATGCGTAGGACAC-1;GCTGCTTGTAATAGCA-1;GCTGGGTCAGACGTAG-1;CTCGAAAGTAGCAAAT-1;AACCATGCAGGGTACA-1;GCATGCGTCGTATCAG-1;CGGGTCACAGACACTT-1;CCTTCCCTCTGTCCGT-1;GGACGTCTCTTGACGA-1;ATTATCCAGAATGTGT-1;TTCTACACACACATGT-1;TCTTCGGTCTCGTTTA-1;CACAAACTCTCCTATA-1;TTGAACGCAGGTGCCT-1;TAAACCGTCTCGTTTA-1;GCTTGAAAGAAACGCC-1;CCGGTAGAGAGTAAGG-1;…	TCR18	53	TRAV27_None_TRAJ58_TGTGCAGGAGCGAGGGAAACCAGTGGCTCTAGGTTGACCTTT-TRBV6-6_TRBD1_TRBJ1-2_TGTGCCAGCAGTGGACAGGGATGGGGAGGTGGCTACACCTTC	53;Cluster2:34;Cluster1:11;Cluster3:3;Cluster7:2;Cluster5:2;Cluster6:1	2.53684	2.85616	1.70013	0.663117	0.478246	0.413255	0.0413005	0	0.702744	0.136269	0.222088	0.0240563	0.524296	0	0.198969	0.688782	-0.274612
P2	TCAACGAAGGGTCGAT-1;GCCTCTATCCAATGGT-1;GGGATGATCTAACGGT-1;GACCAATGTACAGACG-1;ACAGCTAGTAAGTTCC-1;GACGTGCAGGTAAACT-1;CTCATTAAGACAGAGA-1;CAGTAACAGGGCATGT-1;GCTCTGTAGGGCATGT-1;ACTGATGAGGATGGAA-1;CAGGTGCGTACTCGCG-1;GGACATTAGATCCCAT-1;TACGGTAAGCTGTCTA-1;ATGCGATAGGACAGAA-1;GATGAAACAGCGTTCG-1;GTTTCTATCAGTACGT-1;ATCCGAAGTACGCACC-1;CCTTCCCCACCATGTA-1;CCTTACGTCGTTTGCC-1;AGCAGCCAGGGCTCTC-1;GAATAAGGTGATGCCC-1;…	TCR19	52	TRAV16_None_TRAJ21_TGTGCTCTAAGACACAACTTCAACAAATTTTACTTT-TRBV12-3_TRBD2_TRBJ2-1_TGTGCCAGCAGTTTTTCTGGGCGGAGGGACAATGAGCAGTTCTTC	52;Cluster1:38;Cluster7:4;Cluster5:4;Cluster2:4;Cluster6:1;Cluster3:1	2.94352	2.96315	1.93755	0.929638	0.823205	0.620832	0.0423163	0.0215377	0.673173	0.229456	0.398315	0.125734	0.639404	0	0.261054	2.04899	-0.0634647
P2	GTTCATTGTAACGCGA-1;TCACGAATCGTCTGCT-1;CTCGTACCAGATAATG-1;ACGCCAGCATCTACGA-1;CATGCCTGTAGCCTCG-1;AGTAGTCGTGAAATCA-1;ACGGCCAGTTCCATGA-1;CTCGGAGTCTGGCGAC-1;CCTCAGTCAAGCCCAC-1;AGGTCCGCAAAGCGGT-1;ATGAGGGCATCTATGG-1;AGTGTCAGTAACGCGA-1;AGCGTATTCAGCATGT-1;TTCTCAAGTAGATTAG-1;CGTGTCTCACCTATCC-1;AGCGTATTCGAACGGA-1;CATCGAATCTTTACGT-1;AACTCCCAGTGTACCT-1;CCTTTCTGTTATGCGT-1;TCACAAGAGCACCGCT-1;GCAATCAGTCAAAGCG-1;…	TCR20	51	TRAV41_None_TRAJ26_TGTGCTGTCCGGGATAACTATGGTCAGAATTTTGTCTTT-TRBV9_TRBD1_TRBJ1-5_TGTGCCAGCAGCAGTGGGCCGGCCCCGGGGCAGCCCCAGCATTTT	51;Cluster4:42;Cluster3:5;Cluster1:3;Cluster7:1	2.93718	3.04776	1.8913	0.0710106	2.82459	2.11857	0.255087	0.0834939	0.519826	0.0724106	1.2402	0	1.45933	0	0.0513606	2.1911	0.127576
P2	AGGCCGTGTGCTGTAT-1;TTCCCAGGTACCCAAT-1;TTTGTCAAGCTGTTCA-1;GGACAGATCCTAAGTG-1;AGGTCCGCACTGCCAG-1;CAACCAAGTGGCTCCA-1;AGCAGCCGTCCGTTAA-1;GGTGTTACAAATTGCC-1;TCGCGTTTCAACCATG-1;TGGACGCGTAATTGGA-1;GCATACAAGGATGCGT-1;TAAGAGACATAAGACA-1;AGACGTTGTATTCGTG-1;TGACTTTCAGGAACGT-1;CCTATTACAGGCGATA-1;AAGTCTGTCGCGTAGC-1;ACTGCTCGTTCCGTCT-1;TTGGAACTCGCTTAGA-1;TTGAACGGTGTCTGAT-1;CACACCTCAGTACACT-1;GGACAAGAGGTGTGGT-1;…	TCR21	48	TRAV8-1_None_TRAJ29_TGTGCCGTGGAAGGAAACACACCTCTTGTCTTT-TRBV7-2_TRBD1_TRBJ1-5_TGTGCCAGCAGCTTAGAGGGTAACAGGGGTCAGCCCCAGCATTTT	48;Cluster6:39;Cluster5:5;Cluster7:3;Cluster1:1	2.75008	2.83762	1.69654	0.524628	0.101342	0.123683	0.692861	0.0729418	0.670503	0.24215	2.76246	0.211529	2.23192	0	0.338338	2.71687	0.54956
P2	GTTCTCGAGGCACATG-1;CCGGGATCATGGAATA-1;ATCACGAAGTCGATAA-1;TGGGCGTTCATAGCAC-1;TGCCCTAGTTAAGACA-1;TCTTTCCCACTTACGA-1;CGTAGCGCACCTTGTC-1;GCACATAGTGGTTTCA-1;GTCGGGTGTTAGGGTG-1;CGGCTAGCAACGATCT-1;ATTGGTGTCCAGAGGA-1;CATCCACTCTTGAGAC-1;TGAGCATAGGACTGGT-1;AACCATGAGGTACTCT-1;GCAGCCAGTAATCACC-1;CTCTGGTAGCCACCTG-1;AGCCTAACAGCTGTGC-1;CATATTCGTCTGCCAG-1;CTGATAGTCCACGTTC-1;CGGGTCAGTCCGTGAC-1;GTCCTCAGTGCAACTT-1;…	TCR22	45	TRAV19_None_TRAJ27_TGTGCTCTGAAGGGGGCGGGCACCAATGCAGGCAAATCAACCTTT-TRBV28_TRBD1_TRBJ1-5_TGTGCCAGCAGTTTATTCGGGACAGGTAACAATCAGCCCCAGCATTTT	45;Cluster2:31;Cluster1:10;Cluster3:3;Cluster4:1	2.68229	2.84791	1.69983	0.642844	0.191755	0.149423	0.0113713	0	0.875616	0.261303	0.173375	0.00639423	0.327511	0.0515307	0.279772	1.44679	-0.152831
P2	GAAATGACACTCAGGC-1;GTATCTTAGAAGGGTA-1;TAGACCACACTTCTGC-1;TTCGGTCGTGAGGCTA-1;CGTCTACGTACTCAAC-1;ACGGCCACAACGATCT-1;GGCGTGTCACGCATCG-1;AGTAGTCTCCGTCAAA-1;GCGACCACATACTACG-1;CGGTTAAGTACTTCTT-1;TAGTGGTCAGGCTGAA-1;CATATTCAGACAAGCC-1;AGCGGTCGTTCTCATT-1;TTTGCGCAGTTACGGG-1;GTATTCTAGGGAAACA-1;TAAGCGTTCGCTTGTC-1;TGGACGCCACTCGACG-1;AAGTCTGCAAGCCGCT-1;GACCAATAGCCGCCTA-1;AAGACCTGTGCATCTA-1;CAAGAAATCAGCTCGG-1;…	TCR23	45	TRAV12-2_None_TRAJ28_TGTGCCGTCTACTCTGGGGCTGGGAGTTACCAACTCACTTTC-TRBV2_TRBD2_TRBJ1-2_TGTGCCAGCAGTGTAGGGCAGCCGGAGTACTATGGCTACACCTTC	45;Cluster6:41;Cluster7:2;Cluster5:2	2.83058	2.78095	1.76876	0.253903	0.552505	0.100853	0.804436	0.146138	0.533217	0.16084	3.08731	0	2.18207	0	0.417806	2.37652	0.471383
P2	CGCTTCACAGCCAGAA-1;GTTCATTCACCCTATC-1;GACCTGGTCACTCTTA-1;TAAGCGTCAAGCCCAC-1;CCCTCCTTCAACACAC-1;CGGGTCATCCTGTAGA-1;AAGGAGCTCGCGTTTC-1;GCAGTTAAGTCCCACG-1;GTCGTAATCACGCATA-1;TTTGCGCTCACCGGGT-1;GCACTCTTCTTGACGA-1;CCTTCCCAGCTAAGAT-1;GGCAATTCAGCTTAAC-1;CAGCTAACATCGGACC-1;AGAGCTTGTGATAAGT-1;AAAGTAGGTGTTAAGA-1;CTCGGAGAGCCGATTT-1;GAACCTAAGTGAAGTT-1;TCCCGATAGATCCTGT-1;TCATTTGCATGTCTCC-1;GAAATGAAGGCAGTCA-1;…	TCR24	45	TRAV3_None_TRAJ20_TGTGCTGTGAGGGGTTCTAACGACTACAAGCTCAGCTTT-TRBV4-3_None_TRBJ2-2_TGCGCCAGCAGCCAAGATCGGGTAGCCGGGGAGCTGTTTTTT	45;Cluster3:37;Cluster7:2;Cluster6:2;Cluster1:2;Cluster4:1;Cluster2:1	2.85877	2.93054	1.71693	0.0488843	2.52894	1.90942	0.00988421	0	0.741102	0.329607	0.620705	0	0.725223	0	0.183693	1.47979	-0.115725
P2	CGATCGGTCTCATTCA-1;GAATAAGTCGCTTAGA-1;CTCGGAGTCTCCTATA-1;TTCTCAAGTTGTCGCG-1;CTTAGGACATCGATGT-1;GGACAGATCTTTACGT-1;TGTTCCGAGTGGACGT-1;ACGCCAGGTACGCACC-1;CGGACTGAGACAGGCT-1;GTTCGGGGTGCTTCTC-1;CTGCGGAAGCCTCGTG-1;GGTATTGCAAGAGGCT-1;GCTCCTATCTCCAACC-1;AACTCAGAGCCGATTT-1;CATCGGGCAAACGTGG-1;CATCCACCAATGGATA-1;GACAGAGCAGTGAGTG-1;CTGTGCTAGCGTCAAG-1;TACTTACCATACTCTT-1;TAAGTGCTCCAGATCA-1;AACTTTCTCCGAATGT-1;…	TCR25	45	TRAV25_None_TRAJ40_TGTGCAGGGCCTAGGAGCGCCTCAGGAACCTACAAATACATCTTT-TRBV6-3_TRBD2_TRBJ2-7_TGTGCCAGCAGTCTCGGCGGGACTCCTTACTTC	45;Cluster4:40;Cluster3:5	2.95438	3.13118	1.81108	0.0265953	3.14037	2.50275	0.475334	0.0207824	0.695126	0.143068	1.55022	0.0243929	1.63919	0.0275219	0.33216	2.28718	0.316125
P2	TCAACGACATGATCCA-1;GGAATAAGTTCAGGCC-1;CCTACACCAATAGCAA-1;GCTCTGTGTTGATTGC-1;CTCGGAGCATCGGAAG-1;TCAATCTCACACAGAG-1;TTGCCGTAGTCTCCTC-1;TATCAGGTCCAAGCCG-1;GGGCACTCAGCTTCGG-1;TTATGCTTCGCACTCT-1;GTACTCCCACGGTAGA-1;ATCCGAAGTTTAGCTG-1;TCCACACCATGTAGTC-1;TGAGAGGGTCGCCATG-1;GCACATATCAGTGCAT-1;TTCGGTCAGTTTGCGT-1;GAAATGAAGTGCTGCC-1;AAGGCAGTCAACGCTA-1;TCAGGTATCCGTAGGC-1;CAACCTCAGACTTTCG-1;CCTTACGTCTCTAGGA-1;…	TCR26	41	TRAV8-4_None_TRAJ49_TGTGCTGTAGCCGGTAACCAGTTCTATTTT-TRBV25-1_TRBD2_TRBJ2-1_TGTGCCAGCAGCGGGGGGTTGGTAGCGGGAGTGTACAATGAGCAGTTCTTC	41;Cluster4:36;Cluster5:2;Cluster3:2;Cluster7:1	3.11903	2.96666	1.76143	0.0228123	3.01267	3.0414	0.429718	0.116716	0.758579	0.186157	0.923299	0	1.06301	0	0.0389491	2.5388	0.170001
P2	CTCTACGTCGCTGATA-1;CTAGAGTCAGGATCGA-1;TTTACTGCAGAGTGTG-1;CAGAATCTCCGCGGTA-1;TGTCCCACATCACGTA-1;GCGGGTTTCGGAAACG-1;CCTACCAGTGTAAGTA-1;CCAGCGAGTGATGATA-1;AGTAGTCAGATAGGAG-1;ATAGACCGTAGCGATG-1;ACGATACAGGTGATAT-1;CAAGGCCAGATGGGTC-1;AAGACCTAGTAGGTGC-1;CATTATCGTGATAAAC-1;TCTCATAAGACCCACC-1;TCGCGAGAGTCTTGCA-1;CAGCTAAGTTAGATGA-1;CACACCTGTAAGGGAA-1;CCTTCCCCATGGGAAC-1;GGGCATCAGGTGCTTT-1;CAGTCCTAGTTAAGTG-1;…	TCR27	37	TRAV23DV6_None_TRAJ52_TGTGCAGCAACCCCTCATGCTGGTGGTACTAGCTATGGAAAGCTGACATTT-TRBV5-6_TRBD2_TRBJ1-1_TGTGCCAGCAGCGCCGGGACTTTTATCGGCACTGAAGCTTTCTTT	37;Cluster4:33;Cluster3:2;Cluster7:1;Cluster1:1	3.19319	3.16431	2.10046	0.029703	3.10961	2.35923	0.66334	0.0405973	0.88682	0.125601	1.53258	0.0254346	1.6702	0.0634851	0.178437	2.15062	0.296125
P2	CTCGTCATCTAACTCT-1;CACCAGGGTCCGTTAA-1;ACACCCTGTATAGTAG-1;TGGCCAGGTTTCGCTC-1;TGCGTGGAGGATGGAA-1;CGACCTTGTAAGGGAA-1;TACAGTGTCGCAAGCC-1;AACTCTTCAAAGAATC-1;AGATTGCAGTGGAGTC-1;GTGTTAGGTTAAGGGC-1;ATTATCCGTGGACGAT-1;TTCTCCTGTAGAGCTG-1;ACACCAATCTCTTGAT-1;GCGCAGTTCGCGGATC-1;TGAGCATAGCTGAAAT-1;CAAGATCGTCGGCACT-1;CGCCAAGCAGGTCTCG-1;GCTGCGAAGCTGTTCA-1;GAACCTAAGCCGTCGT-1;CCGTTCAGTATTACCG-1;CCACGGAGTTCACGGC-1;…	TCR28	37	TRAV38-1_None_TRAJ18_TGTGCTTTCATGAGGCTTATGGGCAGAGGCTCAACCCTGGGGAGGCTATACTTT-TRBV6-3_None_TRBJ2-7_TGTGCCAGCAGTTCTGTCTCTTCCGAGCAGTACTTC	37;Cluster2:33;Cluster3:3;Cluster1:1	2.24789	2.8161	1.68129	0.482915	0.0530262	0	0.0267176	0	0.440941	0.143496	0	0	0.0270352	0	0.242679	0.633678	-0.319243
P2	ACGGGCTTCACGACTA-1;GCTCCTACAGCGTTCG-1;AGCCTAAGTCAGATAA-1;CACCTTGAGATGGCGT-1;CCCTCCTCAAGTTCTG-1;GGGTTGCTCAACACCA-1;CTGCGGACATGTTGAC-1;GGAATAATCCAAGCCG-1;CACATAGGTTCTGAAC-1;CGATCGGAGGGCATGT-1;GAACATCAGGGCTCTC-1;TGAGCCGCAAGTTCTG-1;GGTGTTAGTGGCCCTA-1;TCGCGAGTCGTGACAT-1;ATCTGCCGTTCAACCA-1;ATGAGGGTCTCAACTT-1;TAGTTGGTCGGAAATA-1;ACTGAGTCAGTCTTCC-1;GACGCGTGTGTGCCTG-1;CGGAGTCTCATGCTCC-1;TACTCGCAGACAGGCT-1;…	TCR29	37	TRAV29DV5_None_TRAJ50_TGTGCAGCAAGCGGTACCTCCTACGACAAGGTGATATTT-TRBV27_TRBD2_TRBJ2-7_TGTGCCAGCAGTTTATCGATAGCGGAGTCCTACGAGCAGTACTTC	37;Cluster4:28;Cluster3:9	2.99696	3.08225	1.88307	0.0257028	2.80631	2.13894	0.0781558	0.0286693	0.698847	0.172608	1.73991	0	1.07851	0.0720642	0.336393	2.39916	0.264387
P2	AGGGAGTGTTCAGTAC-1;CATCGAATCGCATGAT-1;CTCATTAAGACAGGCT-1;AGAGCTTCATCTATGG-1;TTGGAACGTGAAATCA-1;GCTGGGTCATCTCCCA-1;GACGTGCAGACAGGCT-1;CGAGCCAAGCTTATCG-1;GAACATCAGCAGGTCA-1;TGCTGCTCACCAACCG-1;GCTCCTAGTTCCGGCA-1;AGAGCTTAGCTGGAAC-1;CGTAGCGGTGTATGGG-1;ATGGGAGTCTGCCCTA-1;GACGGCTTCAAACCAC-1;CTACATTCACATCTTT-1;CATGACAGTTCGGGCT-1;ACGTCAAGTAAGCACG-1;TACCTATGTTTGGGCC-1;ACGGGTCGTCCAGTAT-1;TGGTTCCTCTAACCGA-1;…	TCR30	36	TRAV8-4_None_TRAJ12_TGTGCTGTGAGCCCGATGGATAGCAGCTATAAATTGATCTTC-TRBV29-1_TRBD2_TRBJ2-2_TGCAGCGTTGTTGGGGGAGCTGGCACCGGGGAGCTGTTTTTT	36;Cluster3:32;Cluster1:2;Cluster7:1;Cluster2:1	2.65984	2.93853	1.83596	0.0340837	2.53616	2.24638	0	0	0.544903	0.245643	0.279838	0	0.221488	0.0454696	0.0559051	0.616806	-0.269339
P2	TGAGAGGTCCAGTATG-1;CCATTCGTCACTGGGC-1;GCACATATCGAACGGA-1;TATCAGGGTTGTGGCC-1;ATTCTACTCCAACCAA-1;ATGTGTGAGACTAGAT-1;GACGTTAAGGTACTCT-1;TACACGAGTGCCTTGG-1;CTAGCCTAGCCAGTTT-1;TCCACACAGGAATGGA-1;CTCGGGATCGTCACGG-1;TGAGCCGCATGCCCGA-1;CTTCTCTGTGATAAAC-1;CGTGTAACATAGACTC-1;CGGACTGAGCGATGAC-1;CTTGGCTAGGCTCAGA-1;TTGGAACAGTGTCCAT-1;CGCGTTTAGGGTCTCC-1;GTCACGGCAATCACAC-1;AGGGATGAGGGTGTTG-1;ATCATCTGTGTGGCTC-1;…	TCR31	34	TRAV17_None_TRAJ23_TGTGCTCCTTCTTACGGTAACCAGGGAGGAAAGCTTATCTTC-TRBV6-3_TRBD2_TRBJ2-7_TGTGCCAGCAGTTGGAGTAACGGAATAAACGAGCAGTACTTC	34;Cluster4:33;Cluster3:1	2.83496	3.10335	1.91471	0.0191777	3.07254	2.31868	0.386779	0.144159	0.580431	0.128549	0.647125	0	1.3626	0.0157226	0.0590702	2.69336	0.150305
P2	TCTATTGAGGAATTAC-1;GTCGGGTCAGATCTGT-1;AACTGGTGTGGCAAAC-1;GCTGGGTGTACTTAGC-1;TGCACCTCAGCTTCGG-1;TATCTCACAGTAACGG-1;ATGAGGGGTACAGTGG-1;GCACATAAGATGTGGC-1;AGGGATGGTTCGGGCT-1;CGCGTTTAGTAGGTGC-1;ACAGCCGGTATAGTAG-1;ATGAGGGTCAGCCTAA-1;GCTTGAATCGTCTGCT-1;TGTGGTACAGCGAACA-1;GCACATAAGCTAGCCC-1;AGAGTGGAGGGCACTA-1;TAAACCGGTTTCGCTC-1;ATGAGGGGTATCAGTC-1;CAAGATCCACCAGGTC-1;CTAGAGTAGGAATGGA-1;CACCACTGTCATCGGC-1;…	TCR32	33	TRAV5_None_TRAJ23_TGTGCAGAGAGTATAGGGCAGGGAGGAAAGCTTATCTTC-TRBV29-1_None_TRBJ1-2_TGCAGCGTCTCCGGTCTATACGGCTACACCTTC	33;Cluster3:25;Cluster4:7;Cluster5:1	2.68449	2.89892	1.8088	0	2.76008	2.64089	0.22527	0.0226322	0.694949	0.264078	0.987314	0	0.771161	0.0626013	0.254515	1.302	0.0126936
P2	GCTTGAAGTCGACTAT-1;ACTTACTCATACTACG-1;CATCAGATCGAGCCCA-1;CAAGGCCTCAACACGT-1;CTGTTTACAGGAACGT-1;AGCCTAATCAGCGACC-1;AGCTTGATCATGTCCC-1;CTTCTCTAGCCACGTC-1;CCGTGGACAGATCCAT-1;GGCGTGTGTGTTCGAT-1;TGAAAGACACTTAACG-1;CTGAAGTGTATAGGGC-1;CACCAGGGTACTTAGC-1;CACAGGCGTGTGACGA-1;TAGAGCTTCACCGGGT-1;CCAATCCGTCGGGTCT-1;AAGTCTGTCTTCATGT-1;TGCTACCCAATCCGAT-1;CTTAACTGTAGCCTCG-1;CGCGTTTTCAGTCAGT-1;CAACCTCGTCCAAGTT-1;…	TCR33	33	TRAV8-2_None_TRAJ9_TGTGTTGTGAGTGATAATACTGGAGGCTTCAAAACTATCTTT-TRBV7-9_TRBD2_TRBJ2-3_TGTGCCAGCAGCTTGCTAGCGGGAGGTCTGACGTCACGCACGCAGTATTTT	33;Cluster4:21;Cluster5:6;Cluster1:3;Cluster3:2;Cluster7:1	3.0596	3.03401	1.97477	0.0362582	2.94457	2.27339	0.581386	0.0348921	0.718681	0.134352	1.47305	0	1.47482	0	0.10226	2.6933	0.244934
P2	CCTTCCCAGTCATCCA-1;ACCAGTAGTTGCTCCT-1;GGAAAGCCACCGAATT-1;CATCCACGTATCAGTC-1;AGATTGCCAAGTCTGT-1;TGGTTCCCAAGGTTCT-1;ACGGAGATCTCTAAGG-1;TGTATTCGTAGCGCTC-1;CCTATTAGTTCAACCA-1;AGATTGCAGACCCACC-1;GTCCTCACAGTAGAGC-1;CGAGCACTCCTCCTAG-1;TCATTTGAGGCCCTTG-1;GGGTTGCTCATGTCTT-1;CTACACCGTTCAACCA-1;CGACTTCAGCCGGTAA-1;AAACCTGCAGGGATTG-1;AGTTGGTCACGGCTAC-1;CCTACCAAGTCCTCCT-1;GGTGAAGCAATGTTGC-1;AGCTTGACAGACGCCT-1;…	TCR34	32	TRAV36DV7_None_TRAJ26_TGTGCTGCTACGGACTATGGTCAGAATTTTGTCTTT-TRBV19_TRBD2_TRBJ1-1_TGTGCCAGTAGTACAAGAGCCGGGACGGCTAGACCCGACACTGAAGCTTTCTTT	32;Cluster6:29;Cluster7:1;Cluster4:1;Cluster3:1	2.89205	2.87429	1.75982	0.0127605	2.98412	1.7068	0.309242	0.0185558	0.645038	0.267408	2.60894	0.112508	1.71622	0	0.444893	2.49476	0.460881
P2	TACACGACACCCATTC-1;CATATGGAGCACGCCT-1;TCTTTCCGTGACTACT-1;GTCACGGCATTCTTAC-1;GGATGTTTCACGAAGG-1;ACTATCTCAAAGTCAA-1;GTCTTCGAGTACGTAA-1;CTCGGGATCTTTAGGG-1;GTCTTCGTCTGCCAGG-1;CTCTACGAGACTAAGT-1;AAACCTGGTCTCAACA-1;CTAGTGACACGAAACG-1;CTGTTTAAGCACCGTC-1;CTCGAGGTCTTGGGTA-1;CTCGAGGTCAAGCCTA-1;ACTTGTTAGCCTTGAT-1;TACGGTACACGGCTAC-1;CACAAACCACGAGGTA-1;AGTAGTCAGACCGGAT-1;CCACGGAAGGCTCAGA-1;GTTCTCGCAATAACGA-1;…	TCR35	30	TRAV24_None_TRAJ39_TGTGCCTTTGAGGGAAATGCAGGCAACATGCTCACCTTT-TRBV7-9_None_TRBJ1-1_TGTGCCAGCAGCTCCCGCCGTAGGCTGGGTGAAGCTTTCTTT	30;Cluster4:19;Cluster1:7;Cluster7:2;Cluster2:2	2.61022	2.84802	1.79101	0.0576486	2.79537	1.66569	0.273299	0	0.920836	0	0.247693	0	0.827723	0	0.153298	1.4627	-0.057642
P2	ACGATGTAGGTGTTAA-1;GCACATAAGCGCTTAT-1;CAGAGAGAGACAGACC-1;AAGGTTCCACCAACCG-1;GTCATTTCAGCTGTGC-1;TTGGCAACATGGATGG-1;CATCGGGAGCTAGGCA-1;TCAGGATCAGGGTACA-1;GAAACTCCAGCATGAG-1;TTCGGTCGTGCACCAC-1;TTTGCGCTCACCTTAT-1;ACTTTCAAGAGCTATA-1;GTCGGGTCATGGAATA-1;ACGAGGATCAGCCTAA-1;AATCCAGTCATGCATG-1;AACACGTTCCCACTTG-1;CTGAAACGTTGAACTC-1;ACACCCTTCAACACTG-1;TCACGAACACCTTGTC-1;GTACTCCCACGAAACG-1;AGATCTGGTCGAACAG-1;…	TCR36	29	TRAV9-2_None_TRAJ27_TGTGCTCTGAGTGAGAACAATGCAGGCAAATCAACCTTT-TRBV6-5_TRBD1_TRBJ2-7_TGTGCCACTCGCTCGCGGGACAGGTCCTACGAGCAGTACTTC	29;Cluster2:15;Cluster1:13;Cluster5:1	2.46989	2.76429	1.51528	0.607284	0.776121	0.640766	0.09875	0.0128804	0.758142	0.0753	0.346291	0.0511489	0.576156	0.0328527	0.157911	0.674682	-0.247449
P2	CTCCTAGAGATCGGGT-1;CGACCTTTCAGCCTAA-1;AACTTTCCACGGCCAT-1;CATTCGCCACGGATAG-1;TCAGGTAAGCATGGCA-1;ACTGATGCACGACGAA-1;GCAGTTAAGACTTTCG-1;TAGAGCTTCACCCTCA-1;CCGGGATCAATGAAAC-1;CGTGTCTTCACATACG-1;AAATGCCCATGCCTAA-1;CCTTCCCGTTGACGTT-1;CTCCTAGAGACACTAA-1;CATCAAGTCGTACCGG-1;TGCCAAAAGAATTCCC-1;CCTACACTCAATCACG-1;TGACTAGAGTGAACGC-1;CGGACACTCTGTACGA-1;GACGTTATCCTGCTTG-1;AGGGTGATCAACGGCC-1;CGACCTTGTTCAGTAC-1;…	TCR37	28	TRAV1-2_None_TRAJ37_TGTGCTGTGAGGATCGGCTCTAGCAACACAGGCAAACTAATCTTT-TRBV30_None_TRBJ2-6_TGTGCCTGGAGTGGAGACCGTCTTTCCACTGGGGCCAACGTCCTGACTTTC	28;Cluster1:15;Cluster4:6;Cluster3:3;Cluster2:3;Cluster5:1	2.99591	2.89595	1.83889	0.824684	0.42229	0.300411	0.533548	0	1.00775	0.158551	0.886071	0	0.641288	0.0410057	0.630345	1.15533	-0.053651
P2	TAAACCGGTCTGGTCG-1;CCTTCGACACATGGGA-1;AACTCAGTCGGCCGAT-1;CTTTGCGAGCCGATTT-1;AGCTCTCTCACCTTAT-1;TCTATTGGTGATGTGG-1;GTGTGCGCACCCTATC-1;GATGAGGCAAGGTTTC-1;CCGTACTCACTGTCGG-1;GGAGCAACAGCTGCTG-1;GAAGCAGGTACGCACC-1;CTGATCCTCTTGTACT-1;ACCTTTACATGCATGT-1;CAAGGCCAGATATGGT-1;TGAGCATTCTTTCCTC-1;AACACGTCACGCCAGT-1;ACTGCTCAGGTGCAAC-1;CGAGAAGAGAGCCCAA-1;GCGCCAATCGCACTCT-1;CACATAGCAAAGTGCG-1;ACGTCAACAGGTCTCG-1;…	TCR38	27	TRAV8-4_None_TRAJ33_TGTGCTGTGAATCGGGCGCAGGATAGCAACTATCAGTTAATCTGG-TRBV7-9_TRBD2_TRBJ2-1_TGTGCCAGCAGCTCGAATTTACTAGCGGGGTCTTACAATGAGCAGTTCTTC	27;Cluster4:23;Cluster7:1;Cluster5:1;Cluster3:1;Cluster1:1	2.66183	3.09716	1.83555	0.0332385	2.9227	2.33334	0.220802	0.0234764	0.711064	0.0960732	1.5031	0	1.36228	0.0182879	0.143848	3.09166	0.238107
P2	GTATCTTAGCAATATG-1;TTGCCGTCAAGTAATG-1;TCAGCTCCATCGGAAG-1;TCAGCAACATAACCTG-1;CGTAGCGGTAAGGGCT-1;CTCTACGTCTGAGGGA-1;TTATGCTTCAGCACAT-1;TTAACTCAGGCAGTCA-1;CACATTTGTCTAGAGG-1;CGTCACTAGAAGGGTA-1;CCTAGCTAGCTGATAA-1;CGTTAGATCTAACGGT-1;GCTGCTTCAGCTGTGC-1;AAACCTGTCATTATCC-1;GTTAAGCCAATGACCT-1;AACTCTTAGTCATGCT-1;CATATTCAGATCTGAA-1;GACTGCGAGTTCGCGC-1;GCAGTTAGTGTTAAGA-1;ATCACGAAGCGATATA-1;CATGGCGTCATGGTCA-1;…	TCR39	27	TRAV10_None_TRAJ26_TGTGTGGTGAGCGCGAAGGATAACTATGGTCAGAATTTTGTCTTT-TRBV7-9_TRBD1_TRBJ2-7_TGTGCCAGCAGCCGAGCCGGGACAGGGATTTACGAGCAGTACTTC	27;Cluster3:26;Cluster4:1	2.02016	2.41333	1.358	0	2.573	3.0495	0	0	0.249905	0.381085	0.0193314	0	0.346982	0.0193314	0.05521	0.20874	-0.353505
P2	GCGCAACAGTTCGCGC-1;TTGCCGTTCCCTAATT-1;TTTGGTTGTGCTGTAT-1;ATGAGGGGTTTAAGCC-1;TCGGTAAAGGAGTTTA-1;ATTTCTGTCGTATCAG-1;TGCTGCTCAGTGAGTG-1;GACACGCAGCGCTCCA-1;AAACGGGTCGGCTTGG-1;GGACGTCGTAGCCTCG-1;CTCGGGAAGCTATGCT-1;TTCTTAGCACGAGGTA-1;ATGCGATGTCACCTAA-1;GAATGAATCTACTTAC-1;TAGCCGGCAGCTTAAC-1;TTTGCGCGTAAGAGAG-1;CGATGGCTCCCTTGCA-1;TAAGTGCCACCTGGTG-1;GGAACTTGTTCTGAAC-1;GCAAACTCACAGACAG-1;ACCCACTGTGACTACT-1;…	TCR40	27	TRAV8-1_None_TRAJ13_TGTGCCGTGAATAGTCCTGGGGGTTACCAGAAAGTTACCTTT-TRBV19_TRBD1_TRBJ1-2_TGTGCCAGCAACGATGACAGGGAAGTCAATGGCTACACCTTC	27;Cluster4:18;Cluster3:5;Cluster5:2;Cluster7:1;Cluster6:1	3.20064	3.19555	2.0316	0	2.93615	2.63947	0.493604	0	0.600602	0.312184	1.64339	0	1.35181	0.0496088	0.288223	2.36374	0.302615
P2	TGGCCAGAGGACCACA-1;GCATACATCAATCTCT-1;TGACTAGCAAGAGGCT-1;GCAATCACACCGCTAG-1;ATAGACCGTCTGCAAT-1;GGGCACTAGCACCGTC-1;TCACAAGCATGTCTCC-1;TATCAGGTCGGCATCG-1;GCCTCTATCGGTGTCG-1;GCATACACAATAAGCA-1;CTACACCGTCATGCCG-1;CATCGAACACCAGGCT-1;CTCACACGTAAGGGAA-1;TAAGTGCCATTGGTAC-1;AGATCTGGTTATCCGA-1;AGAGTGGAGGGTCTCC-1;CTTACCGTCTAACTTC-1;TAGTGGTTCACAGTAC-1;AGTGGGAGTCAGGACA-1;CTAGCCTTCGAATCCA-1;ACTGATGAGGAGCGAG-1;…	TCR41	24	TRAV2_None_TRAJ40_TGTGCTGTGGAAACCTCAGGAACCTACAAATACATCTTT-TRBV9_TRBD2_TRBJ2-1_TGTGCCAGCAGCGTAGCTAGTACTAGCGGGTACAATGAGCAGTTCTTC	24;Cluster3:24	2.10894	2.59579	1.20513	0	2.48165	2.76374	0	0	0.486784	0.343465	0	0	0.308629	0	0	0.154488	-0.357384
P2	ACCTTTAAGACAGGCT-1;CTGATCCGTATGCTTG-1;AAGTCTGCACCACGTG-1;CGTTCTGGTTAAGACA-1;CAACCTCAGCGTTCCG-1;GGAGCAATCAGTACGT-1;CTCGTCATCGCACTCT-1;GTGAAGGAGAAAGTGG-1;CGTAGCGAGCCTCGTG-1;GGCGTGTTCATATCGG-1;TCCACACAGATGTCGG-1;TGGTTAGCAAGCTGGA-1;TTAGTTCTCTGGTGTA-1;CCTTACGCATTCACTT-1;CATATTCGTCGGCATC-1;CCTCAGTTCTCTGTCG-1;AGATCTGAGGCATTGG-1;CAGTAACCAACTTGAC-1;TACGGATAGCTGTCTA-1;GAAATGATCGGTTCGG-1;GGGAATGTCAGAGGTG-1;…	TCR42	24	TRAV12-1_None_TRAJ10_TGTGTGGTGAACGAGTTCACGGGAGGAGGAAACAAACTCACCTTT-TRBV4-1_None_TRBJ1-6_TGCGCCAGCAGCCAAGAAACCGGCTCAAATTCACCCCTCCACTTT	24;Cluster4:13;Cluster5:4;Cluster3:3;Cluster7:2;Cluster2:1;Cluster1:1	3.07275	3.06506	1.79719	0.011589	2.83461	2.55369	0.551655	0.242835	0.802518	0.268503	1.66872	0.0186978	1.54472	0.0186978	0.418437	1.792	0.296394
P2	TTGAACGGTTCTGGTA-1;CTGCCTAGTGCGGTAA-1;CAGCTGGCAATAGCGG-1;AGTAGTCGTCACCCAG-1;CCGTTCAAGGATTCGG-1;TGGCTGGTCATCGATG-1;TAAGAGAAGGCTACGA-1;TTTGTCAGTACCAGTT-1;TGAGCATAGCAAATCA-1;TTGACTTCAGATCGGA-1;GTAACGTGTCGATTGT-1;ACGATACCAAAGGTGC-1;AGTAGTCTCGGTTCGG-1;TGCCCATTCCATGAGT-1;CGGTTAATCAGTTTGG-1;TGACAACAGACGCACA-1;CCTAGCTAGACGCAAC-1;CACCTTGCACATTAGC-1;AACTCAGTCGGGAGTA-1;TAGAGCTAGAATAGGG-1;AAAGTAGCACTTCGAA-1;…	TCR43	23	TRAV12-2_None_TRAJ53_TGTGCCGTGATTATTAGGAGTGGAGGTAGCAACTATAAACTGACATTT-TRBV5-1_TRBD2_TRBJ2-3_TGCGCCAGCAGCTTGGGCGGGATTTCAGATACGCAGTATTTT	23;Cluster4:20;Cluster3:3	2.96171	2.94228	1.66966	0	3.26178	3.34703	0.602744	0	0.680648	0.0285639	1.01342	0	2.14449	0	0	2.90299	0.235661
P2	CCCAATCTCCTTGGTC-1;ATAGACCTCCTTGGTC-1;TGATTTCTCACGCGGT-1;CTAGTGAGTTCTGGTA-1;ACGATGTAGGGTCTCC-1;GCGCAGTTCCCAAGTA-1;TGTCCCATCCCTGACT-1;CATATTCCACTTCTGC-1;AAGCCGCGTTACGACT-1;CTAATGGTCACAGGCC-1;CTGAAACCACAGGTTT-1;CGAGCACAGGCGTACA-1;GATCTAGCACACAGAG-1;ATCATCTCACATGGGA-1;AGATTGCAGTGAACAT-1;GCAGTTATCGCACTCT-1;CGTTCTGAGTCAATAG-1;CCTATTAAGTGTTAGA-1;TTCTCAACAGTATAAG-1;CAGTAACTCCCTAATT-1;AACTCTTAGGACTGGT-1;…	TCR44	23	TRAV3_None_TRAJ36_TGTGCTTCCGAAACTGGGGCAAACAACCTCTTCTTT-TRBV11-3_TRBD2_TRBJ2-2_TGTGCCAGCAGCCCGCGGGGGGGCCCGAACACCGGGGAGCTGTTTTTT	23;Cluster4:23	2.93574	3.16385	1.96345	0	2.87183	2.64342	0.240504	0	0.968305	0	0.550378	0	0.789245	0	0	0.882459	-0.110394
P2	TTGTAGGCAGACGCAA-1;CACATTTGTTCTGGTA-1;AAGTCTGCAAGGCTCC-1;CCGTACTAGCACACAG-1;GTGCGGTAGACTGGGT-1;GGCAATTAGACGCAAC-1;TCGAGGCAGAGTACAT-1;AGCATACTCCGAGCCA-1;TGGGAAGAGTCTCGGC-1;CGACTTCGTATCAGTC-1;GTGTTAGAGACTCGGA-1;GTGCTTCGTTCCATGA-1;GTTCATTCATCGATGT-1;ACTATCTGTTAAAGAC-1;ACCGTAACATAAAGGT-1;GTGCATATCACCGTAA-1;TATCAGGGTGTGGTTT-1;ACGGCCAAGGAGTCTG-1;GGGACCTTCAACACAC-1;AGCAGCCAGACCACGA-1;GCAAACTTCAGCTGGC-1;…	TCR45	22	TRAV13-1_None_TRAJ29_TGTGCAGCAACCATCGCGGGAAACACACCTCTTGTCTTT-TRBV7-3_None_TRBJ2-3_TGTGCCAGCAGCTCAAGCACAGATACGCAGTATTTT	22;Cluster2:14;Cluster3:7;Cluster7:1	2.45166	2.81265	1.67199	0.624089	0.16605	0.158587	0.0251274	0	0.470434	0.315928	0.06247	0	0.246117	0	0.146959	0.708845	-0.26105
P2	ACGCAGCTCGATAGAA-1;GTGCGGTGTCCTAGCG-1;TGAGCCGGTGACGCCT-1;TCTGAGAGTCGAATCT-1;CAGAATCAGAGTCGGT-1;GGGTCTGCAAGCCGCT-1;CAACTAGTCAACCAAC-1;GGCAATTCACAGGCCT-1;ACTGAGTCAATAACGA-1;AGGTCCGAGGAGCGTT-1;GGAAAGCAGAAGGGTA-1;TCGAGGCAGCAGGCTA-1;TTGTAGGGTCATCGGC-1;ACGTCAAGTCAATGTC-1;AACTCCCCACTTGGAT-1;CGCTATCGTTTGTTTC-1;CAACCTCTCGGCTTGG-1;CTGAAGTTCCGTAGGC-1;TTGGAACGTATTAGCC-1;TGACTAGTCTGAGTGT-1;AGTCTTTTCAGGTAAA-1;…	TCR46	22	TRAV30_None_TRAJ58_TGCGGCACAGAGACCAGTGGCTCTAGGTTGACCTTT-TRBV27_None_TRBJ2-3_TGTGCCAGCAGGAGTCGGAGAGATACGCAGTATTTT	22;Cluster3:17;Cluster2:4;Cluster7:1	2.16821	2.68248	1.57578	0.567686	0.0534794	0.0831829	0.170645	0	0.559102	0.190725	0	0.117615	0.147828	0	0.56997	1.74105	-0.0998562
P2	CGTTCTGTCTACGAGT-1;GCTCCTATCAACACGT-1;CCTTCCCCATCGGACC-1;CGCTTCATCATGTAGC-1;GTAACTGTCTTCATGT-1;CCCTCCTTCCACGACG-1;ACACCGGGTTCAGGCC-1;GTGCGGTTCCCTTGCA-1;GGACGTCCAGTCCTTC-1;GGACGTCGTACTTAGC-1;AGTGGGATCTGCTGCT-1;AGGGATGTCGTGGGAA-1;CCTACACAGGAGTAGA-1;TTCTCCTGTTACGCGC-1;AAACCTGAGCCATCGC-1;GTTAAGCGTCGAAAGC-1;ATAAGAGTCTTTACAC-1;TGCGTGGTCCCTAACC-1;CTAACTTAGAGCCCAA-1;GCGCCAATCTTCTGGC-1;GCTGCGACAGGATTGG-1	TCR47	21	TRAV10_None_TRAJ27_TGTGTGGTGACCAACACCAATGCAGGCAAATCAACCTTT-TRBV5-1_None_TRBJ1-5_TGCGCCAGCAGCCTGAGGGATCAGCCCCAGCATTTT	21;Cluster2:14;Cluster3:6;Cluster1:1	2.41965	2.78471	1.48631	0.706458	0.09776	0	0.274182	0	1.07013	0.118305	0.0870303	0	0.463135	0	0.310229	0.348416	-0.197016
P2	GGACGTCTCTGCCCTA-1;CGACCTTGTGCTCTTC-1;TGGGAAGTCCTCATTA-1;ACATCAGTCCTCTAGC-1;CGTCACTCATCGGTTA-1;CGGACTGAGGACAGCT-1;AAGTCTGTCACCAGGC-1;ATAACGCCATTCTCAT-1;CGTTCTGAGAGACTAT-1;TATGCCCCACATAACC-1;TGTTCCGGTTACGGAG-1;AAAGCAAAGGCAAAGA-1;GCGCCAACAGTCACTA-1;GGATTACAGACCCACC-1;TCTCATAAGTGTACTC-1;TGCGTGGGTACGAAAT-1;TTTGGTTGTCCGCTGA-1;TGCGCAGGTCTGGAGA-1;CTCTACGAGAGACGAA-1;CCGTTCAAGTATCGAA-1	TCR48	20	TRAV10_None_TRAJ27_TGTGTGGTGACCAACACCAATGCAGGCAAATCAACCTTT-TRBV11-1_TRBD1_TRBJ2-2_TGTGCCAGCAGCTTAGGCCTCTCCGGGGGAGAGGGCACCGGGGAGCTGTTTTTT	20;Cluster2:16;Cluster1:3;Cluster7:1	2.64057	2.86874	1.77726	0.550439	0.0784395	0.0577166	0.2463	0	0.928433	0.174962	0.0366331	0.0367613	0.910678	0	0.30128	0.721896	-0.090132
P2	CACAAACGTGAAAGAG-1;CGCCAAGCACGACGAA-1;ATCATCTAGCTACCGC-1;CGATCGGTCTCCAGGG-1;GCGACCAGTACCAGTT-1;CCTCAGTGTAAGTAGT-1;GGACAAGAGTGAATTG-1;TAGTGGTTCGCCTGAG-1;TCAGATGGTGCAGTAG-1;ATGCGATCATCCGCGA-1;GCACATAGTTAGGGTG-1;CGATTGATCAGGATCT-1;TCACAAGCACTAAGTC-1;CGCTATCAGGCAATTA-1;GTCGTAATCAGCGACC-1;GTTTCTACAGAGTGTG-1;GACAGAGAGATCCCAT-1;CTCGGGACAGGAATCG-1;TCGCGTTCACGCTTTC-1;AATCGGTAGCTACCTA-1	TCR49	20	TRAV35_None_TRAJ10_TGTGCTTCCGCCACGGGAGGAGGAAACAAACTCACCTTT-TRBV5-1_None_TRBJ2-1_TGCGCCAGCAGCTACTTCCCAGGCTCCTACAATGAGCAGTTCTTC	20;Cluster3:19;Cluster5:1	2.68137	2.87125	1.6481	0	2.35856	1.77577	0.0367034	0	1.19022	0.351031	0.469415	0	0.620536	0.0808497	0.348791	0.959544	-0.145707
P2	GGCCGATCACCGTTGG-1;TGAGCCGCATAAAGGT-1;TGAGAGGTCGTATCAG-1;ACTGCTCGTGGTCTCG-1;TTGAACGAGAGAACAG-1;CAGCTGGCAGAAGCAC-1;GTTCTCGTCACAACGT-1;ACCCACTAGATGTTAG-1;CAAGGCCAGACGCAAC-1;CCCTCCTGTCCAACTA-1;CATCAAGTCGGAGGTA-1;ACATCAGGTAAGAGGA-1;ATTACTCTCAGAAATG-1;CGGAGTCAGTCCCACG-1;AGCGTATAGCCGTCGT-1;CGAGCACGTGACGGTA-1;ACGGGTCGTGCTGTAT-1;TGCCCTAAGGCTCAGA-1;CATTCGCTCATGTGGT-1	TCR50	19	TRAV16_None_TRAJ34_TGTGCTCTAAGTGGCCTAAACACCGACAAGCTCATCTTT-TRBV15_TRBD2_TRBJ2-1_TGTGCCACCAGCAGAGGAAGCGGGAGGGCCGACAATGAGCAGTTCTTC	19;Cluster2:14;Cluster1:3;Cluster7:1;Cluster6:1	2.84325	3.11382	2.04114	0.608171	0.338238	0.339003	0	0	0.976694	0.0255189	0.206653	0	0.634151	0	0.261609	1.98928	-0.0738416
P2	GAACATCCAATAGAGT-1;GTCACGGTCATCTGCC-1;GGCTGGTAGATCCCAT-1;ATTGGTGTCGACAGCC-1;CAGGTGCTCTTGCCGT-1;TGACTAGAGCCCAACC-1;GTTCATTGTTGGACCC-1;AGCAGCCAGTGAAGTT-1;ACACTGAAGGATGGAA-1;TCAGATGAGCGATCCC-1;ACGCAGCCACCGCTAG-1;ACTGAACGTTGGGACA-1;GGCGACTAGGCTCATT-1;TCGCGAGTCGGCCGAT-1;ACTTACTAGCCCAGCT-1;CAGAATCAGCGTTTAC-1;GACTACATCTGAGTGT-1;CTCTGGTAGGGCTTCC-1;CTACCCACAAAGTCAA-1	TCR51	19	TRAV8-4_None_TRAJ42_TGTGCTGTGAGCGGAAGCCAAGGAAATCTCATCTTT-TRBV28_TRBD2_TRBJ2-1_TGTGCCAGCACCTACCGAGGGACCACCGTTGTGGAACCCTACAATGAGCAGTTCTTC	19;Cluster4:16;Cluster7:1;Cluster5:1;Cluster1:1	2.95265	3.08665	1.97856	0.0522053	2.97186	1.92009	0.416447	0.138521	0.681181	0.254534	0.624329	0	0.934469	0	0.0384493	2.67431	0.0882055
P2	CAACCAACATAGGATA-1;CTGCCTAGTCAACATC-1;ATGCGATTCAGGCGAA-1;ACGATGTTCAGAGACG-1;CTCTAATGTCGAACAG-1;GGGCACTGTGACTCAT-1;TATCTCACAATAGCGG-1;GCAAACTAGAACTGTA-1;TACACGAGTAGCCTAT-1;GATCGCGAGACCTAGG-1;CCGTGGAAGATCACGG-1;TCGTACCAGCACCGCT-1;TGTATTCGTCTGATCA-1;ATCTACTCACGCATCG-1;ACGATGTGTCTAACGT-1;AGCTCTCCAGACGCTC-1;ACACCAAGTCTGCCAG-1;CCGTTCACATCCAACA-1;TAGACCATCGGAATCT-1	TCR52	19	TRAV25_None_TRAJ28_TGTGCAGTTATCTCTGGGGCTGGGAGTTACCAACTCACTTTC-TRBV7-2_TRBD1_TRBJ1-2_TGTGCCAGCAGCTTAGCAGGGGGGCGGGACTATGGCTACACCTTC	19;Cluster1:12;Cluster2:5;Cluster5:1;Cluster3:1	3.21219	3.02355	2.09377	0.652425	0.665526	0.499279	0.0295236	0	0.967067	0.0591311	0.169152	0	0.826058	0	0.356773	2.17242	-0.0518055
P2	AAGTCTGCAAACGTGG-1;GCATGCGAGGTCGGAT-1;ATGGGAGGTAAGGATT-1;AAACCTGTCCGCGCAA-1;TTGTAGGCATGGAATA-1;AGACGTTCACATCCAA-1;AGAATAGGTAAGCACG-1;ACGCCAGGTCTAGGTT-1;CCTATTAAGCCGCCTA-1;CTCAGAAGTATTCTCT-1;GAATGAACATATGAGA-1;ATCGAGTGTCCGAATT-1;AATCGGTAGTGTCCCG-1;ACGCAGCCATGTCTCC-1;TTGCCGTAGTACTTGC-1;CGGACGTCATTGAGCT-1;TTTGTCAGTGCCTGCA-1;TGCGCAGTCCACTCCA-1;CAGGTGCAGAATAGGG-1	TCR53	19	TRAV8-1_None_TRAJ9_TGTGCCGTCGTAGAGGGTGGAGGCTTCAAAACTATCTTT-TRBV11-2_None_TRBJ2-3_TGTGCCAGCAGCTTAGATCTGGTGAACCCCACAGATACGCAGTATTTT	19;Cluster3:19	2.20812	2.6322	1.56142	0	2.48462	2.75691	0	0	0.912623	0.366339	0	0	0.449885	0.0461585	0.093896	0.4171	-0.258279
P2	CTCTGGTGTCTTCGTC-1;GAATGAAAGCAATCTC-1;TTCTCAATCTTAGAGC-1;AGACGTTCACAGCGTC-1;CCAGCGACATATACGC-1;TCTCTAAAGAGCTGGT-1;CACAGGCCATTGCGGC-1;CGACCTTGTGGTCTCG-1;TGGTTCCCATGACGGA-1;CAACCAAGTATAAACG-1;TATTACCGTCGCGGTT-1;GGTGCGTTCATAGCAC-1;TTAACTCGTTGACGTT-1;GATCGATGTCTGCCAG-1;ACGTCAAGTGATGTCT-1;CGAACATCATGGATGG-1;GAGCAGAGTGACTACT-1;GCATGCGCACCCATGG-1	TCR54	18	TRAV19_None_TRAJ27_TGTGCTCTGAGTGAGGCAGGCACCAATGCAGGCAAATCAACCTTT-TRBV7-8_None_TRBJ2-7_TGTGCCAGCAGCGCGAGGTCCGATACCTACGAGCAGTACTTC	18;Cluster6:15;Cluster4:3	2.94774	3.0592	1.63647	0	3.15464	2.16872	0.264815	0.0969728	0.714879	0.0624547	1.81084	1.38477	1.36226	0	0.0205722	2.77087	0.415015
P2	CATGGCGAGTGACTCT-1;GGGAATGTCCACGACG-1;GGCCGATGTAAGTGTA-1;CGATTGAGTGGGTCAA-1;GACGTTACACGGCTAC-1;TACCTTACATGGTTGT-1;GTTAAGCTCACCGGGT-1;TAGTGGTAGGTGCTAG-1;TCAGCAAAGGTGCTTT-1;AGGGAGTTCGGAAACG-1;CGCGGTAAGTGGTAAT-1;GTTCTCGAGAATGTGT-1;CAGCATATCACATAGC-1;CGGTTAAGTTGGGACA-1;CGGCTAGAGACGCACA-1;GCTGGGTCATGTAAGA-1;TAGCCGGAGATAGGAG-1;TAGTGGTCATGAACCT-1	TCR55	18	TRAV35_None_TRAJ43_TGTGCTGGGCAGCTCTGGGGCAATGACATGCGCTTT-TRBV20-1_TRBD1_TRBJ2-3_TGCAGTGCCCGGGCAAGACAGGGGGCCTCAGATACGCAGTATTTT	18;Cluster2:12;Cluster1:5;Cluster3:1	2.60235	2.8535	1.92964	0.444372	0.411099	0.23728	0.0497258	0	0.501041	0.202709	0.111067	0	0.704823	0	0.13837	1.10025	-0.189872
P2	AAATGCCTCAAACAAG-1;GTCTTCGGTACCGTAT-1;GCCTCTAGTCGTCTTC-1;CACACCTCACACTGCG-1;GTGGGTCCAGGCTGAA-1;TCATTACAGAGCCCAA-1;CGTCCATGTTTCCACC-1;GGTGTTAGTGTGTGCC-1;CGTTGGGAGTACACCT-1;CGATTGAGTGAAATCA-1;CATGCCTCATGCCTTC-1;CGTGTAAGTGGCCCTA-1;ATTGGTGTCCACTGGG-1;GTCGGGTTCGGCGCTA-1;TGAGGGAGTCCTCCAT-1;TGCACCTCACCATCCT-1;ACGGCCATCAGATAAG-1;GAACATCTCAGTTGAC-1	TCR56	18	TRAV8-4_None_TRAJ7_TGTGCTGTGAGTGATCGCGGCGGGAACAACAGACTCGCTTTT-TRBV10-3_TRBD2_TRBJ2-3_TGTGCCATCAGTGGCGGACTAGCGGGCCACACAGATACGCAGTATTTT	18;Cluster1:12;Cluster2:3;Cluster3:2;Cluster5:1	2.89501	2.88085	1.87824	0.370805	0.687042	0.565545	0.0709467	0	0.62135	0.270745	0.250983	0	0.769982	0.0378238	0.248085	0.825405	-0.240513
P2	GATCGTATCTGGTATG-1;TGGTTCCCATGTCGAT-1;ACATGGTCATTAACCG-1;AAGACCTTCCTAGGGC-1;TACAGTGAGATAGGAG-1;CACCACTCACATGTGT-1;CAGCAGCAGCGATTCT-1;TGCCCATTCTACCAGA-1;AGCGGTCTCATCGCTC-1;CAACCAACAATAGCGG-1;CATGCCTTCAATCTCT-1;TTCTACATCCGATATG-1;CCGTACTCAGCTGTTA-1;CTGCCTAAGGAATCGC-1;TGACTAGGTAGCTTGT-1;CCTACCATCTCCTATA-1;ACTGAGTAGATAGCAT-1	TCR57	17	TRAV16_None_TRAJ52_TGTGCTCTTCATGATAACGCTGGTGGTACTAGCTATGGAAAGCTGACATTT-TRBV2_TRBD1_TRBJ2-3_TGTGCCAGCAGTACCCAGGGAACAGATACGCAGTATTTT	17;Cluster1:13;Cluster2:3;Cluster7:1	3.24642	3.04401	2.19111	0.768113	0.597963	0.291537	0.602556	0	1.30551	0.315899	1.11913	0	1.49165	0.105016	0.552751	1.91453	0.2636
P2	CTCAGAAAGTGTCCCG-1;GTTCGGGTCTTGCATT-1;TACTCATGTCGACTAT-1;TTATGCTAGAAGAAGC-1;ACTGTCCAGATGCCAG-1;CTCAGAAAGGCTCTTA-1;CGAGCCAAGTGGGTTG-1;CGAATGTTCTGCAGTA-1;AGAGCGAAGCCAGGAT-1;CCTTTCTAGGACGAAA-1;GCGCCAATCTGCAAGT-1;GAACCTATCTGTCAAG-1;TGACTAGGTACAAGTA-1;ACGGAGAAGCCGATTT-1;TTCTACAAGCTGCCCA-1;GTTCGGGTCCTAGTGA-1;AACGTTGCACCTTGTC-1	TCR58	17	TRAV38-1_None_TRAJ48_TGTGCTTTCCTATTTAACTTTGGAAATGAGAAATTAACCTTT-TRBV20-1_None_TRBJ2-5_TGCAGTGCTAGAGAACTTGGGACCCAGTACTTC	17;Cluster2:9;Cluster1:7;Cluster3:1	2.8177	2.89019	1.66769	0.441297	0.067747	0.144027	0.632314	0	0.832235	0.171822	0.536835	0	1.88252	0.0663521	1.41822	1.13643	0.173154
P2	CGAGAAGCAGCGATCC-1;TGGCTGGCATACGCCG-1;ACCAGTAGTGACTCAT-1;GACGGCTAGCCACCTG-1;CACCTTGGTCAGCTAT-1;GAAACTCCATCCTTGC-1;TACCTATTCGAGGTAG-1;CCTATTAAGGCCCTTG-1;ACACTGAAGAATTCCC-1;CGAGAAGCATTTGCCC-1;GAGCAGATCTGGTTCC-1;CATTCGCAGATAGTCA-1;ATCCACCGTGTCTGAT-1;CGGACGTGTCAACATC-1;GACGGCTCACGAGAGT-1;CCTTACGAGGAGTACC-1;CGAACATCAAACCCAT-1	TCR59	17	TRAV35_None_TRAJ44_TGTGCTGGGCAGCTCCCCGGCACTGCCAGTAAACTCACCTTT-TRBV6-3_TRBD2_TRBJ2-1_TGTGCCAGCAGTCCGAAGCGGGTGGGTGAGCAGTTCTTC	17;Cluster1:8;Cluster2:6;Cluster7:1;Cluster5:1;Cluster3:1	2.73986	2.91927	1.87579	0.771112	0.404098	0.380169	0.0230708	0.0230708	0.973394	0.0930614	0.234361	0	0.547617	0	0.118155	1.87245	-0.0758162
P2	TCTGGAACATCACGTA-1;GCATGCGAGAGGTTAT-1;GGGAGATTCCGCAAGC-1;CTTCTCTAGGGTGTTG-1;CACCAGGCAATGGTCT-1;GCTGCAGGTTATGCGT-1;TTAACTCTCACTCCTG-1;CGACTTCGTCGATTGT-1;CTGAAGTGTTCCCGAG-1;TGTATTCTCTTGTACT-1;TGTTCCGAGGCAGTCA-1;CTGTTTATCTTTCCTC-1;ATAACGCCACAGACAG-1;CCTCAGTTCTTGCCGT-1;GGGCACTAGAGAGCTC-1;AGGTCCGTCCATGAAC-1	TCR60	16	TRAV12-1_None_TRAJ24_TGTGTGGTGGCTGACAGCTGGGGGAAATTGCAGTTT-TRBV6-3_TRBD2_TRBJ1-5_TGTGCCAGCAGTACCTGGGACGCCCGAAATCAGCCCCAGCATTTT	16;Cluster3:16	2.55935	2.70895	1.57899	0	2.57997	2.02661	0	0	0.747751	0.639238	0.282104	0	0.29784	0	0	0.581125	-0.195342
P2	GTGCAGCCATCTACGA-1;CCTTACGTCCAAACAC-1;AGGCCGTAGATGCGAC-1;GGGTTGCTCACTATTC-1;TGCCAAATCGGCGGTT-1;CCGTTCAAGATCACGG-1;TCTGGAAGTTGTCGCG-1;CGCTATCGTCTGATCA-1;TACCTATGTCGAAAGC-1;TCAGGATAGAGCCTAG-1;CACTCCAAGGTTACCT-1;CCGTGGAAGAATCTCC-1;TTGAACGCAATCCGAT-1;AGGTCCGAGCGATTCT-1;AAGGTTCTCTCGCTTG-1;AGTCTTTAGTGTGAAT-1	TCR61	16	TRAV21_None_TRAJ57_TGTGCTGTGTCCACTTTGACTCAGGGCGGATCTGAAAAGCTGGTCTTT-TRBV28_None_TRBJ1-6_TGTGCCAGCAGTTTGCCTCTTAGCTCCTATAATTCACCCCTCCACTTT	16;Cluster3:16	2.2172	2.78326	1.55986	0	1.75824	1.61542	0	0	0.427462	0.358639	0	0	0.129872	0.0447403	0.0480606	0.776833	-0.286102
P2	CCGTTCATCTTCAACT-1;CCGTACTTCAGTACGT-1;TGCCCATGTGAAGGCT-1;GCAGTTAAGGCTAGGT-1;TGCTACCCAGCCTGTG-1;GTCTTCGAGGGTCTCC-1;TTCGAAGAGCTGAAAT-1;TAAACCGTCTCAAACG-1;AGCCTAAAGATATGCA-1;CATGCCTTCTGTCTCG-1;TGCGTGGAGCTCTCGG-1;GTAGTCACATGCTAGT-1;CTCAGAATCCGTCATC-1;CACATAGTCGCCTGAG-1;GGGTCTGTCTAACGGT-1;CTCGGGATCTCGTATT-1	TCR62	16	TRAV17_None_TRAJ36_TGTGCTAGGGTTGGGACTGGGGCAAACAACCTCTTCTTT-TRBV5-4_None_TRBJ1-2_TGTGCCAGCAGCTTGGAAGGGAACGCTCCTTATTATGGCTACACCTTC	16;Cluster2:12;Cluster3:2;Cluster1:2	2.65534	3.04402	1.46724	0.464346	0.0752352	0	0.314993	0	0.686911	0.42882	0.281216	0	1.59163	0	1.22024	1.20323	0.0842142
P2	CATTATCTCAAGGTAA-1;GTTCATTGTCCAGTTA-1;CATGCCTGTGTGAAAT-1;TCTTTCCTCATGTCTT-1;AACGTTGTCTGATTCT-1;TCAGGTAGTCAAAGAT-1;CGGAGCTAGCGTTTAC-1;GACGTGCTCGGACAAG-1;GCATGTACAGCTGTAT-1;GGACATTGTTAGTGGG-1;GTTCTCGGTCATATGC-1;AGCTCCTCACTGTCGG-1;CTACACCGTAATAGCA-1;TAGAGCTAGAGGTACC-1;CCTAAAGCATACTACG-1;GTAGGCCAGACTAAGT-1	TCR63	16	TRAV9-2_None_TRAJ45_TGTGCTCGGGAAGATTCAGGAGGAGGTGCTGACGGACTCACCTTT-TRBV5-1_TRBD1_TRBJ2-7_TGCGCCAGCAGCACAAAACAGGGGGCCACGGACGAGCAGTACTTC	16;Cluster2:9;Cluster1:6;Cluster3:1	2.50391	2.73189	1.73579	0.82522	0.338632	0.195273	0.100501	0	0.787946	0.0582464	0.353169	0	0.812934	0	0.28257	1.43861	-0.108974
P2	ATAACGCGTCAGATAA-1;GCATGTAGTCTAGCGC-1;TGGTTCCGTCAGAGGT-1;ATTGGTGTCAACTCTT-1;GGGCACTTCTCGAGTA-1;CACATAGCATGGTTGT-1;CCAGCGAGTGACTCAT-1;GGAGCAAGTGACGCCT-1;CGATGTAGTATTAGCC-1;ACTGAACGTCCAACTA-1;CTAATGGAGTGACATA-1;TCATTACTCTGTACGA-1;TCAATCTAGCCCTAAT-1;GCGAGAACAAAGTCAA-1;CAACCTCAGAGGACGG-1;GTATTCTCAACTGCGC-1	TCR64	16	TRAV17_None_TRAJ44_TGTGCTACGGACGCTCCCGGCACTGCCAGTAAACTCACCTTT-TRBV7-3_TRBD2_TRBJ2-7_TGTGCCAGCAGCTTACAGGGTGGGGCGGGAGAGCAGTACTTC	16;Cluster3:9;Cluster2:4;Cluster7:1;Cluster6:1;Cluster1:1	2.6607	2.65145	1.98222	0.550172	0.317711	0.111075	0.210352	0	0.763328	0.145158	0.771458	0	0.744624	0	0.265999	1.87782	-0.05263
P2	GCATACAGTCACAAGG-1;CATATTCTCGTGGGAA-1;TGGACGCCAAGGCTCC-1;TTGGAACAGACTTGAA-1;GGACATTAGATGTAAC-1;CTGCGGATCCCTAACC-1;TGTCCCACACCGAATT-1;TTTACTGCATACCATG-1;GATCTAGGTCCTCTTG-1;TGTGGTACAAACGCGA-1;GCGCAACGTAGCACGA-1;AAGGCAGAGGAGTTGC-1;ATTATCCGTGCACTTA-1;CAAGATCGTACTTCTT-1;CGCTTCAGTCAGTGGA-1	TCR65	15	TRAV8-4_None_TRAJ23_TGTGCTGTGAGTGATCAAGGAGGAAAGCTTATCTTC-TRBV7-9_TRBD2_TRBJ1-3_TGTGCCAGCAGCTTATCCTTAGACCTCCGGGAAAAGAGTACTGGAAACACCATATATTTT	15;Cluster2:12;Cluster5:1;Cluster4:1;Cluster3:1	2.39882	2.91697	1.2986	0.555416	0.115029	0.209022	0.374739	0.0221524	0.738509	0.212448	0.307225	0.205608	0.980562	0.0221524	0.502495	2.45953	0.0225093
P2	CCTTACGCACACCGCA-1;AGGTCCGCACAGCGTC-1;TGAGCATAGCAGCGTA-1;ACATCAGCAGACACTT-1;CACACTCGTACTTAGC-1;AGCCTAATCTTCATGT-1;ATCACGATCCCGGATG-1;CATATGGGTAGCGATG-1;GTGTTAGTCGTCGTTC-1;TGGACGCGTCAAGCGA-1;CGGGTCAGTAGTGAAT-1;CTCATTAAGTGGTCCC-1;GGGTTGCCACCAGCAC-1;GAAGCAGAGGTGTTAA-1;CGATGGCAGAGGGATA-1	TCR66	15	TRAV29DV5_None_TRAJ24_TGTGCAGCATTTATGACAACTGACAGCTGGGGGAAATTGCAGTTT-TRBV7-9_None_TRBJ2-7_TGTGCCAGCAGCTCAGGCGTCCGAGTGAGTGAGCAGTACTTC	15;Cluster4:12;Cluster3:2;Cluster1:1	2.96768	2.94124	2.02235	0.0419224	2.34895	2.08232	0.217496	0.0600473	0.648674	0.26495	1.19681	0.156795	1.66205	0	0.23548	3.09953	0.282778
P2	CACATTTAGTACCGGA-1;CATCAGACATCTCCCA-1;CCCAGTTCAAGGTTTC-1;GTCTCGTTCAGGCAAG-1;CATCAAGCAAACGCGA-1;CAGCATACATCTATGG-1;AAGTCTGTCTTTCCTC-1;ACGCAGCCATTCCTCG-1;TACTTGTCAATGACCT-1;CGTCACTTCCTTGGTC-1;GCTTCCAGTGAGGCTA-1;TGCCCTAGTATGAATG-1;CGAGCCAAGCGTTCCG-1;TATGCCCAGTCTTGCA-1;TACCTATTCACGCATA-1	TCR67	15	TRAV39_None_TRAJ33_TGTGCCGTCATGGATAGCAACTATCAGTTAATCTGG-TRBV7-3_TRBD2_TRBJ2-2_TGTGCCAGCAGCTCCTCTATGTCCGGGACTAGCGGTCGTTCGGGGGAGCTGTTTTTT	15;Cluster1:9;Cluster2:4;Cluster5:2	3.09423	2.78996	1.61405	1.09319	0.442451	0.489191	0.257138	0	1.24862	0.172841	0.686368	0	0.699711	0	0.51452	1.86485	0.0782305
P2	CAAGAAACAAGTTAAG-1;GAATGAAAGCATGGCA-1;TAGGCATAGCGTAGTG-1;GGCTCGACAGTTCCCT-1;CGTGAGCAGCCAGTAG-1;TAGCCGGCACGTTGGC-1;CTGATAGTCAGCGACC-1;ACTTGTTAGGCCCTTG-1;TTCTTAGGTTCAGCGC-1;TAGTTGGGTGATGATA-1;TGAGCCGAGTGACATA-1;CAAGATCAGACGCAAC-1;TTCGGTCCACGAAGCA-1;ACTGAACCATTCGACA-1;AACGTTGGTTGCGCAC-1	TCR68	15	TRAV35_None_TRAJ53_TGTGCTGGGCAGCTGAGTGGAGGTAGCAACTATAAACTGACATTT-TRBV6-5_None_TRBJ1-2_TGTGCCAGCAGTTACGGGTTAGACTATGGCTACACCTTC	15;Cluster1:11;Cluster2:3;Cluster7:1	2.89915	3.04159	1.67041	0.802269	0.247655	0.178421	0.0644956	0	0.723602	0.150327	0.29994	0	0.746678	0	0.107354	2.16198	-0.065999
P2	CAACCTCTCCTACAGA-1;TTCCCAGAGTGCAAGC-1;AACTCTTCAGCTCGCA-1;TCAGATGAGCGCCTTG-1;ATCCACCCATCCGTGG-1;GGAATAAGTAACGACG-1;AGCGTCGTCAGCTCTC-1;GTCGTAAAGTACGACG-1;GTGTGCGGTTCAGGCC-1;GATCGTACAGCTGTAT-1;GAAATGATCAGAGCTT-1;TGCGGGTGTGGCCCTA-1;TCCCGATAGAATTGTG-1;CTGATCCGTTCCACGG-1;GACTACAAGATATGGT-1	TCR69	15	TRAV8-1_None_TRAJ13_TGTGCCGCGGATTCTGGGGGTTACCAGAAAGTTACCTTT-TRBV12-3_TRBD2_TRBJ2-1_TGTGCCAGCAGTTTTTCTGGGCGGAGGGACAATGAGCAGTTCTTC	15;Cluster1:13;Cluster3:2	3.10968	3.01104	1.96459	0.663925	1.08995	0.816564	0.159336	0	0.744624	0.234311	0.565249	0.067999	0.688353	0	0.321586	2.01252	0.0290723
P2	CAACCTCGTGATGTCT-1;ATGCGATGTGCCTTGG-1;CTGCTGTGTAACGACG-1;CGGAGTCGTCAGAAGC-1;TGTCCCAGTGTGACCC-1;CACCACTTCGAACGGA-1;ATTACTCGTGCAACGA-1;TTTGCGCCAATAGCGG-1;CATTATCTCTCTTGAT-1;ATCATGGAGTGACTCT-1;CCACGGAAGATGTGGC-1;GAAATGAAGCCAGTAG-1;CCCTCCTCACGCTTTC-1;AAAGTAGGTTGTACAC-1;CTAAGACCATCATCCC-1	TCR70	15	TRAV12-3_None_TRAJ33_TGTGCAATGAAGTCGGGAAGCAACTATCAGTTAATCTGG-TRBV27_TRBD1_TRBJ1-2_TGTGCCAGCAGTACAGGGGAATATGGCTACACCTTC	15;Cluster1:13;Cluster5:2	3.08228	2.9755	1.59546	1.01384	0.824997	0.604609	0.139852	0.01728	0.511867	0.179232	0.839546	0.187952	0.758749	0.0455595	0.01728	1.92854	0.021162
P2	ATCATCTCACCTCGGA-1;GACGCGTAGACTAGAT-1;CATTATCGTAAATGTG-1;TTTATGCGTTTGGGCC-1;CACAGGCGTCACTGGC-1;AAGGCAGAGTGAAGTT-1;AGTGAGGAGCACACAG-1;CCCTCCTTCGAGAGCA-1;GACTAACCAGACAAAT-1;TGTGTTTCAAAGAATC-1;CTTTGCGAGGATGCGT-1;TGCGTGGTCCCTGACT-1;TACTTACGTGACGCCT-1;GTTAAGCGTAGCGTGA-1;GGTATTGCACACTGCG-1	TCR71	15	TRAV26-1_None_TRAJ48_TGCATCGTCGGTAACTTTGGAAATGAGAAATTAACCTTT-TRBV7-8_TRBD2_TRBJ2-7_TGTGCCAGCAGCTTAGTGCGGGAGGCCTCCTACGAGCAGTACTTC	15;Cluster2:13;Cluster3:2	2.52868	3.04403	1.59642	0.717772	0	0	0	0	0.46813	0.0677781	0	0	0.650072	0	0.276435	0.821591	-0.228523
P2	TGCTACCAGCAACGGT-1;ACGCCAGAGCTCTCGG-1;CCTAGCTGTTATTCTC-1;ATTACTCGTATATGAG-1;CGACCTTCAGATAATG-1;GAGGTGATCGGTCTAA-1;GGAAAGCGTACCCAAT-1;GAACCTAAGACACGAC-1;CGAGAAGGTTGTGGCC-1;CGTCACTGTATCAGTC-1;GGACGTCCACAACGCC-1;GCGCGATGTCTCCCTA-1;CTAAGACAGTCACGCC-1;ATTGGTGGTAGAAAGG-1	TCR72	14	TRAV5_None_TRAJ31_TGTGCAGAGAGGTCTGGCAATGCCAGACTCATGTTT-TRBV24-1_TRBD1_TRBJ2-3_TGTGCCACCAGTCCGGGACAGGGGAGGACAGATACGCAGTATTTT	14;Cluster1:10;Cluster2:3;Cluster7:1	3.0224	2.84407	1.71642	0.561936	0.0960246	0.0814283	0.10657	0	0.319068	0.0630624	0.228566	0	0.468075	0	0.0922473	0.453667	-0.345354
P2	TGACAACTCCACGTGG-1;GACCTGGGTCTCATCC-1;CGAACATGTTGTGGCC-1;ACATGGTAGCAATCTC-1;TACGGGCTCGTCACGG-1;TCTGGAACATCGGAAG-1;TGACAACGTTCTGAAC-1;AGCTCCTCATTCACTT-1;TTGCGTCTCCCGGATG-1;CGTCCATAGACTTTCG-1;CTAGTGACAGCTTCGG-1;TGCTGCTAGATGGCGT-1;TTGTAGGAGCAATATG-1;CGCGGTACAAGCTGAG-1	TCR73	14	TRAV19_None_TRAJ48_TGTGCTCTCAAAATAGACTCAACTAACTTTGGAAATGAGAAATTAACCTTT-TRBV6-6_TRBD1_TRBJ2-1_TGTGCCAGCAGTTACTTGGGGGCCTACAATGAGCAGTTCTTC	14;Cluster4:10;Cluster7:1;Cluster5:1;Cluster3:1;Cluster2:1	2.86012	2.93619	1.88058	0.118345	2.62789	1.72749	0.195172	0	1.05401	0.0674287	0.416008	0	1.46461	0	0.149352	1.92622	0.077082
P2	TCAGGTAAGACAAAGG-1;GCGCAGTCAGCGTAAG-1;ACAGCTACATTCTCAT-1;ACTGTCCGTGCAACGA-1;CGGGTCACACGAAAGC-1;ACTTGTTCAATCTACG-1;GTGCATACATGCCCGA-1;TTGGCAACATAGACTC-1;ACGCAGCCAAGTTAAG-1;GACTGCGTCCTAGTGA-1;CTAGAGTAGACAATAC-1;ACGCAGCCACCATCCT-1;CTGGTCTTCGAATGCT-1;GCTCTGTTCAATAAGG-1	TCR74	14	TRAV10_None_TRAJ42_TGTGTGGTGAAGGATGGAGGAAGCCAAGGAAATCTCATCTTT-TRBV6-5_None_TRBJ1-1_TGTGCCAGCAGTTACGCTATCCACACTGAAGCTTTCTTT	14;Cluster4:8;Cluster3:4;Cluster6:1;Cluster1:1	3.13801	3.16215	1.94829	0.0733483	2.68569	2.06755	0.174735	0.0438547	0.74406	0.255102	1.71009	0	0.57933	0	0.391156	2.20845	0.0698189
P2	GTAGTCAAGCGTTTAC-1;GCGCGATCACAGGAGT-1;GTTAAGCCATTTCAGG-1;TTTGTCATCAACACAC-1;CTCGGAGTCCTGCCAT-1;GATTCAGCACCATGTA-1;GCACTCTTCCGCATAA-1;GTCACAAAGTTGCAGG-1;GGCTGGTCATGGTCAT-1;AGTTGGTCAAGGTTTC-1;GCAGCCATCCTCTAGC-1;AAAGTAGAGTAGGCCA-1;TAGTTGGTCGAATGCT-1;GTTCGGGTCCTGCCAT-1	TCR75	14	TRAV20_None_TRAJ49_TGTGCTGTGCAGCCGACTACCGGTAACCAGTTCTATTTT-TRBV19_TRBD1_TRBJ2-2_TGTGCCAGTAAGAGGACATCGAACACCGGGGAGCTGTTTTTT	14;Cluster2:13;Cluster7:1	2.41261	2.87398	1.61418	1.23523	0	0.148074	0	0	0.538584	0.051362	0.0760255	0	0.411175	0	0.101908	0.554608	-0.326292
P2	CGATGTAAGTTTAGGA-1;TTTCCTCGTCGAGATG-1;GTGTTAGGTCTGATCA-1;GTACTTTGTGCAGACA-1;TTAGGCAAGTTCCACA-1;CCGTACTCAAACTGCT-1;ACACTGACACAGACTT-1;AGCTTGATCGCGTAGC-1;CTCGTACTCCTGTACC-1;CCATGTCTCCCTTGTG-1;TCTTCGGAGTGGTCCC-1;GACACGCGTACATGTC-1;TGATTTCAGACCTAGG-1;GTTTCTAGTTACGCGC-1	TCR76	14	TRAV13-2_None_TRAJ48_TGTGCAGAGAACTTTGGAAATGAGAAATTAACCTTT-TRBV19_TRBD1_TRBJ2-7_TGTGCCAGTAGTATCTCTCCAGGGGCCGCGTACGAGCAGTACTTC	14;Cluster2:11;Cluster3:3	2.57988	2.86506	1.12681	0.623597	0.0686044	0	0.0817813	0	0.269001	0.0602289	0	0	0.0675208	0.0584342	0.183755	1.32865	-0.272668
P2	CGAATGTCATCCCATC-1;TGATTTCTCGAGCCCA-1;AACTTTCCAACGCACC-1;GATCGATCATACCATG-1;ATTATCCTCCAAAGTC-1;AAGACCTTCAACGGCC-1;GCACTCTCATGCATGT-1;GGCAATTTCGAGAACG-1;AAGGTTCAGTTGCAGG-1;ATCATCTCATAGACTC-1;ACTGTCCCACCAGATT-1;GGGCACTGTCACCCAG-1;AGTCTTTCATAGGATA-1;GGGAGATTCTCGCATC-1	TCR77	14	TRAV5_None_TRAJ38_TGTGCAGGGGAAGATGCTGGCAACAACCGTAAGCTGATTTGG-TRBV15_TRBD1_TRBJ1-1_TGTGCCACCAGCAGACCCGGGACAGGGCAAACTTTCTTT	14;Cluster2:7;Cluster1:6;Cluster3:1	2.34553	2.64969	1.30067	0.685814	0.561969	0.483413	0.0412461	0	0.69916	0.279271	0.231494	0	0.354247	0	0.49759	0.897258	-0.216758
P2	CCTAAAGTCTCCAACC-1;CCGGGATGTTTGACAC-1;CAAGAAACACAACGTT-1;TACTTACTCTTGGGTA-1;CGTTAGATCCGTCAAA-1;CTCTGGTCACTAGTAC-1;CGGACACTCCAAATGC-1;CAAGTTGTCAGAGCTT-1;ATCTACTCAGCCTGTG-1;ATGTGTGGTATTCTCT-1;TGACAACCAATGACCT-1;TGTCCCAAGGGTCTCC-1;TCAGGATGTTTGACTG-1;CTCTGGTTCGGGAGTA-1	TCR78	14	TRAV5_None_TRAJ7_TGTGCAGAGAGCACCTATGGGAACAACAGACTCGCTTTT-TRBV28_None_TRBJ1-4_TGTGCCAGCAGTCGGAGAACAGAAATTGAAAAACTGTTTTTT	14;Cluster3:14	2.48013	2.54215	1.62654	0	2.2567	1.87574	0	0	0.591668	0.360753	0.341676	0	0.357804	0	0.0613494	0.24591	-0.28561
P2	AGATTGCGTCAATGTC-1;TGACGGCTCGAACGGA-1;TCCCGATAGCACGCCT-1;GCTCCTACATGGTCTA-1;GGACAGATCTTCGGTC-1;CTCGTACGTGATGATA-1;GCGCGATTCGCGTAGC-1;GACTAACTCCTTAATC-1;AGTGTCAAGGCGATAC-1;ACGATGTGTCCTCCAT-1;ACATCAGGTACACCGC-1;AGGGATGCAGGATCGA-1;AACTCTTTCCGAAGAG-1;CTGATCCCATCCTAGA-1	TCR79	14	TRAV8-6_None_TRAJ13_TGTGCTGTGAGGGGGTCTGGGGGTTACCAGAAAGTTACCTTT-TRBV27_TRBD1_TRBJ2-2_TGTGCCAGCAGTTTATCAGGCGGTACGAACACCGGGGAGCTGTTTTTT	14;Cluster5:7;Cluster1:6;Cluster3:1	2.63056	2.6269	1.73308	0.628268	0.94054	0.746654	0.228658	0	0.503622	0.366808	0.594514	0	0.84196	0	0.370739	0.951679	-0.115128
P2	ACGATACCACAAGACG-1;TCTTCGGAGGAGTTTA-1;GATCAGTGTCAAAGAT-1;TGGACGCCATAGGATA-1;GTACGTAAGAGACTTA-1;TCAGCAAGTACAAGTA-1;TTCTCAAGTTTGTGTG-1;GCCTCTAGTAGCGATG-1;GACACGCCAAACTGCT-1;CGGACACAGCACACAG-1;CCAATCCGTCAAAGAT-1;GGAGCAAAGTAACCCT-1;TTAGTTCCATGAACCT-1;TGGGAAGTCGTACCGG-1	TCR80	14	TRAV5_None_TRAJ26_TGTGCAGAGAGTATGGGGGTGAACTATGGTCAGAATTTTGTCTTT-TRBV6-5_TRBD1_TRBJ2-1_TGTGCCAGCAGTTCTGCCGGGACAGGGGGGAATGAGCAGTTCTTC	14;Cluster2:13;Cluster6:1	2.26039	2.77494	1.59777	0.75706	0.118874	0.0761234	0.0477561	0	0.715678	0.027797	0.153795	0	0.259427	0	0.186932	1.16846	-0.276545
P2	GTGTTAGGTAGAAAGG-1;CGTCACTAGATGGGTC-1;GCGCAACAGATATGGT-1;TGACGGCCACTTAAGC-1;CTCTAATGTGCACCAC-1;GTATCTTAGTGCGATG-1;GCAATCAAGTTGTAGA-1;ACTGTCCAGAGCAATT-1;ATCGAGTGTCGAACAG-1;ACAGCCGGTAATCGTC-1;GTCTCGTTCAAACCAC-1;TCAGATGCATTTCAGG-1;CTCCTAGCAGCCAATT-1	TCR81	13	TRAV6_None_TRAJ38_TGTGCTCCCTCTAGTGCTGGCAACAACCGTAAGCTGATTTGG-TRBV12-4_TRBD1_TRBJ2-5_TGTGCCAGCGGAGAGCAAGAGACCCAGTACTTC	13;Cluster1:9;Cluster6:2;Cluster5:1;Cluster4:1	2.7018	2.90539	1.8933	0.783959	0.510372	0.407205	0.689381	0	0.44103	0.312646	1.86698	0.123326	1.82454	0	0.804093	2.99896	0.434579
P2	GGGTCTGCAATAGAGT-1;GTAACGTAGCCTCGTG-1;CCTTCGAAGTCAAGGC-1;TTCTCCTGTCTAGAGG-1;GCACATAGTGCACCAC-1;GTACTTTCAGGTGGAT-1;ACGATGTCATTCTTAC-1;GATCGATCAGGATCGA-1;ACTGAGTCAGCGAACA-1;GCTTGAACAGTAAGCG-1;GAATAAGGTCTCGTTC-1;CAAGATCCAAAGGAAG-1;GCTTCCACAAACTGCT-1	TCR82	13	TRAV34_None_TRAJ35_TGTGGAGCAGATCATTTAGGCTTTGGGAATGTGCTGCATTGC-TRBV5-1_TRBD2_TRBJ2-1_TGCGCCAGCACGGACGGGAGTAGGAATGAGCAGTTCTTC	13;Cluster2:8;Cluster3:3;Cluster6:1;Cluster1:1	2.36315	2.91376	1.71905	0.61135	0	0	0.197026	0.0992639	0.17813	0.177959	0.209721	0	0.198084	0	0.0384732	0.638349	-0.316184
P2	CATCCACGTTAAAGTG-1;CCTTCCCCACCCATTC-1;GGGATGAGTCAACTGT-1;ACTGTCCTCTGGAGCC-1;GGACAGACATTGGGCC-1;CACACCTTCCACTGGG-1;AGGCCACCATCACAAC-1;GACTAACTCCGTAGGC-1;GGCTGGTGTCGCGAAA-1;GGAATAAGTCATGCCG-1;CTTACCGTCTGCTGCT-1;CCTTTCTCAGCCAATT-1;GACGTTACACCAACCG-1	TCR83	13	TRAV2_None_TRAJ16_TGTGCTGTGGAGACTCCTCCGGGACAGAAGCTGCTCTTT-TRBV28_None_TRBJ1-1_TGTGCCAGCAGTTTGGTCCACATCGCTGCTGAAGCTTTCTTT	13;Cluster2:8;Cluster3:2;Cluster1:2;Cluster6:1	2.39098	2.9002	1.67764	0.745279	0.449595	0.329047	0.10091	0.0587955	0.812313	0.228066	0.233484	0.107682	0.977331	0.100614	0.488506	1.6847	0.0458378
P2	TCTTCGGCAGATCTGT-1;CCTACACGTGTTTGGT-1;GAGGTGACACAGTCGC-1;TCTCTAAGTCAACTGT-1;TTCGGTCTCCATGAAC-1;AACTCTTAGCACCGTC-1;TTTGCGCGTAGCAAAT-1;AGTGGGACAGTCGATT-1;AGCTCCTCAAGCCGCT-1;GCACTCTCAATCCAAC-1;TCTGAGATCTTGTACT-1;ACATACGAGAAGGACA-1	TCR84	12	TRAV19_None_TRAJ34_TGTGCTCTGAGTGGAGGATCTTATAACACCGACAAGCTCATCTTT-TRBV15_None_TRBJ1-1_TGTGCCACCAGCAGGGGCAGAATGAACACTGAAGCTTTCTTT	12;Cluster4:9;Cluster6:2;Cluster3:1	2.98759	2.85783	2.16228	0	3.0857	2.51377	0.0768459	0	0.87133	0.310711	2.19578	0.311205	1.64045	0	0.178992	2.66653	0.348928
P2	TAGACCAGTATGCTTG-1;ACGGGTCAGCCGGTAA-1;ACGATACCACAGGCCT-1;GTATTCTAGTCTCCTC-1;CAGCAGCAGACGCAAC-1;CTCTGGTGTCTCTTTA-1;TGACTTTTCAAGGCTT-1;GTTTCTAAGTACATGA-1;CCTATTATCTTATCTG-1;TGCACCTCAGGTCGTC-1;GTGTGCGGTGGTACAG-1;ATGGGAGTCATCTGCC-1	TCR85	12	TRAV8-1_None_TRAJ48_TGTGCCGTATCTTCCTTTGGAAATGAGAAATTAACCTTT-TRBV12-3_None_TRBJ2-3_TGTGCCAGCAGTTTAGGCCCTAACACAGATACGCAGTATTTT	12;Cluster3:6;Cluster2:6	2.22133	2.95059	1.38124	0.458135	0	0	0	0	0.390592	0.233775	0	0	0.278582	0	0.0856242	0.413768	-0.315597
P2	GTGTGCGCATAGAAAC-1;GCTGGGTAGACTAGGC-1;GGAACTTAGTGCCAGA-1;AGCTCTCTCGATCCCT-1;CTAAGACGTAAATGTG-1;CCTAAAGTCAGTTCGA-1;GAGGTGAGTCTAGTCA-1;TGGACGCGTGTGACCC-1;CTGATAGCATCCGCGA-1;AAAGATGCATTAGGCT-1;GTGCGGTTCATGTCTT-1;CTGATAGTCGCCCTTA-1	TCR86	12	TRAV2_None_TRAJ23_TGTGCTGTGGAGAAAAATAACCAGGGAGGAAAGCTTATCTTC-TRBV11-3_TRBD2_TRBJ2-1_TGTGCCAGCAGCTTAGACGGCGGGAGGGAGTACAATGAGCAGTTCTTC	12;Cluster2:10;Cluster3:2	2.34362	2.88909	1.76506	0.68201	0	0.101977	0.101977	0	0.836896	0	0	0	0.501424	0	0.182449	1.12745	-0.251424
P2	GTCTTCGCATGTTCCC-1;CTAACTTTCGTCTGCT-1;ACACCAAGTGACTCAT-1;CATTCGCCACCAGGCT-1;GCTGGGTTCTGGGCCA-1;CATTCGCTCAAGAAGT-1;GTGTTAGTCGGAGCAA-1;TTTATGCTCTGCGGCA-1;CACACTCAGGTTCCTA-1;AAGTCTGTCGAATGCT-1;CAGCAGCTCCTCGCAT-1;AGGGTGAGTAAGCACG-1	TCR87	12	TRAV12-2_None_TRAJ47_TGTGCCGGGGTCCTGGAATATGGAAACAAACTGGTCTTT-TRBV6-5_TRBD2_TRBJ1-3_TGTGCCAGCAGTACGGGACGGATCTCTGGAAACACCATATATTTT	12;Cluster1:9;Cluster2:3	3.06088	2.89921	1.93959	0.93081	0.575344	0.392625	0.103233	0	0.810238	0.237306	0.444812	0	0.496825	0	0.273776	2.54128	-0.0167255
P2	GGGTTGCGTAGCCTAT-1;TCGGGACTCCGATATG-1;CTCGAGGAGGTGCACA-1;GGGACCTTCAACGGGA-1;TGTGTTTTCTTCAACT-1;TGAAAGATCTCGTTTA-1;TACTCATCAGTGGGAT-1;CGTCCATCACCTGGTG-1;TGACGGCTCACAGTAC-1;GACGGCTGTCCATGAT-1;CGATTGACATGCCTTC-1;CTGCTGTTCCGCGGTA-1	TCR88	12	TRAV12-2_None_TRAJ30_TGTGCCGTGCTAATGAACAGAGATGACAAGATCATCTTT-TRBV7-9_None_TRBJ2-7_TGTGCCAGCAGCCCCGCTGGGGACTACGAGCAGTACTTC	12;Cluster3:12	1.60833	2.54462	1.42367	0.224657	2.54098	2.61986	0	0	0.664078	0.338393	0	0	0.289901	0	0	0.208191	-0.345175
P2	CTGATAGTCCTAAGTG-1;AACTCCCAGGTTCCTA-1;GGTGAAGCACTCTGTC-1;AGCTCCTAGATATACG-1;CTGAAGTTCGAGCCCA-1;GAACGGAGTTCGAATC-1;ATTGGTGGTGTTTGGT-1;ACGATACAGACTCGGA-1;AGGGATGGTGAGGGTT-1;CAACCAAAGCTAGTGG-1;ACCCACTCAAGCCGCT-1;GCTCCTAGTCAGGACA-1	TCR89	12	TRAV13-1_None_TRAJ49_TGTGCAGCAATCGTGCTCGTCACGAACACCGGTAACCAGTTCTATTTT-TRBV7-2_None_TRBJ2-7_TGTGCCAGCAGCTTGAAACACGAGCAGTACTTC	12;Cluster1:7;Cluster5:4;Cluster4:1	3.0295	2.76442	1.79012	0.590891	2.098	1.47681	0.227261	0.017871	0.71453	0.201426	1.21847	0	0.897767	0	0.274049	1.94744	-0.0176651
P2	CTAGAGTCAGACAAAT-1;TCTGGAAAGTTAAGTG-1;TCACGAATCCACTCCA-1;GAATAAGGTCGGATCC-1;TACTCGCCACGAGGTA-1;AGAGCTTAGGTGACCA-1;TACTCATAGATGTGGC-1;AATCGGTTCAGAGCTT-1;GGCAATTGTTGTACAC-1;AGAATAGTCCAGATCA-1;CGTTGGGCATGGATGG-1;CGGGTCACAGAAGCAC-1	TCR90	12	TRAV19_None_TRAJ45_TGTGCTCTGAGGGAAGGAGGAGGTGCTGACGGACTCACCTTT-TRBV11-2_None_TRBJ1-3_TGTGCCAGCAGCTTAGGGGCGAGCTCTGGAAACACCATATATTTT	12;Cluster2:8;Cluster1:3;Cluster7:1	2.58772	2.79788	1.90118	1.28844	0.0513885	0	0	0	0.641475	0.0574433	0.0552099	0	0.614439	0	0.351468	0.872981	-0.271999
P2	CCTAGCTTCTCCAGGG-1;TGTGGTACAATGTAAG-1;TAGCCGGTCGTCCGTT-1;TTTGCGCAGCGGCTTC-1;CTAGCCTTCAACACCA-1;CACAAACCAGTCAGCC-1;TAAGCGTGTCGGCATC-1;GGCAATTAGAAGCCCA-1;CAACTAGGTCAGAGGT-1;CGATGTAGTTGAGGTG-1;AACCGCGAGGGCTTGA-1;GTTCGGGAGAAACGAG-1	TCR91	12	TRAV17_None_TRAJ33_TGTGCTACGGAAAGCATGGATAGCAACTATCAGTTAATCTGG-TRBV28_TRBD1_TRBJ2-7_TGTGCCAGCAGTTTATGGACAGACCCCTACGAGCAGTACTTC	12;Cluster3:11;Cluster7:1	2.19058	2.62145	1.31159	0	2.42549	2.50596	0	0.0761531	0.750165	0.240181	0	0	0.242505	0	0.115269	0.278763	-0.315392
P2	CCCAATCGTTCGTCTC-1;ACACCAAGTAAATGTG-1;AGCTCCTAGCGTGTCC-1;CGGACTGGTCAAACTC-1;CACACTCAGGAGCGTT-1;GTGCTTCCATTCACTT-1;CCTTCCCAGAAACCAT-1;GCTCTGTAGGTGATTA-1;CCCTCCTGTAGAGGAA-1;CGATGGCCAGCGATCC-1;GCTTCCACACGTCAGC-1;ACATACGCAATCGGTT-1	TCR92	12	TRAV29DV5_None_TRAJ45_TGTGCAGCAAGCGGAGCAGGAGGAGGTGCTGACGGACTCACCTTT-TRBV20-1_TRBD1_TRBJ1-6_TGCAGTGCCCCGGACAGCCTGATTGTCGGATTTGGATCACCCCTCCACTTT	12;Cluster4:7;Cluster5:3;Cluster3:2	3.10595	2.93135	1.76671	0	2.93225	2.35396	0.310338	0.153023	0.594565	0.0917998	0.920605	0.0521455	1.11981	0	0	2.57053	0.119444
P2	CACACAATCTCTTGAT-1;CAAGTTGAGCTATGCT-1;CGGCTAGCAGGTCGTC-1;CACAGTAGTTTGTGTG-1;GTGGGTCAGTGTGAAT-1;GACAGAGGTCTCTTTA-1;ACTTTCAAGCTCCTCT-1;GCAATCAGTCTTGATG-1;GACGCGTCACATTTCT-1;ATGGGAGGTCTAAACC-1;CGGGTCAGTTAGTGGG-1;TCGCGAGGTACGACCC-1	TCR93	12	TRAV29DV5_None_TRAJ27_TGTGCAGCCTACGCAGGCAAATCAACCTTT-TRBV7-9_None_TRBJ1-1_TGTGCCAGCAGCCCAGGGAGCACTGAAGCTTTCTTT	12;Cluster3:11;Cluster7:1	2.80795	2.87927	1.84569	0.0631934	2.57248	1.50699	0.0703488	0	0.769956	0.299852	0.539907	0	0.377651	0.0703488	0.224497	0.645178	-0.185952
P2	CACAAACTCACTTATC-1;CTGAAGTAGGATCGCA-1;GGACAAGTCCTGTAGA-1;ATGTGTGCAGGTGGAT-1;CATCCACTCCTTGACC-1;GAACATCTCTCGCATC-1;CTCGGAGTCCAGGGCT-1;TGACAACAGACATAAC-1;TTAACTCTCCGGGTGT-1;AAAGTAGCACGGATAG-1;CGCCAAGCATTGGGCC-1;CTCTGGTTCTTGAGAC-1	TCR94	12	TRAV19_None_TRAJ23_TGTGCTCTGAGGAACCAGGGAGGAAAGCTTATCTTC-TRBV19_None_TRBJ2-3_TGTGCCAGTAGTAACGACCAAGATAACACAGATACGCAGTATTTT	12;Cluster3:5;Cluster2:5;Cluster1:2	2.43869	2.54129	1.44299	0.430891	0	0	0.564202	0	1.43673	0.465657	0.418291	0	0.328417	0	0.794108	0.850292	-0.0310491
P2	AGGTCATGTCTAGGTT-1;GAATGAAGTCTCCCTA-1;CCCAATCAGCAGACTG-1;TTGCCGTCATGGATGG-1;TAAGCGTAGAGAGCTC-1;GCGCAGTTCAAACGGG-1;GGGACCTGTCTGCCAG-1;CCCAGTTGTAGCGCTC-1;GTCCTCATCTCGCATC-1;CGATTGATCCGGCACA-1;CGTTCTGAGCGTCTAT-1;CCGTTCACACAACTGT-1	TCR95	12	TRAV19_None_TRAJ10_TGTGCTCTGAGGTGGCTCACGGGAGGAGGAAACAAACTCACCTTT-TRBV5-6_TRBD2_TRBJ2-7_TGTGCCAGCAGCTTTCGAAGCGGGATCTACGAGCAGTACTTC	12;Cluster4:7;Cluster5:4;Cluster1:1	3.2045	3.03774	1.74068	0.139056	2.77924	2.61267	0.577693	0.282298	0.653045	0.160951	1.46526	0	0.788771	0	0.0833819	2.96998	0.222601
P2	AGCGTATGTAGAGCTG-1;GACTAACGTCCTCTTG-1;CGGACGTAGTACACCT-1;CATGGCGCAAGTAATG-1;GGGTTGCGTCTGCCAG-1;TGTTCCGTCACTCCTG-1;CGATCGGTCCGCATCT-1;GATCGTATCCCTTGCA-1;TGAGCCGGTTGTTTGG-1;TCAGGATCAGGTCGTC-1;CCTCTGAGTGGTACAG-1;CTGTGCTTCAACTCTT-1	TCR96	12	TRAV3_None_TRAJ5_TGTGCTGTGAAAGCGGACACGGGCAGGAGAGCACTTACTTTT-TRBV20-1_TRBD1_TRBJ2-5_TGCAGTGCTAGAGGAGAACCAGGGGGGGAGACCCAGTACTTC	12;Cluster2:5;Cluster1:3;Cluster3:2;Cluster7:1;Cluster4:1	2.85486	2.9902	2.21767	0.545976	0.605094	0.393535	0.413852	0.0865861	1.12407	0.203195	0.297703	0	1.50709	0	0.658689	2.08755	0.165976
P2	AAGGTTCTCTGCTTGC-1;TTTGGTTCAGATCGGA-1;CCTCAGTTCGAGGTAG-1;CACAAACTCGTTACAG-1;ACTGAACGTCTAGTCA-1;TTAGGACGTCCGAAGA-1;CCTACCAGTGTGGCTC-1;GCATGCGCAAGTCTGT-1;ACACCGGCAATGCCAT-1;GAACGGATCCCTAACC-1;TTGTAGGAGTGGACGT-1;TTTGCGCCATCCGGGT-1	TCR97	12	TRAV9-2_None_TRAJ11_TGTGCTCTGAGTGATCAAGGATACAGCACCCTCACCTTT-TRBV6-6_TRBD1_TRBJ2-1_TGTGCCAGCAGCTCCACAGGGACAGGGGAGAGGAATGAGCAGTTCTTC	12;Cluster2:7;Cluster3:4;Cluster7:1	2.64465	2.79188	1.43842	0.372504	0	0	0.0936937	0	0.851836	0.344801	0	0	0.258218	0	0	0.628424	-0.29464
P2	AACCGCGAGAGCAATT-1;AAAGTAGAGAGCTATA-1;GCTTCCATCGTTACAG-1;ACAGCTATCATAACCG-1;GACTACAGTCCAGTTA-1;AACTTTCTCGTCCGTT-1;GTAACGTAGACTTTCG-1;CAAGAAACACGCGAAA-1;TACGGATTCGTGACAT-1;CACCTTGTCACCAGGC-1;GGCGTGTTCGGCTACG-1;CACACTCCACACATGT-1	TCR98	12	TRAV19_None_TRAJ30_TGTGCTCTGAGTAGTATGAACAGAGATGACAAGATCATCTTT-TRBV7-6_TRBD1_TRBJ2-7_TGTGCCAGCAGCTTAGAGGCAGGGGACACCTACGAGCAGTACTTC	12;Cluster3:12	2.29252	2.69249	1.43109	0	2.21166	1.86545	0	0	0.399088	0.407495	0.521766	0	0.111	0	0.119065	0.635563	-0.243114
P2	TCGGGACTCAATAAGG-1;CTAGAGTGTTCAGGCC-1;TAGGCATTCTTCGGTC-1;TGAGAGGTCCTGTAGA-1;CTACACCCATCGGGTC-1;GACAGAGAGGGATCTG-1;TGGACGCGTGGCGAAT-1;ACTTACTAGGACAGCT-1;CTGATAGCAGCAGTTT-1;GTTCTCGTCAGTCCCT-1;GCAGTTATCCAAGTAC-1	TCR99	11	TRAV13-2_None_TRAJ30_TGTGCAGAGAATCCCACGAACGACAAGATCATCTTT-TRBV12-4_None_TRBJ1-2_TGTGCCAGCAGTTTAGGGGATTTTGGTGGCTACACCTTC	11;Cluster2:9;Cluster1:2	2.42769	2.79769	1.30327	0.542906	0.397847	0.301123	0	0	1.05702	0	0.0287414	0	0.798607	0.08414	0.0884156	1.37461	-0.157289
P2	GTTCGGGTCAGTCAGT-1;ACTTACTTCAAGAAGT-1;CCTTCGATCAAACCGT-1;GGACGTCCATTGGTAC-1;GCATGTAGTAAAGTCA-1;CGCTGGACACCCATGG-1;CTGTGCTGTGTGACCC-1;GAAGCAGGTGTATGGG-1;CCACCTACACATCTTT-1;TAGCCGGTCGCTGATA-1;ACTGAGTTCTCCAACC-1	TCR100	11	TRAV24_None_TRAJ20_TGTGCCTTTCTCTTAGGGAACGACTACAAGCTCAGCTTT-TRBV11-3_TRBD1_TRBJ1-2_TGTGCCAGCAGCTTTTCGCCCGGACAGCTTAACTATGGCTACACCTTC	11;Cluster4:9;Cluster6:1;Cluster3:1	2.89219	3.10489	1.94247	0	3.19332	2.49564	0	0	1.36725	0.176831	1.49887	0.43658	1.59801	0	0.592645	2.60705	0.514774
P2	GGCAATTGTCTTTCAT-1;ATCTACTCATTCTTAC-1;TGTCCCAAGTCTTGCA-1;CGACCTTGTAGCGTCC-1;GAACCTAAGTGCGATG-1;CGATGTAGTGCTTCTC-1;CACTCCACAGCGTAAG-1;CAGAGAGAGCACCGCT-1;CTCGAAATCTGACCTC-1;TCTATTGCAACACCTA-1;CACAGTATCCTATTCA-1	TCR101	11	TRAV3_None_TRAJ34_TGTGCTGTGAGAGATCCCACCGACAAGCTCATCTTT-TRBV28_None_TRBJ2-3_TGTGCCAGCAGTTTTCAACTATCTAGCACAGATACGCAGTATTTT	11;Cluster4:9;Cluster3:2	2.97517	3.21384	2.26684	0	2.93052	1.96767	0.139995	0	0.75515	0.093314	0.513544	0	1.39043	0	0	1.88147	-0.0231771
P2	CCTAAAGTCAGTTTGG-1;AGGTCATTCGTGTAGT-1;GGGAGATGTTTGACTG-1;TGCTACCAGAAGGCCT-1;TGACGGCTCTCCGGTT-1;AGCGGTCGTAGAGTGC-1;CTGAAACAGGATGCGT-1;TACAGTGTCGGACAAG-1;CACATTTTCGGTGTCG-1;CAAGATCTCTGATACG-1;TGTGGTAAGAATAGGG-1	TCR102	11	TRAV13-1_None_TRAJ49_TGTGCAGCAATCGTGCTCGTCACGAACACCGGTAACCAGTTCTATTTT-TRBV24-1_TRBD1_TRBJ2-1_TGTGCCACCAGTGCCCTTGCTGACAGAACGGACAATGAGCAGTTCTTC	11;Cluster5:5;Cluster1:4;Cluster4:1;Cluster3:1	2.87541	2.78773	1.74654	0.50103	1.98738	1.66053	0.442628	0.0201876	0.627779	0.260749	1.45053	0.0768571	0.911979	0.0340385	0.235981	1.70508	0.105148
P2	ATCATGGGTAGAGCTG-1;GTATCTTGTATATGAG-1;CTAGAGTCATAACCTG-1;CCATTCGGTCCGTTAA-1;CTCCTAGAGTGGGTTG-1;CTTTGCGTCGCCTGTT-1;CTCTAATGTAGCAAAT-1;ATCACGATCTGGTATG-1;TACCTATTCCGTAGTA-1;GTGCTTCAGCTTTGGT-1;GGTGCGTAGGATGGAA-1	TCR103	11	TRAV12-2_None_TRAJ7_TGTGCCGTCAGGCCCTATGGGAACAACAGACTCGCTTTT-TRBV7-9_TRBD1_TRBJ1-1_TGTGCCAGCAGCCGGGACCTGGGACGGGACACTGAAGCTTTCTTT	11;Cluster3:10;Cluster6:1	2.20328	2.70317	1.14762	0	2.29368	2.1532	0	0	0.497605	0.329315	0.239387	0	0.372096	0	0	0.707346	-0.350029
P2	TCGGTAATCGCGGATC-1;TGAAAGAGTCTTTCAT-1;CAAGGCCTCACAAACC-1;CTTAACTTCTATCCTA-1;TTTGCGCTCACCCGAG-1;TACAGTGGTTATCCGA-1;AAACGGGGTCAGATAA-1;TGGACGCAGAGACTTA-1;ACGAGGACAATGGAGC-1;TACGGGCAGGACAGCT-1	TCR104	10	TRAV25_None_TRAJ40_TGTGCCACGGTCGGTGGGACCTACAAATACATCTTT-TRBV6-3_TRBD1_TRBJ1-2_TGTGCCAGCAGTTTACAGGGGACTCTTTCCGGCTACACCTTC	10;Cluster1:10	3.1602	2.97274	1.99821	0.830187	0.738415	0.588573	0.0949229	0	1.13075	0.170213	0.251741	0.134676	0.765477	0	0.192584	1.58699	-0.149199
P2	GGTGAAGAGCAGGCTA-1;CTGCCTAGTTAAAGAC-1;CTCGAGGTCCTCCTAG-1;AGCGTATGTCTAGTCA-1;CCTTCCCAGGCTCTTA-1;GGATTACAGTATGACA-1;CATCGGGGTAACGTTC-1;TTTGGTTCACCATGTA-1;ATAACGCAGTAAGTAC-1;GATCTAGAGTACGATA-1	TCR105	10	TRAV17_None_TRAJ35_TGTGCTACGGACGCGATA-TRBV19_TRBD1_TRBJ2-2_TGTGCCAGTAAGAGGACATCGAACACCGGGGAGCTGTTTTTT	10;Cluster2:8;Cluster1:2	2.41758	2.75871	1.5953	0.797229	0.487259	0.325429	0.0476985	0	0.732698	0.0592989	0.443278	0	0.439685	0	0.104156	0.717904	-0.320925
P2	GATCGTAGTGACCAAG-1;GAATGAAAGTCGCCGT-1;GACTAACGTCGTTGTA-1;TCAACGACACGGCGTT-1;CTCGAAAGTGGTACAG-1;CAGCATATCACGACTA-1;TGACTAGGTTCGTGAT-1;CGTCTACGTCCTCTTG-1;CCATTCGCAGCGTAAG-1;GGAATAAAGAAGGTTT-1	TCR106	10	TRAV3_None_TRAJ5_TGTGCTGTGAAAGCGGACACGGGCAGGAGAGCACTTACTTTT-TRBV28_None_TRBJ2-7_TGTGCCAGCAGTCTTGCCCTATTCTCCTACGAGCAGTACTTC	10;Cluster2:8;Cluster3:1;Cluster1:1	2.45267	2.96811	1.85286	0.701936	0.357547	0.167556	0.184422	0	0.793548	0	0.334724	0	1.79458	0	0.935038	1.9119	0.156121
P2	AGAGCGATCCGTTGCT-1;TCGAGGCGTCAAAGCG-1;TCACGAATCTGCAAGT-1;ATGGGAGGTAATTGGA-1;TGATTTCAGATGTTAG-1;GGAGCAACACCACGTG-1;CAACCAAGTAACGCGA-1;CGGAGCTCATGCAACT-1;AAACCTGTCGCATGGC-1;GCACTCTAGTACGACG-1	TCR107	10	TRAV38-2DV8_None_TRAJ13_TGTGCTTATAGGAGTATCTATCCTGGGGGTTACCAGAAAGTTACCTTT-TRBV10-2_TRBD2_TRBJ2-2_TGCGCCAGCAGTGCTTTGGGTGGGAACACCGGGGAGCTGTTTTTT	10;Cluster2:10	2.41146	2.63873	1.97882	0.576777	0	0	0	0	0.73765	0	0	0.107403	0.157987	0	0.099126	0.596339	-0.308693
P2	AAGGCAGAGGCTAGGT-1;TGTCCCAGTGATGTCT-1;ACGAGGAAGGCCCTCA-1;ACTGATGGTTCTGGTA-1;ACGAGCCTCATTGCCC-1;TTCTCAAAGGATTCGG-1;AAAGTAGGTAGCTGCC-1;TCGTAGAAGGTGTGGT-1;AAGGAGCGTAGCGATG-1;TGACTTTCAACTGCGC-1	TCR108	10	TRAV26-2_None_TRAJ30_TGCATCCTGAAGGGAGATGACAAGATCATCTTT-TRBV30_TRBD2_TRBJ2-7_TGTGCCTGGAGTGTAGAAGCAGGACCCTACGAGCAGTACTTC	10;Cluster3:9;Cluster7:1	2.48978	2.71281	1.68583	0	1.92057	1.47108	0.16037	0	0.726462	0.456883	0.412359	0	0.0798495	0.111021	0.193976	1.21223	-0.108716
P2	TATTACCGTTTGACAC-1;AACTCCCGTCGCCATG-1;CTTCTCTAGGTGCTTT-1;ACTTTCAGTCTCTTTA-1;GCACATAGTTACAGAA-1;TGACAACAGCGCCTTG-1;GTAACGTAGACGCACA-1;GTTCGGGCACATCTTT-1;CGGGTCAGTCGGCTCA-1	TCR109	9	TRAV19_None_TRAJ22_TGTGCTCTGAGTGGGCCTTCTGGTTCTGCAAGGCAACTGACCTTT-TRBV7-9_None_TRBJ2-7_TGTGCGAGCCAGCAGCTTAGCTCGGGGAACTACGAGCAGTACTTC	9;Cluster4:7;Cluster5:1;Cluster1:1	3.22575	3.02402	1.89472	0.0595793	3.14717	2.3399	0.597228	0.114719	0.856098	0.225084	1.47175	0	1.80455	0	0	2.07716	0.249028
P2	GTAACGTTCGTAGGAG-1;AAGCCGCTCACGCGGT-1;AATCCAGCATAGGATA-1;TCTCTAAGTCCGCTGA-1;CAACCAAGTTCCGTCT-1;CGGCTAGCACATCCGG-1;TGGTTAGCAGATCTGT-1;TGTTCCGGTCCGCTGA-1;AGTGAGGGTACATCCA-1	TCR110	9	TRAV12-2_None_TRAJ28_TGTGCCGTGAAATTCTCTGGGGCTGGGAGTTACCAACTCACTTTC-TRBV4-3_None_TRBJ1-1_TGCGCCAGCAGCCCCGGCCCTCTGGGGACTGAAGCTTTCTTT	9;Cluster2:6;Cluster7:2;Cluster1:1	2.90004	3.09126	2.13928	0.443078	0.462874	0.392471	0.900208	0	0.883364	0.294676	1.10221	0	2.18204	0	1.09626	1.84119	0.409191
P2	GCGGGTTGTGGGTCAA-1;TCTGAGAGTCTTCGTC-1;CACACCTTCTGGCGAC-1;CTTAGGAGTTGTACAC-1;AACTCCCTCGTCACGG-1;GCGACCAGTTAAGGGC-1;GCATACACATCGGACC-1;TTCTTAGGTACTTGAC-1;GACGCGTCAATGAAAC-1	TCR111	9	TRAV12-1_None_TRAJ26_TGTGTGGTGAATGATAACTATGGTCAGAATTTTGTCTTT-TRBV19_TRBD1_TRBJ1-1_TGTGCCAGTAGGAGGGGGGCAGCCAACACTGAAGCTTTCTTT	9;Cluster2:7;Cluster6:1;Cluster1:1	2.76139	3.09181	1.68823	0.979579	0.10466	0	0	0	1.60983	0.106059	0.366412	0	0.890122	0	0.252688	2.09739	0.0050308
P2	GCCTCTAGTCAAAGAT-1;GTTCTCGGTTGTGGAG-1;CGTTGGGGTAGTGAAT-1;CTAGAGTCACATTAGC-1;CATGCCTTCAAACCGT-1;GCAATCACAATCAGAA-1;GTATCTTCATGGTCAT-1;CATATGGCATGACATC-1;GCGCCAACAGACACTT-1	TCR112	9	TRAV1-1_None_TRAJ29_TGCGCTGTGAGAGTCTCAGGAAACACACCTCTTGTCTTT-TRBV19_TRBD1_TRBJ1-1_TGTGCCAGTAGACCGGGGGGCACTGAAGCTTTCTTT	9;Cluster2:8;Cluster1:1	2.5361	2.61261	1.68235	0.570826	0	0.0960024	0.0786169	0	0.873855	0.238585	0	0	0.810702	0	0.124197	2.38853	-0.0587749
P2	GACACGCGTAACGACG-1;GCAAACTAGGTAAACT-1;AGGCCACAGCTTATCG-1;GGAAAGCCAAGCTGAG-1;TTCTCAAGTCCGTTAA-1;AGTGGGAAGCCACCTG-1;GTATTCTAGGCGACAT-1;ATTGGTGTCTGCCCTA-1;CATATTCGTACAGTGG-1	TCR113	9	TRAV1-1_None_TRAJ30_TGCGCTGTGAGTCTCAGAGATGACAAGATCATCTTT-TRBV6-6_TRBD1_TRBJ1-6_TGTGCCAGCAGGGCAGGGAATCAAGCCTATAATTCACCCCTCCACTTT	9;Cluster2:7;Cluster7:1;Cluster1:1	2.7301	3.08312	2.08724	0.546379	0.53712	0.2521	0.175592	0	0.961535	0.290997	0.354113	0	1.04679	0	0.491813	1.26177	-0.117561
P2	CCTTACGCATAGACTC-1;CCTACACAGGCCCGTT-1;GACAGAGTCTGTGCAA-1;GTCTCGTGTGATGCCC-1;GTGGGTCTCTTTACGT-1;ATGAGGGTCAACGGGA-1;GAAGCAGTCTATGTGG-1;TCGTACCAGGACTGGT-1;TGACTTTTCCGCATCT-1	TCR114	9	TRAV29DV5_None_TRAJ53_TGTGCAGCAAGCGGAGGTAGCAACTATAAACTGACATTT-TRBV6-1_TRBD2_TRBJ1-1_TGTGCCAGCAGGAGGGGTGGGTCAACTGAAGCTTTCTTT	9;Cluster1:5;Cluster2:4	2.70657	2.90661	1.98532	0.722294	0.460619	0.284222	0.627391	0	0.797794	0.31667	0.741059	0	1.44083	0.114204	0.415083	1.62131	0.156511
P2	CATGACAGTAAGAGGA-1;GGACGTCTCGTCTGAA-1;AGTAGTCGTCTTCAAG-1;CCTCAGTGTCGAACAG-1;CGATGGCGTGTGGCTC-1;TTCGAAGTCGCTTAGA-1;TTGCGTCCACAACGTT-1;CTCTGGTAGAAACGAG-1;CCCAATCAGAGATGAG-1	TCR115	9	TRAV19_None_TRAJ27_TGTGCTCTGAGTGGTTGGAACACCAATGCAGGCAAATCAACCTTT-TRBV20-1_TRBD1_TRBJ1-1_TGCAGTGCTAGAGAAACGGGCGGAACCGGAAGGGGGCGAACTGAAGCTTTCTTT	9;Cluster2:5;Cluster3:2;Cluster7:1;Cluster1:1	2.0371	3.01443	1.75988	0.719236	0.150667	0.125916	0	0	0.664661	0.0566578	0.178625	0	0.74083	0	0.443748	1.54747	-0.192944
P2	AGCCTAAGTCGAATCT-1;AACTTTCGTAAGTGTA-1;TGTATTCTCGTCTGAA-1;CGTCTACCAAGCCATT-1;GATCAGTAGAGTACAT-1;CCTACACAGTCTCAAC-1;GACGTGCCATGTAAGA-1;TGCCAAACAATGACCT-1;TAAACCGGTTGTACAC-1	TCR116	9	TRAV35_None_TRAJ23_TGTGCTGGGCTCGATAACCAGGGAGGAAAGCTTATCTTC-TRBV6-3_TRBD2_TRBJ2-3_TGTGCCAGCCGCTCGCTGGGGGACTACCTTAGCACAGATACGCAGTATTTT	9;Cluster3:9	2.18523	2.62438	0.843503	0	2.35643	2.82875	0	0	0.633731	0.453488	0.118929	0	0.99417	0.0890818	0	0.333125	-0.212158
P2	ACGGGTCCAGATAATG-1;TGTCCCAAGCTGCGAA-1;CCTCTGAAGGATGCGT-1;GACTGCGCACGCCAGT-1;GAAACTCGTAATTGGA-1;CGATGTAGTGCGGTAA-1;TACGGATCAGTGGAGT-1;TGACTTTGTAATCACC-1;TCACAAGTCCTGTAGA-1	TCR117	9	TRAV12-3_None_TRAJ43_TGTGCAATGAGGAACAATGACATGCGCTTT-TRBV7-2_TRBD2_TRBJ2-7_TGTGCCAGCAGCCCAGAGTTCTCGCGCCACTACGAGCAGTACTTC	9;Cluster4:8;Cluster1:1	2.97726	3.13183	1.88346	0.0567288	2.90794	2.14237	0.337544	0.0941019	0.652304	0	2.01525	0	1.70845	0	0.216029	1.4004	0.181302
P2	TTCTACATCATAAAGG-1;ATGTGTGTCGAGAGCA-1;GGGAATGGTCGCATAT-1;CAACTAGTCGGAAATA-1;GACGCGTTCGTTTGCC-1;CACAGGCTCAGTGTTG-1;CGCTTCAGTGCCTGTG-1;CCTTACGCAGTTAACC-1	TCR118	8	TRAV21_None_TRAJ54_TGTGCTGTGTGGCGGGGAGCCCAGAAGCTGGTATTT-TRBV12-3_TRBD2_TRBJ2-7_TGTGCCAGCAGTTTGAGCGGGACCTCCTACGAGCAGTACTTC	8;Cluster2:4;Cluster1:2;Cluster7:1;Cluster5:1	2.395	2.74615	1.57747	0.877119	0	0	0	0	0.765997	0.208341	0	0	0.291625	0	0.213288	0.260279	-0.306585
P2	TTCGGTCAGACTTTCG-1;TGCCAAATCGTGGTCG-1;AGTTGGTCAAGCTGGA-1;TGCCCTACAGTATAAG-1;CTAGAGTCAATAACGA-1;CTCGTCATCCACGTTC-1;GATCAGTAGTGTGAAT-1;CACAAACAGCCCAATT-1	TCR119	8	TRAV20_None_TRAJ53_TGTGCTGTGCCTGGAGGTAGCAACTATAAACTGACATTT-TRBV4-2_TRBD1_TRBJ2-1_TGTGCCAGCAGCCAAGATTGGGGGGGGAATGAGCAGTTCTTC	8;Cluster4:8	3.11856	2.89412	1.93228	0.119933	3.03261	3.16201	0.242115	0	1.28345	0.243819	0.556415	0	1.62783	0	0	1.65527	0.0558558
P2	TGTCCCAGTATATCCG-1;CTGTGCTAGTATTGGA-1;ACTTACTCACCTCGTT-1;CTAGCCTCAAGCTGAG-1;CTAGTGACACCCATTC-1;GTGCAGCCACCACCAG-1;TTCGGTCGTGTGGCTC-1;TTTATGCAGGCCGAAT-1	TCR120	8	TRAV19_None_TRAJ43_TGTGCTCTGAGTGCACCGTACAATAACAATGACATGCGCTTT-TRBV18_None_TRBJ1-6_TGTGCCAGCTCACATACTGACGGTTCGAAATCACCCCTCCACTTT	8;Cluster2:5;Cluster1:3	2.77977	2.95438	1.69635	0.552463	0.204263	0.139901	0.177344	0	0.546465	0.15435	0.192854	0.371697	0.177643	0	0.32854	1.25308	-0.207265
P2	TCACGAACAAGGACAC-1;CACACTCCAAGGCTCC-1;TACTTGTAGTGTTTGC-1;TCATTACGTAGTGAAT-1;CGTGTAACAACGATGG-1;CGTGTCTCAGCGAACA-1;TGGTTAGGTTAAAGAC-1;TCTTCGGAGGAATCGC-1	TCR121	8	TRAV5_None_TRAJ40_TGTGCAGAGACTGAAACCTACAAATACATCTTT-TRBV18_TRBD1_TRBJ1-1_TGTGCCAGCTCACGGACAGGGGGGGAGATGAACACTGAAGCTTTCTTT	8;Cluster1:6;Cluster2:2	3.31525	3.12037	2.01984	0.449524	0.58331	0.403258	0.198395	0	0.660592	0.103383	0.498943	0	0.897904	0	0.2872	2.394	-0.0787121
P2	GTTAAGCCAGACAAAT-1;GGGCATCTCTGCTGCT-1;TGAGAGGCATCCTAGA-1;CAGATCAAGGGATACC-1;GACTGCGGTAATTGGA-1;CCGGTAGCAGGAATGC-1;TACTCATTCGCCATAA-1;GAAGCAGGTGCACCAC-1	TCR122	8	TRAV13-1_None_TRAJ10_TGTGCAGCAAGTATAAGCGCGGGAGGAGGAAACAAACTCACCTTT-TRBV20-1_None_TRBJ1-1_TGCAGTGCTAACGCCGGGAACACTGAAGCTTTCTTT	8;Cluster1:3;Cluster3:2;Cluster2:2;Cluster4:1	3.007	2.90724	1.89785	0.958939	0.467939	0.498358	0.310995	0	0.969578	0.340271	0.767696	0	1.31565	0.119022	0.928504	1.97802	0.206814
P2	GGGACCTTCCTGCCAT-1;TGGTTCCAGCCTCGTG-1;CTGCGGAGTCGAGTTT-1;TGCACCTGTCTCACCT-1;TCAACGAAGATCACGG-1;GTTCTCGTCGCCAGCA-1;GCCTCTAGTGACCAAG-1;CACATAGTCAGGCCCA-1	TCR123	8	TRAV27_None_TRAJ50_TGTGCAGGTCCCTCCAAAACCTCCTACGACAAGGTGATATTT-TRBV12-4_None_TRBJ2-7_TGTGCCAGCAGTTTAAACAGCTACGAGCAGTACTTC	8;Cluster4:6;Cluster5:1;Cluster1:1	3.136	2.94931	2.10269	0	3.06494	2.71759	0.0877389	0.282446	0.369645	0.278445	1.71029	0	0.917665	0	0	1.94695	0.0549302
P2	GGAATAACAAGGTTCT-1;CCGGTAGAGTAGCGGT-1;TACGGATCAGCGAACA-1;CGTCACTAGTAACCCT-1;CTGATCCGTAATAGCA-1;GCTGCTTTCACCACCT-1;TCTGAGATCTGGTTCC-1;GGAAAGCTCGCAGGCT-1	TCR124	8	TRAV19_None_TRAJ56_TGTGCTCTGAGTGAGGCGGGTGGAGCCAATAGTAAGCTGACATTT-TRBV19_TRBD1_TRBJ2-7_TGTGCCAGTACCTCCCGAGGGGGGACCAACCCCTACGAGCAGTACTTC	8;Cluster4:8	2.8353	3.06932	1.99978	0	2.79997	1.98534	0.486799	0	1.0893	0.296467	1.92268	0	1.21775	0	0.516946	2.38766	0.346572
P2	GACACGCCACTTACGA-1;CACCTTGCAAGGACTG-1;TCAATCTTCAGCAACT-1;GGATGTTCACGTCTCT-1;TTATGCTAGCGTTTAC-1;GAATAAGCACCTCGTT-1;TTTGCGCGTGGAAAGA-1;TTAACTCGTCAGAGGT-1	TCR125	8	TRAV17_None_TRAJ43_TGTGCTACGGACGCAGACAACAATGACATGCGCTTT-TRBV7-8_None_TRBJ2-7_TGTGCCAGCAGCGCGAGGTCCGATACCTACGAGCAGTACTTC	8;Cluster6:7;Cluster1:1	2.96552	3.03506	1.73652	0.0670672	2.93863	1.99777	0.0670672	0.110505	0.630053	0.0493351	2.16929	1.64129	1.52622	0	0.160238	2.7953	0.474052
P2	CGACCTTTCATAGCAC-1;CATATTCGTCCGTGAC-1;TCGTACCGTGAGGCTA-1;GACAGAGGTGTTCGAT-1;TCAGGATTCTTTACGT-1;ACGGGTCAGAAGATTC-1;CCAGCGATCCTAAGTG-1;GTGCATAGTGCGCTTG-1	TCR126	8	TRAV5_None_TRAJ32_TGTGCAGAGTCAGGCCGGGGTGCTACAAACAAGCTCATCTTT-TRBV20-1_TRBD2_TRBJ2-1_TGCAGTGCCCGGGACCCCGCCACAATTGGGCAGTTCTTC	8;Cluster3:8	2.68222	2.75648	1.63614	0.620707	0.38454	0.198985	0.257186	0.0996609	0.400668	0.17192	0.353942	0	0.469742	0	0.301803	0.801472	-0.228088
P2	CATTATCAGACAAAGG-1;TTATGCTAGTGGTAGC-1;ATTGGACCACAGATTC-1;TGGCTGGTCTTCATGT-1;AGGCCGTCACGAGAGT-1;AGCATACGTAACGTTC-1;TCACGAACAGAAGCAC-1;CGAGCCATCACCCGAG-1	TCR127	8	TRAV29DV5_None_TRAJ39_TGTGCAGCTCCGAATAATGCAGGCAACATGCTCACCTTT-TRBV7-2_TRBD1_TRBJ2-3_TGTGCCAGCAGCTTAACGACGGGACGTAGGGCAGATACGCAGTATTTT	8;Cluster2:6;Cluster7:1;Cluster3:1	2.84272	3.20375	2.10526	1.08916	0	0	0	0	0.986187	0	0.0930088	0	0.691824	0.108773	0.561286	1.02907	-0.0921495
P2	AGTGGGAGTTGGACCC-1;CGAGAAGGTAAGTAGT-1;AAACCTGAGGCTAGCA-1;CTGCTGTGTTAGAACA-1;ACACCAACATAAAGGT-1;CTTAACTTCATAAAGG-1;AAATGCCGTGTTCGAT-1;CGTAGGCGTAGAGCTG-1	TCR128	8	TRAV4_None_TRAJ37_TGCCTCGTGGGTGGGCATGGCTCTGGCAACACAGGCAAACTAATCTTT-TRBV6-5_TRBD2_TRBJ2-7_TGTGCCAGCAGTTACAGCGGACTAGCGGGAGTTAGGTCCTACGAGCAGTACTTC	8;Cluster1:7;Cluster2:1	3.04353	2.90572	1.67137	0.87314	0.498006	0.451433	0.147907	0	0.759184	0.146125	0.890141	0	0.551297	0	0.0948231	2.1197	0.0244399
P2	TTCTTAGCAGAGTGTG-1;GGACAGATCCTGTACC-1;GCTCCTAAGAAACGCC-1;CATCCACTCAGCTTAG-1;TAAGCGTAGCCGATTT-1;ACGGAGAAGGCGTACA-1;ACTGAGTAGTGTACTC-1	TCR129	7	TRAV26-2_None_TRAJ40_TGCAGGGCTACCTCAGGAACCTACAAATACATCTTT-TRBV27_TRBD2_TRBJ2-7_TGTGCCAGCGCCGACCGGGACTGGCCCTACGAGCAGTACTTC	7;Cluster6:6;Cluster4:1	2.8139	3.16542	1.85329	0	3.00303	1.64876	0	0	0.713027	0.24939	1.64714	0.197141	1.08929	0.0863211	0.119211	1.81369	0.00756742
P2	TGATTTCAGCATCATC-1;TACGGGCGTAGCGCAA-1;GTGTTAGCACAACGCC-1;GCCTCTAAGGAACTGC-1;CTCGTACAGCCACCTG-1;GCCAAATGTGTCGCTG-1;CCTACCAAGCGTTGCC-1	TCR130	7	TRAV5_None_TRAJ9_TGTGCAGAGAGCCAGGGTGGAGGCTTCAAAACTATCTTT-TRBV27_None_TRBJ2-5_TGTGCCAGCCGCCCCCGGTCGTTCCAAGAGACCCAGTACTTC	7;Cluster4:6;Cluster6:1	2.60121	2.87766	1.45065	0	2.52278	1.67027	0	0	0.945137	0	1.91444	0	1.66004	0	0.368113	2.89885	0.301678
P2	GTCATTTCATGCCTAA-1;CCAGCGAGTGTTTGGT-1;TACTTACTCAGATAAG-1;ACCCACTCATCCAACA-1;TGTTCCGGTGAGTGAC-1;CAAGTTGCATACTCTT-1;CAGGTGCGTATTCGTG-1	TCR131	7	TRAV24_None_TRAJ40_TGTGCCTTTCCGGGCGAAGGAACCTACAAATACATCTTT-TRBV30_TRBD1_TRBJ1-6_TGTGCCTGGAGTCCCATACAGGGTTCACCCCTCCACTTT	7;Cluster4:6;Cluster3:1	3.26942	3.18717	2.36538	0.112631	3.01379	2.56397	0.543842	0	0.573017	0	0.516692	0	1.40522	0	0	2.32867	0.0307337
P2	GTAACGTAGCGTCAAG-1;AACCATGGTAAACACA-1;CTCCTAGCACGCATCG-1;CGTAGCGGTCCATCCT-1;GGGAGATAGCACCGTC-1;CAGGTGCAGCAGATCG-1;GGCAATTGTCACCTAA-1	TCR132	7	TRAV17_None_TRAJ43_TGTGCTACGACCTCTTACAATAACAATGACATGCGCTTT-TRBV19_TRBD2_TRBJ2-7_TGTGCCAGTAGTATTGGTGGGCTGAGCTACGAGCAGTACTTC	7;Cluster3:6;Cluster7:1	2.3602	2.77326	1.583	0.67563	0.0868623	0	0	0	0.648814	0.522063	0.0868623	0	0.396034	0	0.325707	0.614172	-0.137642
P2	GGCCGATTCACAGTAC-1;ATTACTCGTAGAGTGC-1;CAGAGAGAGTGACTCT-1;CTGCTGTTCCACTCCA-1;TCTCTAAGTTCGTGAT-1;CATCGGGAGTGTGGCA-1;CAGCTAAAGGTGTTAA-1	TCR133	7	TRAV29DV5_None_TRAJ28_TGTGCAGGGGGCTCTGGGGCTGGGAGTTACCAACTCACTTTC-TRBV12-3_TRBD2_TRBJ2-1_TGTGCCAGCAGTTTGATTCCGGGAGGCCTCTACAATGAGCAGTTCTTC	7;Cluster6:7	2.6628	2.93032	1.85962	0	2.88525	2.36666	0	0.129547	0.768859	0	2.12693	1.59867	1.95645	0	0.130115	2.64158	0.543466
P2	GGAGCAAAGAAGGTGA-1;GCAATCACATGGTCAT-1;ATCATCTAGGCTCTTA-1;TGGTTAGCAGACGCCT-1;TTATGCTGTAGCGTAG-1;ACATGGTTCTGCTGTC-1;GCGCCAACACCATGTA-1	TCR134	7	TRAV8-2_None_TRAJ48_TGTGTCCTTAACTTTGGAAATGAGAAATTAACCTTT-TRBV19_TRBD2_TRBJ2-7_TGTGCCAGTCGAGGGGCCTTCAGTCCCTACGAGCAGTACTTC	7;Cluster4:6;Cluster5:1	2.96182	3.09425	1.83991	0	2.96305	3.28179	0.633074	0	0.974194	0.12859	1.31566	0	1.69081	0	0.0566457	3.25533	0.320874
P2	GGAAAGCTCGCTAGCG-1;TTTACTGCAGGGTTAG-1;TACACGACACTTAACG-1;TTATGCTCACAACGTT-1;AGTGGGACAGACGTAG-1;CTGCGGAGTTCCTCCA-1;GTACGTAAGCTGATAA-1	TCR135	7	TRAV9-2_None_TRAJ23_TGTGCTCTGAGGCCTTATAACCAGGGAGGAAAGCTTATCTTC-TRBV19_TRBD1_TRBJ1-6_TGTGCCAGTAGTATAGAGCTTGGCTCAGGGGGACTTTCACCCCTCCACTTT	7;Cluster2:6;Cluster1:1	2.5776	2.6799	1.41353	0.601774	0.299413	0.242438	0	0	0.727889	0	0.191244	0	1.05036	0	0.515603	1.32015	-0.0448994
P2	GATGAGGTCCCAAGAT-1;AAGCCGCGTCATTAGC-1;CATCAAGCATCCGTGG-1;TCAGCAATCGAGGTAG-1;GTAACGTTCCTCTAGC-1;CCTATTAGTTGCGTTA-1;TGGGCGTCATAGACTC-1	TCR136	7	TRAV38-2DV8_None_TRAJ57_TGTGCTTATAGGTCCTTGGGCGGATCTGAAAAGCTGGTCTTT-TRBV27_None_TRBJ2-7_TGTGCCAGCAGACCTCGGAAAACTACCCCCTACGAGCAGTACTTC	7;Cluster2:5;Cluster1:2	2.59798	2.80155	1.94877	0.677281	0.297777	0	0	0	0.193442	0	0.210909	0	0.911086	0	0.0737219	1.33264	-0.148919
P2	GATCAGTAGATGTTAG-1;GACTACAGTACAGCAG-1;CCGGGATAGTCTCCTC-1;ATCGAGTGTCAATGTC-1;TTCTTAGGTTGTGGCC-1;TAAGTGCAGAGACTAT-1;CTGTTTAAGTGCAAGC-1	TCR137	7	TRAV19_None_TRAJ48_TGTGCTCTGAGTGAGGGTATATCTAACTTTGGAAATGAGAAATTAACCTTT-TRBV6-1_TRBD1_TRBJ2-7_TGTGCCAGCAGTGAGTTCCTCCAGGGGGCTGGGGCTTACGAGCAGTACTTC	7;Cluster4:4;Cluster6:2;Cluster1:1	2.76261	2.98978	1.78703	0.0985166	2.77575	1.77003	0.334495	0	1.16612	0.168661	1.89035	0.0689588	1.18892	0	0.622114	2.21536	0.244155
P2	GAAATGAGTATATGAG-1;GTTCATTCATCAGTAC-1;CTCGTCATCATGCATG-1;GTTACAGGTCTTGATG-1;CTCGGGAGTGTCTGAT-1;CAGCGACCATAACCTG-1;TCAGCTCGTTGTCTTT-1	TCR138	7	TRAV3_None_TRAJ29_TGTGCTGTGAGAGGGAATTCAGGAAACACACCTCTTGTCTTT-TRBV7-9_None_TRBJ2-1_TGTGCCAGCAGCTTCTATAACAATGAGCAGTTCTTC	7;Cluster3:3;Cluster4:2;Cluster6:1;Cluster1:1	2.69502	3.06763	1.48614	0	2.45315	1.63482	0	0	0.963289	0.099806	0.574354	0	1.10974	0	0.0770718	1.83238	0.0141549
P2	CTTAACTTCACTTCAT-1;GACCTGGTCCCTCAGT-1;GCGACCACAAGGGTCA-1;CTGATCCTCGAATGCT-1;TGTATTCTCCGCGTTT-1;GGGATGAGTTACAGAA-1;TCAATCTGTCCAAGTT-1	TCR139	7	TRAV3_None_TRAJ33_TGTGCTGTGAGAGACATGGATAGCAACTATCAGTTAATCTGG-TRBV4-1_TRBD2_TRBJ1-3_TGCGCCAGCAGCCAGGTACCGGGAGGCGCTGGAAACACCATATATTTT	7;Cluster3:6;Cluster7:1	2.21628	2.77354	1.84806	0	2.94371	1.70034	0	0.129108	0.384175	0	0	0	0.261856	0	0	0.37013	-0.308442
P2	CTGATCCTCCGTCAAA-1;TTCGGTCCAACAACCT-1;GTACGTACAAACTGTC-1;GTATTCTCACTCAGGC-1;TCTATTGCAGTATGCT-1;CTGAAGTGTTGTGGCC-1;TTATGCTTCAGTTAGC-1	TCR140	7	TRAV12-2_None_TRAJ17_TGTGCCGTGCCTTTCAAAGCTGCAGGCAACAAGCTAACTTTT-TRBV5-1_None_TRBJ1-5_TGCGCCAGCAGCCAAGGTTTCGGGGACAATCAGCCCCAGCATTTT	7;Cluster2:5;Cluster3:2	2.827	2.97124	1.42851	0.284256	0.0810362	0.0810362	0.500465	0	1.14758	0.325794	0.249174	0	1.05787	0	0.283979	1.27582	0.0359998
P2	CGGACTGAGCAGGCTA-1;TTCTCCTTCAAGCCTA-1;AGGCCGTTCACATACG-1;CTACATTCAGGCTCAC-1;CGACCTTTCTGGTTCC-1;GATCGTACAGCGAACA-1;TGACAACTCGGTCTAA-1	TCR141	7	TRAV27_None_TRAJ33_TGTGTTCGAGGCGGGGATAGCAACTATCAGTTAATCTGG-TRBV6-6_None_TRBJ1-3_TGTGCCAGCACGTCGAAGACCTCCTTTGGAAACACCATATATTTT	7;Cluster4:4;Cluster7:1;Cluster3:1;Cluster1:1	3.14086	2.85021	1.44199	0.0736403	2.75911	1.84632	0.290889	0.160926	1.17084	0.290741	1.27942	0	0.95379	0	0.448793	1.69382	0.132289
P2	CCCAGTTAGCTAGGCA-1;GTACTCCAGATCCCAT-1;AACACGTCAGAAGCAC-1;TAGTGGTAGCCTTGAT-1;TTGAACGTCGTAGGAG-1;GCAATCAGTCTTGCGG-1;CCTACCATCTCGAGTA-1	TCR142	7	TRAV1-2_None_TRAJ24_TGTGCTCTCACTACAACTGACAGCTGGGGGAAATTGCAGTTT-TRBV11-2_TRBD2_TRBJ2-7_TGTGCCAGCAGCTTAGAGTCGTGGGAGGTAGCGGGAGCCCCCGAGCAGTACTTC	7;Cluster3:7	2.14322	2.7828	1.35069	0	2.08889	1.66626	0	0	0.297674	0.462474	0	0	0.24416	0	0.221862	0.866648	-0.327713
P2	CCACCTAAGACTAGGC-1;CAGTCCTTCACTGGGC-1;TAGTTGGAGTGTCCCG-1;CAAGATCTCCATGAAC-1;CAGAGAGTCTAGCACA-1;TCTCTAAGTTTAAGCC-1;TACTTACAGTTACCCA-1	TCR143	7	TRAV14DV4_None_TRAJ35_TGTGCAATTATA-TRBV5-6_TRBD1_TRBJ1-5_TGTGCCAGCAGCTTTCAGGGAGCATATAGCAATCAGCCCCAGCATTTT	7;Cluster6:7	2.48551	2.75109	1.53857	0	2.99161	1.47204	0.45672	0	0.407107	0.359148	2.95154	0.131632	2.16041	0	0.640105	2.51969	0.4782
P2	AGGGTGAGTTTACTCT-1;TACTCATGTCCGAAGA-1;CAGAGAGCAAGCGAGT-1;CCGTGGAAGATGCCAG-1;CCTCTGAGTTTAGGAA-1;TCCACACAGGAACTGC-1;TGGGAAGTCTACTATC-1	TCR144	7	TRAV41_None_TRAJ44_TGTGCTGTCGACCGCGGCACTGCCAGTAAACTCACCTTT-TRBV9_TRBD1_TRBJ2-1_TGTGCCAGCAGGGGGACCGGGGATGAGCAGTTCTTC	7;Cluster4:5;Cluster5:1;Cluster1:1	3.15255	3.00745	2.01639	0	2.76496	1.7225	1.15289	0	1.14909	0.253185	2.3453	0.0839746	2.56771	0.299636	0.617904	2.90519	0.70442
P2	AGCATACAGGAGCGAG-1;ACGCAGCGTCCAGTTA-1;ATCTACTGTTATTCTC-1;GTCATTTGTGTAACGG-1;GGACAGATCAACACCA-1;GGGATGATCGTTTGCC-1;CAGAGAGCAAGCCGTC-1	TCR145	7	TRAV29DV5_None_TRAJ30_TGTGCAGCAGTCGGCCTAAGGAGAGATGACAAGATCATCTTT-TRBV3-1_None_TRBJ1-4_TGTGCCAGCAGCCAAAGGGCGGCGGATAATGAAAAACTGTTTTTT	7;Cluster2:4;Cluster1:3	2.48636	2.63068	1.7216	0.577364	0.31493	0.31493	0	0	0.640337	0	0.137223	0	0.286708	0	0.0844909	0.720364	-0.340118
P2	ACATCAGGTTTCCACC-1;GGTGTTAGTATGGTTC-1;TGGTTAGTCCTTTCGG-1;TACTCGCAGGCCATAG-1;CGGAGTCTCGTCTGAA-1;CGTCTACCAGACGCTC-1;TCGCGAGAGAGGTTAT-1	TCR146	7	TRAV13-1_None_TRAJ49_TGTGCAGCAATCGTGCTCGTCACGAACACCGGTAACCAGTTCTATTTT-TRBV4-1_TRBD2_TRBJ1-5_TGCGCCAGCAGCCAAGATGGCGGGAATCAGCCCCAGCATTTT	7;Cluster3:3;Cluster1:3;Cluster4:1	2.77962	2.83727	1.91333	0	2.31989	1.94554	0.115753	0.0506747	0.947188	0.0877817	1.34768	0	0.664783	0.0794312	0.314361	1.82439	0.0756475
P2	AATCCAGCAGACAGGT-1;CTACCCAAGCTAGTGG-1;TCTGAGATCTCAAGTG-1;AAGGAGCCACATCCAA-1;AACTTTCCACGAAATA-1;CTGCTGTAGACTAAGT-1;CAGTCCTTCCTCAACC-1	TCR147	7	TRAV12-1_None_TRAJ41_TGTGTGGTGACCAACTCAAATTCCGGGTATGCACTCAACTTC-TRBV6-3_TRBD2_TRBJ2-3_TGTGCCAGCAGGTCGGGACGCCGCACAGATACGCAGTATTTT	7;Cluster4:5;Cluster7:1;Cluster3:1	3.37514	3.13705	2.04537	0	2.82352	1.96926	0.550188	0.496858	1.13709	0.154547	1.11384	0	1.42376	0	0	2.06581	0.210966
P2	TGATTTCTCTCCAGGG-1;ATTGGTGCAGGTGCCT-1;CATATTCTCAGCTGGC-1;CTACACCTCATCATTC-1;GGACGTCTCTGCGGCA-1;TCGGGACGTCTAGCGC-1	TCR148	6	TRAV5_None_TRAJ34_TGTGCAGAGAGTTCTTATAACACCGACAAGCTCATCTTT-TRBV19_TRBD1_TRBJ1-5_TGTGCCAGCGGGGACAGGGCGGAAATTCAGCCCCAGCATTTT	6;Cluster3:6	2.43649	2.64154	1.93676	0	2.68396	2.40843	0	0.29451	0.708062	0.450456	0.557951	0	0.449166	0	0	0.713862	-0.128509
P2	TCAGCAAAGCCAGGAT-1;CCGTACTGTGAGCGAT-1;GTCGGGTTCGTCACGG-1;CTAGTGATCGGTCCGA-1;GCTGCAGAGCCAACAG-1;GATGAAATCGGCATCG-1	TCR149	6	TRAV9-2_None_TRAJ10_TGTGCTCTGAGTATAATCACGGGAGGAGGAAACAAACTCACCTTT-TRBV10-3_TRBD2_TRBJ2-1_TGTGCCATCAGGGGGGAGAATAATGAGCAGTTCTTC	6;Cluster1:5;Cluster2:1	2.89739	3.08946	1.85853	1.10903	1.06296	0.698524	0	0	0.858025	0	0.434205	0.343438	0.590448	0	0	2.25691	-0.0725971
P2	GGTATTGAGATGTGTA-1;AGCAGCCAGGTTACCT-1;ATAAGAGAGGTCGGAT-1;CTACACCCACTCGACG-1;ACGCCAGAGAATAGGG-1;GAACGGATCAACGGGA-1	TCR150	6	TRAV23DV6_None_TRAJ10_TGTGCAGCAAGTGGGTTCACGGGAGGAGGAAACAAACTCACCTTT-TRBV20-1_TRBD1_TRBJ1-6_TGCAGTGCGGACCTTTTGGACAGCTCCTATAATTCACCCCTCCACTTT	6;Cluster3:6	2.78211	2.92059	2.08027	0	2.62198	2.16604	0	0	1.60497	0.414608	0.133838	0	0.783963	0.155556	1.19664	1.36464	-0.00835635
P2	GGGTCTGAGCCAGGAT-1;GAACGGACATACTACG-1;TACGGTAGTCTCTCGT-1;ACCTTTATCTTACCTA-1;CAACCTCGTCTTGATG-1;TGAGGGATCGCCAAAT-1	TCR151	6	TRAV12-3_None_TRAJ21_TGTGCAACAGGTCCCCACTTCAACAAATTTTACTTT-TRBV10-3_TRBD2_TRBJ2-1_TGTGCCATCAGTGGGGACTCCTCCTACAATGAGCAGTTCTTC	6;Cluster1:4;Cluster2:2	2.41167	2.7854	1.75717	0.512335	0.913274	0.563613	0.250447	0	0.758092	0	0.157571	0	0.746921	0	0.157757	1.17753	-0.210403
P2	GGGCATCTCTACTATC-1;AGGTCATCATGTAAGA-1;CTAGTGAAGAGATGAG-1;ACGATACCAGCCTGTG-1;GACCTGGTCACCACCT-1;CGGACGTAGTAGATGT-1	TCR152	6	TRAV12-2_None_TRAJ43_TGTGCCGTGAACTATGGCATGCGCTTT-TRBV20-1_None_TRBJ2-1_TGCAGTGAGAAAAGCGACCACAATGAGCAGTTCTTC	6;Cluster4:5;Cluster6:1	3.15341	3.14269	1.41928	0	2.97133	1.70766	0.715304	0.126704	1.20951	0.29725	2.53802	0.155962	1.63742	0	1.16449	2.98938	0.676718
P2	GCTTCCATCAGCCTAA-1;CACACCTTCAGAAATG-1;AGTGAGGTCTGATTCT-1;AGTGAGGTCCACTGGG-1;CACTCCATCGTGGTCG-1;TTTACTGTCTACTCAT-1	TCR153	6	TRAV13-1_None_TRAJ11_TGTGCAGCAACGACTTTATGGTACAGCACCCTCACCTTT-TRBV29-1_None_TRBJ2-5_TGCAGCGTTGAGAGAAACTCGATGATTCAAGAGACCCAGTACTTC	6;Cluster3:5;Cluster4:1	2.78992	2.82337	1.77988	0	1.93585	1.12409	0	0	0.202887	0.320783	0.638693	0	0.299072	0	0.134361	1.84688	-0.0849641
P2	GCTCCTAGTCGCTTTC-1;AATCGGTTCACCATAG-1;CAGCGACAGTCAATAG-1;CCTAGCTAGTACGTAA-1;CAGAATCAGCTGAACG-1;GGCGACTGTCGGGTCT-1	TCR154	6	TRAV12-3_None_TRAJ35_TGTGCAATGATGGGCTTTGGGAATGTGCTGCATTGC-TRBV12-4_TRBD1_TRBJ2-7_TGTGCCAGCAGTCCACCCGGGACAGGGGTTTTTGAGCAGTACTTC	6;Cluster2:3;Cluster1:2;Cluster3:1	2.41086	2.61504	1.55522	0.55687	0	0	0	0.103191	0.648404	0	0	0	0.417157	0	0.482692	0.780179	-0.31046
P2	GATCGTAGTTAGAACA-1;CCATTCGCACCAGGCT-1;GCATGTACATCAGTAC-1;TGAGAGGAGCGAAGGG-1;TTAGTTCCAGAAGCAC-1;AAGACCTTCGTACCGG-1	TCR155	6	TRAV8-3_None_TRAJ40_TGTGCTGTCCTCCCGCTGGGCTCAGGAACCTACAAATACATCTTT-TRBV7-9_None_TRBJ2-3_TGTGCCAGCAGCACGTCATCGACGGCTAGCACAGATACGCAGTATTTT	6;Cluster1:3;Cluster5:2;Cluster2:1	2.72823	2.94623	1.76401	0.634774	0.621023	0.529647	0.0807501	0	0.610609	0.340741	0.762873	0	1.0021	0	0.133826	1.19028	-0.13577
P2	GAAATGAGTGCACTTA-1;TCACGAAGTATCTGCA-1;TTGGCAACATTCCTGC-1;GTTCTCGAGATATACG-1;AAGACCTCACAACTGT-1;CATCCACTCGAATGCT-1	TCR156	6	TRAV13-1_None_TRAJ49_TGTGCAGCAAGTTCTGGGGCCGGTAACCAGTTCTATTTT-TRBV6-5_TRBD1_TRBJ2-7_TGTGCCAGCAGCCCTTTTCCGGGGCCCTACGAGCAGTACTTC	6;Cluster4:5;Cluster1:1	3.14129	3.06376	2.28782	0.189951	2.7355	1.49647	0.630122	0	0.871025	0.0755497	1.71366	0	1.53336	0	0.170827	2.12141	0.259944
P2	CTTAACTGTATCTGCA-1;CGAACATCACGCCAGT-1;GCGCAACGTTCAGGCC-1;TCACGAATCACCTTAT-1;TAGGCATCACGGTTTA-1;TACACGAGTCTAGGTT-1	TCR157	6	TRAV9-2_None_TRAJ28_TGTGCTCTCCAGGGGGGGGCTGGGAGTTACCAACTCACTTTC-TRBV7-6_TRBD2_TRBJ2-1_TGTGCCAGCAGCCCCTATCTCCGGGCGGGAGGCCTAAACTCCTACAATGAGCAGTTCTTC	6;Cluster4:6	3.07772	3.17044	1.99077	0	2.94443	2.50798	0.410786	0.259924	0.878309	0.125311	1.36483	0	1.90888	0	0	2.75841	0.268891
P2	CTCCTAGCACTTCTGC-1;CCCAGTTTCATCTGTT-1;CAAGAAATCATCACCC-1;GTCCTCAGTGCCTGGT-1;TTGCCGTGTCATTAGC-1;ACGATGTGTCACTGGC-1	TCR158	6	TRAV5_None_TRAJ23_TGTGCAGAGGATAACCAGGGAGGAAAGCTTATCTTC-TRBV12-3_TRBD2_TRBJ1-3_TGTGCCAGCAGCAAGGGACCTGGAAACACCATATATTTT	6;Cluster1:4;Cluster6:1;Cluster2:1	3.02702	3.08916	1.89632	0.99591	0.933524	0.605466	0.712392	0	1.05012	0.485105	1.0316	0.235566	1.22601	0	0.215375	2.53529	0.194933
P2	CTCATTAGTACCATCA-1;TACTTACCATCCGGGT-1;GCGAGAACAGACGTAG-1;CGGTTAACAGCTTAAC-1;GCCTCTAGTTCGGGCT-1;GCAGCCAGTATCTGCA-1	TCR159	6	TRAV29DV5_None_TRAJ30_TGTGCAGCAAGCGAGGTGAACAGAGATGACAAGATCATCTTT-TRBV18_TRBD1_TRBJ1-1_TGTGCCAGCTCGCGAAATACAGGGGGCGCGGGGAACACTGAAGCTTTCTTT	6;Cluster2:6	2.322	3.21164	1.71776	0.555534	0	0	0	0	0.738947	0.816001	0	0	0.373386	0	0.274013	1.73633	-0.0219082
P2	CGGACACAGTGAACGC-1;CGAGCCATCGCGCCAA-1;GCAGCCAGTGTCAATC-1;AGGGTGATCGTATCAG-1;GTACGTAGTTCGCGAC-1;ATGTGTGGTTATGTGC-1	TCR160	6	TRAV38-1_None_TRAJ49_TGTGCTTTCTTGCTCACCGGTAACCAGTTCTATTTT-TRBV5-1_TRBD1_TRBJ2-5_TGCGCCAGCAGCTTGGCTTCGGGGGCTGACTTCTGGGAAGAGACCCAGTACTTC	6;Cluster4:5;Cluster1:1	3.36951	3.19366	2.15969	0.0860156	2.78421	1.985	0.170351	0.0800972	0.91977	0.166113	1.08833	0	0.881418	0.170351	0.0800972	1.60715	0.0682708
P2	CGATGGCGTGACTCAT-1;TCTTTCCTCTGACCTC-1;GATTCAGTCCTTTCTC-1;AGGGATGAGTTACGGG-1;CCGTACTTCGGAATCT-1;CCTCAGTAGGGTTTCT-1	TCR161	6	TRAV19_None_TRAJ6_TGTGCTCTGGGAGGAAGCTACATACCTACATTT-TRBV18_TRBD2_TRBJ1-3_TGTGCCAGCTCACCTTCCCGAGTAGTCTCTGGAAACACCATATATTTT	6;Cluster2:6	2.20142	2.41032	1.76774	0.482132	0	0	0.450589	0	0.827495	0.138456	0	0	0.396683	0	0.524885	0.993964	-0.0953525
P2	CCTTACGTCCTCAATT-1;GGGCACTTCTGCAGTA-1;AATCCAGCATGAGCGA-1;GTAGGCCCATGCCACG-1;CGAATGTGTCCAGTGC-1;CGTGAGCCATTGGCGC-1	TCR162	6	TRAV24_None_TRAJ42_TGTGCCCTTGGGGGAGGAAGCCAAGGAAATCTCATCTTT-TRBV28_TRBD1_TRBJ2-7_TGTGCCAGCAATAGACAGGGGGGATCCTACGAGCAGTACTTC	6;Cluster2:5;Cluster3:1	2.32256	3.04446	1.61068	0.587333	0.180844	0	0.180844	0	0.518944	0.261465	0.492273	0	1.8492	0	0.526043	2.23789	0.187254
P2	CCGTACTAGATCTGCT-1;TGAGGGAGTTCCTCCA-1;TAGGCATAGGAACTGC-1;CTGAAACGTCCTGCTT-1;CTTAACTCAAACGCGA-1;GCTCTGTTCCACGCAG-1	TCR163	6	TRAV12-3_None_TRAJ44_TGTGCAATGAGGGACGTTACCGGCACTGCCAGTAAACTCACCTTT-TRBV20-1_TRBD2_TRBJ1-1_TGCAGTGCCCTGAGGGACACTGAAGCTTTCTTT	6;Cluster2:4;Cluster1:2	2.31652	2.7149	1.57176	1.02096	0.276483	0.26374	0.0544857	0	1.01682	0.598231	0.249943	0	0.530465	0	0.478781	0.889206	-0.100187
P2	CCAGCGACAATCCAAC-1;GACGTTACATATGCTG-1;AACGTTGCATGGTTGT-1;TGTGTTTTCCTCATTA-1;TACAGTGCACGGTTTA-1;TGGCCAGGTCTTCTCG-1	TCR164	6	TRAV26-1_None_TRAJ34_TGCATCGTCAGAGGTATAAACACCGACAAGCTCATCTTT-TRBV7-3_TRBD1_TRBJ2-2_TGTGCCAGCAGTTTCCAGGGTGGCGGGGAGCTGTTTTTT	6;Cluster3:2;Cluster2:2;Cluster7:1;Cluster1:1	3.12406	3.2821	2.35001	0.493128	0	0	0.16659	0	0.65234	0	0.217131	0	1.82217	0	1.54663	2.624	0.381472
P2	CATCCACAGGATGGAA-1;TACACGAAGGCATTGG-1;ATCCGAACAAGCGCTC-1;TGCGCAGAGAATTGTG-1;CAGGTGCCAGCTCCGA-1;TCATTTGGTATTCGTG-1	TCR165	6	TRAV30_None_TRAJ20_TGCGGCACAGAAGGTTCTAACGACTACAAGCTCAGCTTT-TRBV4-2_TRBD2_TRBJ2-7_TGTGCCAGCAGCCAAGGGCAGACCTACGAGCAGTACTTC	6;Cluster4:6	2.93391	2.96051	1.9615	0	2.98053	2.10434	0	0.159318	1.32547	0.673754	2.17953	0.41969	1.21855	0	0	2.66383	0.289686
P2	CAGCCGACATATGGTC-1;ATGTGTGCATGTCCTC-1;CCTACACGTCATGCCG-1;AACCGCGCAATGGATA-1;GTTACAGAGCTACCTA-1;TCATTACTCCGCTGTT-1	TCR166	6	TRAV21_None_TRAJ9_TGTGCTGTAAATACTGGAGGCTTCAAAACTATCTTT-TRBV18_None_TRBJ1-5_TGTGCCAGCTCACCTGATAGCAATCAGCCCCAGCATTTT	6;Cluster2:3;Cluster7:2;Cluster6:1	3.01637	3.11923	2.1727	0.503486	0	0	0.344608	0	0.703482	0.410724	0.408619	0	1.93301	0	1.05175	2.13159	0.313221
P2	CACAAACAGCATCATC-1;GTCACAAAGGCAAAGA-1;CTCGTACCAATACGCT-1;ACTGATGGTCGCCATG-1;GGTGCGTCAGACGCAA-1;GCTGGGTCAGTACACT-1	TCR167	6	TRAV12-1_None_TRAJ20_TGTGTGGTGAAAAATAACGACTACAAGCTCAGCTTT-TRBV29-1_None_TRBJ2-5_TGCAGCGTTGAGAGAAACTCGATGATTCAAGAGACCCAGTACTTC	6;Cluster3:5;Cluster4:1	1.8372	2.92017	1.54193	0	2.96423	1.77383	0	0	0.507682	0.309931	0.172565	0	0.405061	0	0.163021	1.17163	-0.229375
P2	AGGGATGGTTCCACTC-1;CCTAGCTAGACTAGAT-1;CCGTACTTCGTCTGAA-1;CAGCCGACAGCTCGAC-1;GGCCGATGTAGTACCT-1;CAGTAACTCACGCGGT-1	TCR168	6	TRAV23DV6_None_TRAJ45_TGTGCAGCAAGTGTTTTTTCAGGAGGAGGTGCTGACGGACTCACCTTT-TRBV10-3_TRBD2_TRBJ2-2_TGTGCCATCACCGGGGACGTGGTGGCCGGGGAGCTGTTTTTT	6;Cluster1:4;Cluster3:1;Cluster2:1	2.84252	3.00288	1.91948	0.480217	0.317558	0.185501	0	0	0.241919	0	0.336692	0	0.572994	0	0	1.41163	-0.218024
P2	ACGCCGAGTTGAACTC-1;AGTGAGGCACTGTCGG-1;TGGTTAGCACTGTTAG-1;GACCAATTCGGAGCAA-1;CCGTACTGTTAAGGGC-1;CTGAAACGTCGCCATG-1	TCR169	6	TRAV6_None_TRAJ9_TGTGCTCCAAATACTGGAGGCTTCAAAACTATCTTT-TRBV15_TRBD1_TRBJ2-6_TGTGCCACCAGCAGAGAGGGGCAGGGTTCCGGGGCCAACGTCCTGACTTTC	6;Cluster3:6	1.78503	2.57869	1.05617	0	1.26467	0.777876	0	0	0.407968	0.139909	0	0	0.327814	0	0	0.121026	-0.344017
P2	ACCTTTACAGGTGCCT-1;CATGGCGCATTCTTAC-1;ACGGGCTCAGCTGTAT-1;ACTGCTCCAATGGAGC-1;AGGTCCGAGTCTCGGC-1;ACGGAGAGTCCTCCAT-1	TCR170	6	TRAV17_None_TRAJ30_TGTGCTACGGTATTTAACAGAGATGACAAGATCATCTTT-TRBV5-1_TRBD2_TRBJ1-1_TGCGCCAGCAGCTTTTGGGACTTGAACACTGAAGCTTTCTTT	6;Cluster4:4;Cluster6:1;Cluster3:1	2.97887	3.18908	2.31131	0	2.49464	2.31838	1.17396	0	0.462488	0	0.891852	0.151905	1.79795	0	0.528155	1.66001	0.148653
P2	ACACCAAAGTGGGTTG-1;ATCCACCGTTGGTGGA-1;CGTTAGACACTTCTGC-1;CGGACACTCAGGCCCA-1;CCTAGCTTCTCGTTTA-1;GTCACGGGTCTGCCAG-1	TCR171	6	TRAV12-2_None_TRAJ30_TGTGCCCCCCGGAACAGAGATGACAAGATCATCTTT-TRBV7-9_TRBD2_TRBJ2-1_TGTGCCAGCAGTACTCCCCTAGCGGGAGGATCAGATGAGCAGTTCTTC	6;Cluster2:4;Cluster7:1;Cluster1:1	2.46541	2.94047	1.93029	1.07684	0	0	0	0	0.630037	0	0	0	0.446886	0.310042	0	0.892177	-0.231627
P2	AAGACCTAGACCTTTG-1;AACCGCGCATCAGTCA-1;TCCACACGTTTACTCT-1;GTATCTTGTTGTGGAG-1;CAAGGCCAGGGCATGT-1;GAACGGATCTTATCTG-1	TCR172	6	TRAV9-2_None_TRAJ30_TGTGCTCTGACCTCAACTCTCCTCGGGGACAGAGATGACAAGATCATCTTT-TRBV7-6_TRBD1_TRBJ2-7_TGTGCCAGCAGCTCTGGACAGGGGGTCTCCTACGAGCAGTACTTC	6;Cluster6:4;Cluster3:1;Cluster1:1	3.09454	3.35426	2.12055	0	3.05848	2.2942	0.191827	0	0.845009	0.367418	2.39091	1.16816	1.72122	0	0.475835	2.26936	0.512488
P2	AACCGCGGTAAGGGCT-1;CATTCGCGTGTATGGG-1;CGGAGCTTCCCATTAT-1;CTTAACTTCCTTGACC-1;GTGCTTCGTAGGAGTC-1;TTGAACGGTAAATGAC-1	TCR173	6	TRAV19_None_TRAJ58_TGTGCTCTTTTTCCGGTCTCTTCGAAAACCAGTGGCTCTAGGTTGACCTTT-TRBV29-1_None_TRBJ1-3_TGCAGCGTTGAGGCCTGGCCCAGAAACACCATATATTTT	6;Cluster4:6	2.6859	3.12444	1.96236	0	3.21702	2.3445	0.328102	0	0.787084	0	0.983974	0	0.986295	0	0	1.67284	0.0463431
P2	TTGCCGTAGGCAGTCA-1;CGGACTGGTACTTAGC-1;CGAGAAGTCTGTGCAA-1;TTTATGCAGCTAGTTC-1;GGGAGATCAGGGTACA-1	TCR174	5	TRAV27_None_TRAJ50_TGTGCAGGACCGATGAAAACCTCCTACGACAAGGTGATATTT-TRBV12-4_None_TRBJ2-7_TGTGCCAGCAGTCTGAATTCCTACGAGCAGTACTTC	5;Cluster4:4;Cluster5:1	2.83528	3.06085	1.74499	0	2.7676	2.59383	0.500875	0.38674	0.797005	0.040365	1.12925	0	1.0206	0	0.35067	2.02556	0.145197
P2	TTAGGCACAATCACAC-1;TTCTACAAGGAGTTTA-1;AGCCTAACATGGTCAT-1;AACCATGTCCGCATCT-1;CGAGAAGCAGCGTTCG-1	TCR175	5	TRAV13-2_None_TRAJ8_TGTGCAGAGAATATTGGCTTTCAGAAACTTGTATTT-TRBV5-1_TRBD1_TRBJ2-7_TGCGCCAGCAGCTTGACAGCGCAGGGCTCCTACGAGCAGTACTTC	5;Cluster4:4;Cluster1:1	3.13232	3.04039	1.52879	0	2.42261	1.59593	0	0	1.15304	0.221811	1.57915	0	1.64578	0	0.330136	2.55751	0.261683
P2	TGGTTAGCAGTCGTGC-1;CTACCCACAGTATCTG-1;TTGCGTCGTCTTCAAG-1;TGCCAAAGTCTAGGTT-1;ACTGCTCTCTCCCTGA-1	TCR176	5	TRAV38-1_None_TRAJ53_TGTGCCCACAGAGGTAGCAACTATAAACTGACATTT-TRBV19_TRBD1_TRBJ1-6_TGTGCCAGTAGTATGTCACAGGGTTCACCCCTCCACTTT	5;Cluster3:3;Cluster2:2	2.60161	2.74517	1.54523	0.455198	0	0	0	0	0.50154	0.230192	0	0	0.672121	0	0	0.646138	-0.306059
P2	TGGCGCAAGAGCCCAA-1;GGTATTGCATCTATGG-1;CTCGAGGCACGGCTAC-1;ACACCGGGTTAGAACA-1;TACTCGCTCATGTCTT-1	TCR177	5	TRAV26-2_None_TRAJ58_TGCATCCTGAGAGACGTGGGGGAAACCAGTGGCTCTAGGTTGACCTTT-TRBV6-6_TRBD2_TRBJ1-1_TGTGCCAGCAGTACCTACGGGACCGCGAACACTGAAGCTTTCTTT	5;Cluster4:3;Cluster3:1;Cluster1:1	2.73976	3.18259	1.58685	0.108278	2.83016	1.69243	0.306228	0	0.53715	0.519128	1.7734	0.219456	1.14868	0	0	2.10487	0.157701
P2	TCTTTCCCATGACATC-1;TGACTAGCAAGACGTG-1;ACTGATGGTACCGTAT-1;CTCAGAAAGTGGACGT-1;ACTTGTTCAATTCCTT-1	TCR178	5	TRAV21_None_TRAJ49_TGTGCTGTGAGGCCGCCCGGTAACCAGTTCTATTTT-TRBV27_TRBD1_TRBJ1-5_TGTGCCAGCAGTTTATCGATAGGGACAGGGTTTCAGCCCCAGCATTTT	5;Cluster2:3;Cluster6:1;Cluster3:1	2.29359	2.81648	2.05715	0	0.464257	0.499594	0	0	1.22248	0	0.51011	0.167681	1.377	0	1.25932	2.13997	0.27735
P2	TCTGAGAGTGACTCAT-1;CACACCTAGAGGGATA-1;CACCTTGAGCGCTTAT-1;TGACGGCGTCTTCAAG-1;TCAGCTCTCGACAGCC-1	TCR179	5	TRAV1-1_None_TRAJ16_TGCGCTGTTTCAGATGGCCAGAAGCTGCTCTTT-TRBV4-1_TRBD2_TRBJ2-5_TGCGCCAGCAGCCAAGCAGTGGCAGGGACTAGCGGGAGGGCCGGGGAGACCCAGTACTTC	5;Cluster6:4;Cluster5:1	2.93086	3.17764	1.63097	0	3.17052	2.81724	0	0	0.931411	0.218188	3.05555	1.18742	2.17399	0	0	2.31257	0.59742
P2	TCTATTGTCACCTTAT-1;TGTGTTTAGCAATATG-1;GTTCATTGTCTCTTTA-1;CCCAATCGTTCGAATC-1;CAGCGACCAAGTCTAC-1	TCR180	5	TRAV13-2_None_TRAJ49_TGTGCAGAGAAACCACGCACCGGTAACCAGTTCTATTTT-TRBV4-1_TRBD2_TRBJ1-5_TGCGCCAGCAGCCAAGATGGCGGGAATCAGCCCCAGCATTTT	5;Cluster1:3;Cluster5:2	2.635	2.62426	1.58673	0.230445	1.63582	0.807434	0.0587413	0	0.832953	0.326911	1.04486	0.100686	0.492182	0	0.601056	0.780035	-0.105955
P2	TCAGATGGTGGCAAAC-1;CACCTTGAGTTCGATC-1;AACTCTTGTGTTCTTT-1;TGCGCAGCAAACCCAT-1;GTACTTTTCACTTACT-1	TCR181	5	TRAV19_None_TRAJ30_TGTGCTCTGAGTGGTAACAGAGATGACAAGATCATCTTT-TRBV4-1_TRBD1_TRBJ2-2_TGCGCCAGCAGCCAACCCACGGGGGTGAACACCGGGGAGCTGTTTTTT	5;Cluster4:3;Cluster3:1;Cluster1:1	2.95422	3.01056	1.69374	0	2.8711	2.17178	0	0	0.376574	0	2.09955	0	1.18287	0	0	2.03256	0.140981
P2	TCAACGAGTCGCATCG-1;AACTCAGGTCCTCCAT-1;GCTTCCAAGCAATCTC-1;GCGCAGTAGCCGCCTA-1;TAGTGGTGTCTAGTCA-1	TCR182	5	TRAV12-1_None_TRAJ23_TGTGTGGTGGGGTTAGCGGGAGGAAAGCTTATCTTC-TRBV28_TRBD2_TRBJ2-7_TGTGCCAGCAGCTCCGGACTAGTCAGCTCCTACGAGCAGTACTTC	5;Cluster4:3;Cluster6:2	3.27517	2.97406	1.78221	0	2.88758	2.0198	0	0	0.211906	0.213847	2.39825	0.227365	2.74792	0	0.20356	2.82711	0.461769
P2	TAGAGCTGTGGAAAGA-1;GGGTCTGGTATATGAG-1;CTTAGGACACTAAGTC-1;TTCCCAGGTGCACCAC-1;TTGAACGGTCCTAGCG-1	TCR183	5	TRAV12-2_None_TRAJ28_TGTGCCGTCTACTCTGGGGCTGGGAGTTACCAACTCACTTTC-TRBV4-1_TRBD2_TRBJ1-5_TGCGCCAGCAGCCAAGATGGCGGGAATCAGCCCCAGCATTTT	5;Cluster3:5	2.38086	2.5188	1.40888	0	2.03842	2.16359	0	0	0.355433	0.156475	0.182785	0	0	0	0.404818	0.343255	-0.293412
P2	TAAGAGACACTGTTAG-1;GTTAAGCCATGAGCGA-1;GGGCATCCAGCTTCGG-1;CGTCAGGGTGCAGACA-1;AGGGTGAAGAACTCGG-1	TCR184	5	TRAV17_None_TRAJ48_TGTGCTACGGAGGGGAACTTTGGAAATGAGAAATTAACCTTT-TRBV15_TRBD1_TRBJ2-5_TGTGCCACCAGCAGAATAGCAGGGGAGACCCAGTACTTC	5;Cluster6:4;Cluster4:1	2.75274	3.06161	1.50454	0	3.3108	1.94798	0.313068	0.166059	0.559162	0.149443	2.89459	0.408979	2.18727	0	0.122066	1.9085	0.526932
P2	GTCCTCAAGATGTGGC-1;CTCGGAGGTTGTACAC-1;TGTGTTTAGCGTGTCC-1;ACTGTCCGTAGCTCCG-1;CTCGAAATCTTACCGC-1	TCR185	5	TRAV8-6_None_TRAJ40_TGTGCTGCCATTGTCTCAGGAACCTACAAATACATCTTT-TRBV12-4_TRBD2_TRBJ1-4_TGTGCCAGCAGTTTCTCGGGACTCGCCGAAAAACTGTTTTTT	5;Cluster2:4;Cluster1:1	2.81267	2.84959	1.86501	0.885255	0.608627	0.591977	0.19694	0	0.102583	0	0.170056	0	0.887326	0	0	2.22018	-0.076427
P2	GTAGTCAGTTTGACAC-1;CTAGCCTAGGTGACCA-1;GCTTCCAAGAGCCTAG-1;TTTATGCAGAGTCGGT-1;CCTAAAGCAGCTCGCA-1	TCR186	5	TRAV12-2_None_TRAJ23_TGTGCCTCCCAAGGGTGGGGAGGAAAGCTTATCTTC-TRBV24-1_TRBD1_TRBJ2-1_TGTGCCACCAGTGCCCTTGCTGACAGAACGGACAATGAGCAGTTCTTC	5;Cluster1:3;Cluster5:2	2.75866	2.84982	1.54464	0.472319	1.9723	1.28493	0.457562	0	0.891213	0.362825	0.435632	0	0.854063	0	0.268481	1.23914	0.0415419
P2	GTACTCCGTTCGGCAC-1;TGGCGCACAGCTGGCT-1;GCGCAGTCATGGAATA-1;TAAGCGTAGCCAACAG-1;TGCACCTCACGGACAA-1	TCR187	5	TRAV21_None_TRAJ21_TGTGCTGTATACAACTTCAACAAATTTTACTTT-TRBV29-1_None_TRBJ1-1_TGCAGCGTGGAACCCCTCGGGAAGACTGAAGCTTTCTTT	5;Cluster2:4;Cluster3:1	2.81391	3.09823	1.77714	0.533737	0.217978	0	0	0	0.504842	0	0	0	0.74188	0	0	1.96635	-0.173135
P2	GGTGAAGAGCCCAACC-1;TGTGGTAAGGCTAGCA-1;TACGGATTCCCAACGG-1;TGTGGTAAGGGTGTTG-1;TTGGCAAGTCCTCCAT-1	TCR188	5	TRAV8-4_None_TRAJ54_TGTGCTGTGAGTGAAGGCGGGGGAGCCCAGAAGCTGGTATTT-TRBV20-1_TRBD1_TRBJ2-1_TGCAGTGCTACGACACTCGAATTCAGGGGCAATGAGCAGTTCTTC	5;Cluster1:4;Cluster2:1	2.9922	3.14973	1.92215	0.759877	0	0	0.824662	0	1.16986	0	0.153385	0	0.944219	0	0.174408	1.92746	0.0341143
P2	GGACAGATCAGCACAT-1;GTCTTCGAGATAGGAG-1;GTCCTCATCGCTAGCG-1;AACTCTTGTGTCTGAT-1;GAGTCCGAGTAATCCC-1	TCR189	5	TRAV13-1_None_TRAJ27_TGTGCAGCAAGTAACCTCAATGCAGGCAAATCAACCTTT-TRBV11-1_TRBD1_TRBJ2-1_TGTGCCAGCAGCGACGGACAGGGGAGCTCCTACAATGAGCAGTTCTTC	5;Cluster2:5	2.68684	2.73294	1.29643	0.932239	0.330473	0	0.139881	0	0.581028	0.306194	0	0	0.146253	0	0.179537	0.432637	-0.294508
P2	GCTCTGTAGGAGTTGC-1;TTAGGCAAGGCTCATT-1;GACTAACTCGGCATCG-1;CTCGAGGGTGCTAGCC-1;CAACTAGCACTAGTAC-1	TCR190	5	TRAV29DV5_None_TRAJ49_TGTGCAGCAAGCGCGGACGGTAACCAGTTCTATTTT-TRBV24-1_None_TRBJ2-1_TGTGCCACCAGTGGCCAATCCTGGGAGCAGTTCTTC	5;Cluster3:5	1.98033	2.67755	0.97485	0.157317	2.42159	2.31296	0	0	0.157317	0	0	0	0.595058	0.13981	0.13981	0	-0.333625
P2	GCATGCGAGCTAACTC-1;AAGGTTCTCATGCTCC-1;TAGAGCTAGAGTTGGC-1;TGCGGGTCAGCTGGCT-1;TACAGTGGTTCATGGT-1	TCR191	5	TRAV24_None_TRAJ48_TGTGCCTCTCCAATATCTAACTTTGGAAATGAGAAATTAACCTTT-TRBV5-1_None_TRBJ2-7_TGCGCCAGCAGCTTTGGGCAGACCTACGAGCAGTACTTC	5;Cluster3:5	2.96515	2.91535	1.83623	0	2.50822	2.5128	0	0.16202	0.581426	0	0.760498	0	0.257553	0	0	0.418796	-0.270538
P2	GACGCGTTCATCACCC-1;GGAACTTAGTGGTAAT-1;GAAACTCCAGGCAGTA-1;TGAGCATGTGACAAAT-1;TGCGGGTCACCATCCT-1	TCR192	5	TRAV8-4_None_TRAJ48_TGTGCTGTGTTGCCTTTTGGAAATGAGAAATTAACCTTT-TRBV6-5_TRBD1_TRBJ2-7_TGTGCCACTCGCTCGCGGGACAGGTCCTACGAGCAGTACTTC	5;Cluster2:3;Cluster5:1;Cluster1:1	2.60153	2.5899	1.56945	0.972524	0.458147	0.169373	0	0.0734985	0.373376	0.173924	0.369038	0	0.226884	0	0.228115	0.563471	-0.285583
P2	CTTACCGGTCGGCTCA-1;ACCCACTAGACGCAAC-1;AGCGTATGTGCATCTA-1;GTGTTAGTCAACGGCC-1;GGACATTGTGCACCAC-1	TCR193	5	TRAV24_None_TRAJ37_TGTGCCTTTGAGTCCTCTAGCAACACAGGCAAACTAATCTTT-TRBV18_TRBD1_TRBJ2-7_TGTGCCAGCTCCTTGACAGGGTCCCTCGTGATCTCCTACGAGCAGTACTTC	5;Cluster3:3;Cluster4:1;Cluster2:1	2.0985	2.50021	1.39782	0	2.68874	2.35898	0	0	0.180333	0.136195	0	0	0.437995	0	0	1.07064	-0.22603
P2	CTGTTTACACACCGCA-1;AGAGTGGTCAGAGACG-1;CATTATCGTAGAGTGC-1;CCGGTAGCATAGACTC-1;CACTCCATCGTAGGTT-1	TCR194	5	TRAV8-1_None_TRAJ15_TGTGCCGTGATCCCTCCCCAGGCAGGAACTGCTCTGATCTTT-TRBV19_None_TRBJ2-7_TGTGCCAGTAGCCACCAAAGCTCCTACGAGCAGTACTTC	5;Cluster1:3;Cluster2:2	2.78615	2.78459	1.48569	1.21323	0	0	0	0	1.0421	0.195089	0	0	0.320652	0	0.341499	1.07596	-0.134714
P2	CTGAAGTTCACCCTCA-1;TGACGGCTCGTTGCCT-1;AGCGGTCGTAGCTTGT-1;CCATTCGGTCGCGTGT-1;TCTTCGGTCGATCCCT-1	TCR195	5	TRAV3_None_TRAJ27_TGTGCTGTGAGAGACAATTATGCAGGCAAATCAACCTTT-TRBV2_TRBD1_TRBJ2-6_TGTGCCAGCTCCTGGACAGCGAGCTCTGGGGCCAACGTCCTGACTTTC	5;Cluster1:3;Cluster2:2	2.84138	2.78261	1.71499	0.449458	0.0973667	0	0.289072	0	0.47905	0	0.407568	0	0.312201	0	0.291575	1.19689	-0.194222
P2	CTCGTACGTTCCCTTG-1;GATTCAGAGCCCTAAT-1;TTCGAAGGTTCGAATC-1;CGATCGGAGGCCCTCA-1;AAGTCTGAGATATGCA-1	TCR196	5	TRAV20_None_TRAJ40_TGTGCTGTGACGGCCTCAGGAACCTACAAATACATCTTT-TRBV30_TRBD1_TRBJ2-5_TGTGCCTGGAGTCAAATTTACAGGGAAGAGACCCAGTACTTC	5;Cluster2:4;Cluster1:1	2.36995	2.87804	1.82814	1.35423	0	0	0	0	0.330553	0.126631	0.20356	0	0.126631	0	0.262446	0.737389	-0.226866
P2	CTCGTACCAGCGTTCG-1;TGTGTTTGTTGAGGTG-1;AAGGTTCGTGTTCTTT-1;CGACCTTTCCAGTATG-1;AAGGTTCCAGCATGAG-1	TCR197	5	TRAV13-1_None_TRAJ10_TGTGCAGCAAGTATTAGTGCGGGAGGAGGAAACAAACTCACCTTT-TRBV20-1_TRBD1_TRBJ1-1_TGCAGTGCGACAGGGGGGAACACTGAAGCTTTCTTT	5;Cluster2:3;Cluster4:1;Cluster1:1	2.90878	3.06978	1.88555	0.433041	0.415007	0.300032	1.06558	0.0807578	0.47878	0.47878	0.300032	0	2.04748	0	0.779172	1.26844	0.0846498
P2	CTAACTTAGTCTTGCA-1;GCCAAATTCGCCATAA-1;TCATTTGGTGTATGGG-1;GTGTGCGTCCTAGGGC-1;AAAGTAGGTACCGTAT-1	TCR198	5	TRAV29DV5_None_TRAJ54_TGTGCAGCACCCCTCCTTAGGAAGCTGGTATTT-TRBV19_TRBD1_TRBJ1-2_TGTGCCAGTAGTATCTCATCACAGGGAGGCTACACCTTC	5;Cluster1:5	3.28313	3.10802	1.92942	1.0055	0	0	0	0	1.00552	0.155987	0.3632	0.334293	1.08017	0	0.155987	3.72598	0.172172
P2	CGGAGTCAGGACGAAA-1;CTAGTGACAGTCCTTC-1;TAGTGGTGTTTGGCGC-1;TGCCCTACATAACCTG-1;GGCCGATCACCACGTG-1	TCR199	5	TRAV17_None_TRAJ4_TGTGCTACGGTCTCCCTAGGGGGTGGCTACAATAAGCTGATTTTT-TRBV4-1_TRBD2_TRBJ1-5_TGCGCCAGCAGCCAAGATGGCGGGAATCAGCCCCAGCATTTT	5;Cluster4:3;Cluster5:1;Cluster1:1	2.67214	2.87361	1.64657	0	1.99235	1.70786	0.687607	0.150284	0.810154	0.208272	1.15091	0	0.58734	0.0962959	0.522727	2.44801	0.0863569
P2	CGCTTCACAAGTCTAC-1;ACTATCTAGAAGATTC-1;CTCATTACAAAGAATC-1;ACTTGTTAGCAATCTC-1;CGTCCATCACATTAGC-1	TCR200	5	TRAV21_None_TRAJ32_TGTGCTGTGAGGAATTATGGTGGTGCTACAAACAAGCTCATCTTT-TRBV9_TRBD1_TRBJ1-5_TGTGCCAGCAGCAGTGGGCCGGCCCCGGGGCAGCCCCAGCATTTT	5;Cluster1:5	3.07342	2.91847	2.0246	0.375294	2.07408	1.3189	0.2749	0.0717679	0.642308	0.381169	1.99293	0	1.33643	0	0.343158	3.09817	0.359823
P2	CCGGGATCAGTACACT-1;TAGGCATTCGTTACAG-1;GTTACAGGTTAAAGAC-1;CATCAAGGTGAACCTT-1;GGCTGGTAGCGTGTCC-1	TCR201	5	TRAV41_None_TRAJ42_TGTGCTGTGTTGAATTATGGAGGAAGCCAAGGAAATCTCATCTTT-TRBV30_TRBD2_TRBJ2-1_TGTGCCTGGAAGCCGGGGCGGGCGGCAGCCTGGGGTTATTACAATGAGCAGTTCTTC	5;Cluster4:3;Cluster3:2	2.96846	3.09326	1.97729	0	2.67509	1.67462	0.908145	0	1.39833	0.674307	2.00681	0	1.87536	0.202975	0.706089	1.97985	0.597353
P2	CAGCTAATCTGACCTC-1;TACTCGCGTCATCCCT-1;CTAGTGATCTTTAGGG-1;GAGCAGAAGTACGCCC-1;CAAGGCCCAGCGAACA-1	TCR202	5	TRAV21_None_TRAJ34_TGTGCTGTGAGCCAAGGGAGCACCGACAAGCTCATCTTT-TRBV28_TRBD1_TRBJ2-6_TGTGCCAGCAGTTTACAGGGAACCGACAACGTCCTGACTTTC	5;Cluster2:5	2.359	2.8626	1.60929	0.727923	0	0	0	0	1.28791	0.12558	0	0	0.157919	0	0.286822	0.469589	-0.240024
P2	CAGCTAAGTGTGACGA-1;CGTGTAAAGATATGGT-1;TCAGGATAGTCGATAA-1;TTCTACAAGGCGACAT-1;GGATTACGTAGCGATG-1	TCR203	5	TRAV8-1_None_TRAJ52_TGTGCCGTGAATGGAGGGAGTGGTACTAGCTATGGAAAGCTGACATTT-TRBV7-9_TRBD1_TRBJ2-7_TGTGCCAGCAGCCCAGACAGTCACTTTAACTACGAGCAGTACTTC	5;Cluster1:3;Cluster5:1;Cluster2:1	2.68144	2.78275	1.65937	0.813913	0.699173	0.483346	0	0	0.351672	0.301851	0.620807	0	0.702128	0	0.329629	1.03857	-0.376428
P2	ATCTGCCGTAAGGATT-1;CTCTAATCATCCCATC-1;GTGCTTCAGATATGCA-1;CCTAAAGAGCTATGCT-1;AGTAGTCGTCAAAGCG-1	TCR204	5	TRAV6_None_TRAJ23_TGTGCTCTAGACCCCGAGGGGAACCAGGGAGGAAAGCTTATCTTC-TRBV3-1_TRBD2_TRBJ2-5_TGTGCCAGCAGGTATTCCGGGATCCAAGAGACCCAGTACTTC	5;Cluster2:2;Cluster1:2;Cluster4:1	3.02151	3.0179	1.8086	0.29858	0.473101	0.401184	0.0756182	0	0.770409	0.0756182	0.238632	0	0.413181	0	0.13036	1.16657	-0.219558
P2	AGGCCGTCATCCTTGC-1;ACACCGGGTAAATGTG-1;GCATGATGTGGCTCCA-1;GGGATGATCTGCAGTA-1;CCAGCGATCCGTTGTC-1	TCR205	5	TRAV9-2_None_TRAJ52_TGTGCTCTGAGCACTGCTGGTGGTACTAGCTATGGAAAGCTGACATTT-TRBV9_TRBD2_TRBJ2-1_TGTGCCAGCAGCGTCCGGACTAGGGATGAGCAGTTCTTC	5;Cluster2:5	2.62817	2.92932	1.86874	0.87458	0.191655	0	0.184558	0	1.31809	0	0	0	0.568644	0	0.214199	0.79146	-0.235868
P2	AGCCTAAAGCTAGTTC-1;TGTATTCGTCTCCATC-1;TACTTACAGTCCCACG-1;GAACCTAAGGTTACCT-1;CGGTTAACATGAGCGA-1	TCR206	5	TRAV27_None_TRAJ58_TGTGCAGGAGCTAGAGAAACCAGTGGCTCTAGGTTGACCTTT-TRBV4-1_TRBD2_TRBJ1-5_TGCGCCAGCAGCCAAGATGGCGGGAATCAGCCCCAGCATTTT	5;Cluster4:2;Cluster3:2;Cluster5:1	2.89353	2.828	1.90609	0.0445668	2.4803	2.43754	0.382896	0.114147	0.924581	0.192374	0.842646	0	1.10569	0	0.571515	2.13826	0.158706
P2	AGAGCGATCCACGCAG-1;GGAACTTTCGCCCTTA-1;GTACTTTGTCGAATCT-1;CTAAGACCACAGACAG-1;GAAACTCTCGGCGCTA-1	TCR207	5	TRAV8-3_None_TRAJ49_TGTGCTGTGGGTGTAGATAACCAGTTCTATTTT-TRBV12-3_None_TRBJ1-5_TGTGCCAGCAGTTTTTCAGGTCAGCCCCAGCATTTT	5;Cluster4:4;Cluster3:1	3.25578	3.10905	1.88069	0	3.00459	3.0198	0.484263	0	1.11638	0.286944	2.18809	0	1.85516	0	0	2.20602	0.393763
P2	ACAGCCGAGGCCCGTT-1;GCCTCTATCCACGTTC-1;ACATCAGAGCTGCAAG-1;CTCGTACCAATGGAGC-1;CATTATCCAGTATAAG-1	TCR208	5	TRAV16_None_TRAJ52_TGTGCTCTACACCTGTATCCTGGTGGTACTAGCTATGGAAAGCTGACATTT-TRBV6-3_None_TRBJ2-7_TGTGCCAGCGGGGTACCCCCCTACGAGCAGTACTTC	5;Cluster4:4;Cluster6:1	2.99668	3.02192	1.87755	0	3.29811	1.91639	0.195171	0	1.12778	0.221038	1.60728	0.186536	1.35082	0	0.186536	1.91905	0.222087
P2	AATCGGTCAGTAACGG-1;CCTACCAAGTCCGGTC-1;ACGCCGAAGTGGAGAA-1;CGGACTGCAGGTCGTC-1;GAAGCAGAGAATCTCC-1	TCR209	5	TRAV9-2_None_TRAJ53_TGTGCTCTTTATGGAGGTAGCAACTATAAACTGACATTT-TRBV7-2_None_TRBJ2-2_TGTGCCAGCAGCTTAGATCTAAGCACCACCGGGGAGCTGTTTTTT	5;Cluster2:3;Cluster3:1;Cluster1:1	2.41752	3.0773	1.7161	0.318559	0.915227	0.887044	0	0	1.18316	0.360962	0.42013	0	0.797981	0	0.216952	0.84439	-0.175834
P2	AATCCAGTCCGTCAAA-1;GACACGCTCACAATGC-1;CGATCGGGTACCATCA-1;TGCCCTATCTGTTTGT-1;TAGACCATCCTTTCTC-1	TCR210	5	TRAV20_None_TRAJ12_TGTGCTGGCGGGATGGATAGCAGCTATAAATTGATCTTC-TRBV20-1_TRBD1_TRBJ2-1_TGCAGTGCTAGAGGACCCCTCAGGTCGGGGGACTACAATGAGCAGTTCTTC	5;Cluster4:5	3.25397	3.13885	2.25063	0	3.13211	2.4707	0.4643	0	0.890395	0.165174	0.508142	0	0.593361	0	0	1.70032	-0.148529
P2	AAGGTTCGTGCAACGA-1;CGATCGGTCCAATGGT-1;TAGTGGTGTGACCAAG-1;AATCCAGTCACGCATA-1;TAAGAGACACAGCGTC-1	TCR211	5	TRAV12-3_None_TRAJ29_TGTGCAATGAGTATTTCAGGAAACACACCTCTTGTCTTT-TRBV12-4_TRBD1_TRBJ1-1_TGTGCCAGCAGTTTAGCCTCAGGGGGCTCCACTGAAGCTTTCTTT	5;Cluster2:3;Cluster1:2	2.71733	3.01814	1.85743	0.597453	0.350561	0.333303	0.117522	0	0.882015	0.078013	0.078013	0	0.431053	0	0.177679	2.27338	-0.0802746
P2	AAGGCAGAGAGTTGGC-1;GACACGCAGTCTCAAC-1;GGTGAAGAGTTGAGTA-1;CAGCATAGTTGTCTTT-1;CGTTCTGGTTTCCACC-1	TCR212	5	TRAV8-4_None_TRAJ42_TGTGCTGTGAGCCCCGAGGGAAGCCAAGGAAATCTCATCTTT-TRBV28_TRBD1_TRBJ1-2_TGTGCCATCCCCGGGACAGGGAGTTTGGGTGTGGGCTACACCTTC	5;Cluster1:4;Cluster2:1	2.72436	3.09297	1.62935	0.879811	0.128928	0	0.638521	0	1.09218	0.322608	0.326102	0	1.64478	0	1.21678	2.03731	0.204713
P2	TTGCCGTGTTAGATGA-1;GCAGCCATCGGAAACG-1;ACTGATGTCCCATTAT-1;CTTGGCTAGAGGTTGC-1	TCR213	4	TRAV3_None_TRAJ39_TGTGCTGTGAGAGATCATAATGCAGGCAACATGCTCACCTTT-TRBV28_TRBD1_TRBJ1-2_TGTGCCAGCAGTTTAGAAGGACAGGGGGTTGGTGGCTACACCTTC	4;Cluster1:4	3.09317	3.13986	1.91455	0.531127	0.552211	0.741761	0	0.188011	1.10546	0	0.497107	0.160539	0.847716	0	0	1.77386	-0.0737323
P2	TTGCCGTCATCGTCGG-1;GTCTCGTCAAAGAATC-1;GTCATTTTCGCGTTTC-1;ACTGAGTCACAGGCCT-1	TCR214	4	TRAV26-2_None_TRAJ57_TGCATCCTGGGCCATATAACTCAGGGCGGATCTGAAAAGCTGGTCTTT-TRBV15_TRBD1_TRBJ1-2_TGTGCCACCAGCAGAGACTACCGGGACAGGGGGCTGGCGAACTATGGCTACACCTTC	4;Cluster4:4	3.1591	2.88811	2.34603	0	2.90308	1.82365	0	0	0.616231	0.20962	1.71325	0	1.15507	0	0.350496	2.28653	0.160391
P2	TTGCCGTCAGCCACCA-1;AGCAGCCTCGTGGTCG-1;GATCAGTTCCGTCAAA-1;TCAGCAAGTACAGACG-1	TCR215	4	TRAV35_None_TRAJ36_TGTGCTGGGTCATCGTTGGAGGCAAACAACCTCTTCTTT-TRBV10-3_TRBD2_TRBJ2-3_TGTGCCATCAGTGACTGGAGGGGGGAAGGAGATACGCAGTATTTT	4;Cluster2:4	2.73052	2.98557	1.82944	0.468996	0	0	0	0	0.751409	0	0	0	0.669138	0	0.461344	2.43597	-0.0367373
P2	TTCTTAGTCTCAACTT-1;ATGGGAGTCCTCTAGC-1;AAGACCTTCGTGGGAA-1;CACAGGCTCCATGCTC-1	TCR216	4	TRAV8-3_None_TRAJ15_TGTGCTGTGGGTGTACGGGCAGGAACTGCTCTGATCTTT-TRBV30_None_TRBJ2-1_TGTGCCTGGAGTATGAATGAGCAGTTCTTC	4;Cluster4:3;Cluster1:1	3.03074	3.16928	1.91675	0.14277	2.51632	2.46368	0	0	1.52856	0	1.16865	0	1.79865	0	0.694046	2.92554	0.384079
P2	TTCTTAGAGACACTAA-1;TTCTTAGAGTGACATA-1;TTGAACGAGGGATGGG-1;GTCACGGCATGGTCAT-1	TCR217	4	TRAV24_None_TRAJ42_TGTGCCTTTAGGTATTATGGAGGAAGCCAAGGAAATCTCATCTTT-TRBV28_TRBD1_TRBJ1-5_TGTGCCGCAACAGGGGTTCCCCCGAGGCCCCAGCATTTT	4;Cluster2:4	2.43773	2.71395	1.50532	0.881086	0.654218	0	0	0	0.560175	0	0	0	1.16956	0	0.170316	1.64358	-0.118869
P2	TTCCCAGGTATGCTTG-1;CCTTACGAGTCGTACT-1;TCGGTAAGTCGAGTTT-1;ACGCCAGGTGTGCCTG-1	TCR218	4	TRAV23DV6_None_TRAJ10_TGTGCAGCAAAGGGAGGAGGAAACAAACTCACCTTT-TRBV5-1_None_TRBJ1-6_TGCGCCAGCAGCCCGTACGACACCTATAATTCACCCCTCCACTTT	4;Cluster2:4	2.38815	2.99997	1.88177	0.261992	0	0	0	0	1.20897	0.163852	0	0	0.524649	0	0	1.13896	-0.191598
P2	TTAGGCAGTCAGGACA-1;TTCTACAGTCAGAGGT-1;CAGCAGCCACAAGCCC-1;TAGTTGGGTTGATTGC-1	TCR219	4	TRAV1-2_None_TRAJ33_TGTGCTGTGACGAATAGCAACTATCAGTTAATCTGG-TRBV5-6_TRBD2_TRBJ2-7_TGTGCCAGCAGCTTAGGGACCCAGACCTACGAGCAGTACTTC	4;Cluster2:2;Cluster7:1;Cluster1:1	2.71937	3.21573	2.15716	0.940899	0	0	0	0	1.04202	0.491648	1.09445	0.491648	1.67552	0	1.37266	1.91082	0.0950432
P2	TGCTACCCAGTGACAG-1;AGTGAGGTCAACACCA-1;AACTTTCCACGTAAGG-1;AGATCTGCATTTCAGG-1	TCR220	4	TRAV14DV4_None_TRAJ4_TGTGCAATGAGAGACGAATATGGCGGCTACAATAAGCTGATTTTT-TRBV19_TRBD2_TRBJ2-3_TGTGCCAGTAGTATATCGTCAGCGGGAGGGCCTACAGATACGCAGTATTTT	4;Cluster2:4	1.98918	2.69047	1.17476	1.09969	0.192242	0	0	0	0.327499	0.305008	0	0	0.817669	0	0	1.28663	-0.211066
P2	TGCGCAGTCCAAGCCG-1;CGCGGTAAGATCACGG-1;AGAGCGAAGAGCTATA-1;GACGTGCCACGAAGCA-1	TCR221	4	TRAV17_None_TRAJ4_TGTGCTACGGTCTCCCTAGGGGGTGGCTACAATAAGCTGATTTTT-TRBV24-1_TRBD1_TRBJ2-1_TGTGCCACCAGTGCCCTTGCTGACAGAACGGACAATGAGCAGTTCTTC	4;Cluster5:4	2.76766	2.73347	1.25835	0.388318	1.67406	1.34083	0.547226	0.0645008	0.420307	0.613633	0.956547	0	0.432434	0	0.63777	1.89753	0.0218235
P2	TGCGCAGCAACAACCT-1;AAACGGGAGCCCAGCT-1;CATCAAGAGTGGACGT-1;CTGTTTAGTTGTACAC-1	TCR222	4	TRAV22_None_TRAJ16_TGTGCTGTGGACCAGTCAGATGGCCAGAAGCTGCTCTTT-TRBV19_None_TRBJ1-2_TGTGCCAGTAGGTTAAGCAATAACTATGGCTACACCTTC	4;Cluster2:3;Cluster1:1	2.53057	2.86619	1.4592	0.87986	0	0	0	0	1.09696	0.155832	0	0	0.155832	0	0.155832	0.982869	-0.17561
P2	TCGGTAATCGTTTATC-1;GTAACTGCACGGTAAG-1;CGTAGGCGTTAAAGTG-1;CACATTTAGTGACATA-1	TCR223	4	TRAV26-1_None_TRAJ54_TGCATCGTACTTATTCAGGGAGCCCAGAAGCTGGTATTT-TRBV20-1_None_TRBJ1-1_TGCAGTGCTAAAGGGTACACTGAAGCTTTCTTT	4;Cluster2:3;Cluster1:1	2.45395	2.62137	1.76365	0.850706	0.506101	0.322214	0	0	0.39158	0.463917	0.209779	0	0.687902	0	0.33764	0.681454	-0.202361
P2	TCAGCTCCAGTGGGAT-1;GCATACACACTGCCAG-1;CGTCACTGTCGAAAGC-1;GTCTTCGTCCGTACAA-1	TCR224	4	TRAV2_None_TRAJ16_TGTGCTGCGGGAGATGGCCAGAAGCTGCTCTTT-TRBV6-5_TRBD1_TRBJ2-7_TGTGCCAGCAGTTACTCGGGGCAGGCAGGCGAGCAGTACTTC	4;Cluster2:3;Cluster3:1	2.67526	3.0168	1.12849	0.254902	0.21795	0	0.468106	0	0.596413	0	0.249398	0	0.250157	0	0	2.03933	-0.0986416
P2	TCACGAAAGGCGATAC-1;GCTTCCACAAGGACAC-1;CGAGCACCAAGACGTG-1;GGCGACTAGTCCTCCT-1	TCR225	4	TRAV13-1_None_TRAJ53_TGTGCAGCAAGGGAAGACGACTATAAACTGACATTT-TRBV10-3_TRBD2_TRBJ1-5_TGTGCCATCAGAAGAGGGGACAATCAGCCCCAGCATTTT	4;Cluster2:3;Cluster3:1	2.483	2.91457	1.67489	0.640785	0	0	0	0	0.229245	0	0	0	0.717089	0	0.41154	0.886663	-0.172977
P2	TAGTGGTAGCCGTCGT-1;GACGTTAAGATCCTGT-1;CAGCAGCTCACTGGGC-1;CCAATCCTCATAAAGG-1	TCR226	4	TRAV26-1_None_TRAJ5_TGCATCGTCAGATCCCTGGACACGGGCAGGAGAGCACTTACTTTT-TRBV18_None_TRBJ1-1_TGTGCCAGCTCACCACCGTCCCATCCTGAAGCTTTCTTT	4;Cluster2:3;Cluster7:1	2.45483	3.35477	2.21	1.0403	0	0	0.446798	0	0	0.261722	0	0	0.810491	0	0	0.987944	-0.245534
P2	TAGGCATAGTGTTAGA-1;GTGTGCGTCAAGGTAA-1;TCGGGACGTTAGTGGG-1;CCTTACGGTGAGGCTA-1	TCR227	4	TRAV4_None_TRAJ23_TGCCTCGTGGGTGGGGGTTATAACCAGGGAGGAAAGCTTATCTTC-TRBV21-1_TRBD2_TRBJ2-1_TGTGCCAGCAGCAAAGCCTCCCTCCAGCGGGAGAGGTGTAATGAGCAGTTCTTC	4;Cluster2:3;Cluster1:1	2.65508	2.98977	1.56387	0.729644	0.238411	0	0.839144	0	2.02851	0	0	0	0.802858	0	0.317713	1.11432	0.015075
P2	TACGGATAGCTCTCGG-1;AACTCCCCATCCGGGT-1;ACACCGGGTGTAAGTA-1;CCTTACGCACATGACT-1	TCR228	4	TRAV41_None_TRAJ22_TGTGCTGTCAGTGGTTCTGCAAGGCAACTGACCTTT-TRBV5-5_TRBD2_TRBJ2-1_TGTGCCAGCAGCTATCCGACTAGCGAAGAGCAGTTCTTC	4;Cluster3:2;Cluster2:2	2.68846	2.83169	1.04881	0	0.518882	0.691838	0.564771	0	0.660848	0.651252	0	0	0.100927	0	0.375297	0.935359	-0.104486
P2	GTTTCTACAACGCACC-1;ATGAGGGCATTAGCCA-1;CTAACTTAGGATCGCA-1;ACCCACTGTCACCTAA-1	TCR229	4	TRAV17_None_TRAJ53_TGTGCTACGGAGGGAAGTGGAGGTAGCAACTATAAACTGACATTT-TRBV9_TRBD1_TRBJ1-4_TGTGCCAGCAGCGTAGGGGACAGGGAAGGTATGGCTAATGAAAAACTGTTTTTT	4;Cluster3:3;Cluster4:1	3.05319	2.97657	2.10361	0	2.73479	2.5372	0	0	0.648558	0.468941	1.24096	0	1.01161	0	0	1.62452	0.0246301
P2	GTTCATTCAAGGTTTC-1;ACATCAGTCTTGACGA-1;TCACAAGTCGTAGGTT-1;TTTCCTCTCTTGGGTA-1	TCR230	4	TRAV39_None_TRAJ49_TGTGCCAGGGATGCCGGTAACCAGTTCTATTTT-TRBV4-1_TRBD1_TRBJ2-7_TGCGCCAGCAGCCAAGACAGGGGTTGGGAGCAGTACTTC	4;Cluster6:2;Cluster7:1;Cluster4:1	3.15249	3.14831	2.05554	0	3.404	1.84655	0.617514	0	1.95182	0.321088	2.13291	0	2.43518	0	0.814566	3.31701	0.594986
P2	GTCGGGTTCGCGGATC-1;GGGAGATCATGTTGAC-1;AACTCAGGTGTGGTTT-1;GACAGAGGTACTTGAC-1	TCR231	4	TRAV30_None_TRAJ54_TGCGGCACAGAGAGGGGAGCCCAGAAGCTGGTATTT-TRBV10-3_TRBD1_TRBJ1-6_TGTGCCATCAGGACGACAGGGGAAAATTCACCCCTCCACTTT	4;Cluster2:4	2.26562	2.77327	1.89078	0.488239	0	0	0	0	0.488926	0	0	0	0.230789	0	0	0.245651	-0.404875
P2	GTCACAAAGGCTATCT-1;CAGCAGCGTTGTCTTT-1;AAAGCAATCATCACCC-1;CGTTGGGAGTAGCGGT-1	TCR232	4	TRAV14DV4_None_TRAJ37_TGTGCAATGAGAGAGGGCGGCTCTAGCAACACAGGCAAACTAATCTTT-TRBV28_TRBD2_TRBJ2-5_TGTGCCAGCAGCCCCCTCGTCCACGGAGGAGAGACCCAGTACTTC	4;Cluster3:4	2.7963	2.76973	1.24778	0	2.36341	2.46139	0.475269	0	0.953356	0.554184	0.954397	0	0.919044	0	0	0.716485	0.069006
P2	GTATCTTGTCAAAGAT-1;CGACTTCGTTGGGACA-1;TGGCCAGCAAGTAGTA-1;GACTAACGTGGTAACG-1	TCR233	4	TRAV16_None_TRAJ21_TGTGCTCTAAAAAGGGAGCACAACTTCAACAAATTTTACTTT-TRBV12-4_TRBD1_TRBJ1-1_TGTGCCAGCAGTTTAAACAGGGGGCTAGCTTTCTTT	4;Cluster1:3;Cluster5:1	3.06042	2.85572	2.13627	0.408739	2.16703	1.85718	0.404498	0.161981	0.881153	0.471245	0.589181	0	1.02299	0	0.315075	2.62526	0.151765
P2	GGTGCGTTCTACTTAC-1;GCTTGAAAGCTAGCCC-1;TTGGAACGTGTTTGTG-1;GATCTAGAGTGTGGCA-1	TCR234	4	TRAV26-2_None_TRAJ29_TGCATCCTGAGAGACCCGAATTCAGGAAACACACCTCTTGTCTTT-TRBV7-8_TRBD2_TRBJ1-4_TGTGCCAGCAGCTTACGAGGGTACCCTAATGAAAAACTGTTTTTT	4;Cluster2:4	2.4459	2.63087	1.03202	1.13061	0	0	0	0	0.540271	0	0	0	0.443902	0	0.232401	1.46102	-0.137307
P2	GGGAGATCACAGGCCT-1;ACAGCTACAAGAGGCT-1;GACGTGCCAGAAGCAC-1;TTTGCGCGTTATTCTC-1	TCR235	4	TRAV17_None_TRAJ53_TGTGCTACTCCACGTGGAGGTAGCAACTATAAACTGACATTT-TRBV30_TRBD2_TRBJ2-7_TGTGCCTGGAGTGTGACGGGAAACTACGAGCAGTACTTC	4;Cluster2:3;Cluster1:1	2.53186	2.89059	1.80101	1.17352	0.297844	0.372518	0	0	0.410493	0.113231	0	0	0	0	0	1.31123	-0.316996
P2	GGCGACTAGAGCCCAA-1;GCTTGAAAGTGACTCT-1;CCAGCGAAGTCTCAAC-1;CACCTTGCATGGTCTA-1	TCR236	4	TRAV8-4_None_TRAJ24_TGTGCTGTGATGGACTCTGACAGCTGGGGGAAATTGCAGTTT-TRBV5-6_None_TRBJ2-3_TGTGCCAGCAGCGAGACAGATACGCAGTATTTT	4;Cluster3:4	2.23093	2.52821	1.40419	0	2.18857	2.53997	0	0	0.294681	0.148247	0	0	0	0	0	1.09842	-0.289578
P2	GGAATAAGTTATTCTC-1;AAATGCCGTCACTTCC-1;TCTTCGGGTTCGCTAA-1;TGACTAGGTGTAATGA-1	TCR237	4	TRAV35_None_TRAJ35_TGTGCTGGGCAGGAGGGAGGCTTTGGGAATGTGCTGCATTGC-TRBV27_TRBD2_TRBJ1-2_TGTGCCAGCAGTGAGAGGGCGCTAGCGGGCTACACCTTC	4;Cluster6:3;Cluster7:1	2.92003	3.11229	2.08676	0	3.55662	3.02104	0	0	1.37194	0	1.98614	2.69698	1.98952	0	0.480613	2.87227	0.763822
P2	GCGCGATAGCTATGCT-1;CCATGTCGTTAGTGGG-1;GTTACAGTCAGGCGAA-1;GCGCAACGTAGAAAGG-1	TCR238	4	TRAV9-2_None_TRAJ12_TGTGCTCTGAGCTACTCTCAGGCGGATAGCAGCTATAAATTGATCTTC-TRBV7-8_TRBD1_TRBJ2-7_TGTGCCAGCAGCTTATTGGGTCACTACGAGCAGTACTTC	4;Cluster3:4	3.02541	2.8291	1.83663	0	2.27487	2.53721	0	0	0.699839	0.444934	1.00418	0.302707	0	0.199054	0	1.81837	-0.0276665
P2	GCGCAGTAGAAACCAT-1;AGCTTGATCACGCATA-1;CACACTCCAGATCCAT-1;GAAACTCAGAGTGACC-1	TCR239	4	TRAV13-1_None_TRAJ6_TGTGCAGCAAGCCTGGGAGGAAGCTACATACCTACATTT-TRBV19_TRBD2_TRBJ2-3_TGTGCCAGTAGTAGGGGACTCGCGGATACGCAGTATTTT	4;Cluster1:3;Cluster2:1	3.70579	3.04456	2.37136	0.337062	0.303304	0.561914	0.786342	0	0.894072	0	0.414829	0	1.14574	0	0	1.17683	-0.0900526
P2	GCGACCAGTCCGAATT-1;ACATACGAGCAGGTCA-1;CGATTGAAGCCCTAAT-1;TCTATTGAGAGGTACC-1	TCR240	4	TRAV8-3_None_TRAJ3_TGTGCTGTGGGTGCGCGGAGCAGTGCTTCCAAGATAATCTTT-TRBV9_TRBD1_TRBJ2-7_TGTGCCAGCAGCGTTGATATACAAGGGACCTACGAGCAGTACTTC	4;Cluster2:4	2.68122	3.04869	1.82807	0.930047	0	0	0.232077	0	0.916098	0	0.350323	0	1.22474	0	0.549161	0.809508	-0.111534
P2	GCACATAAGGTACTCT-1;TGCGGGTTCTGCCAGG-1;GCTGCTTGTCACCCAG-1;CGATCGGTCACTTCAT-1	TCR241	4	TRAV12-2_None_TRAJ36_TGTGCCCCAGATCAAACTGGGGCAAACAACCTCTTCTTT-TRBV20-1_TRBD2_TRBJ2-7_TGCAGTGCTCCCCCCGGTGGGGGAGGGGCCTACGAGCAGTACTTC	4;Cluster2:3;Cluster3:1	2.6941	3.09138	1.93846	0.649135	0.36241	0.241821	0	0	0.706564	0.176601	0	0	0.539011	0	0.427501	1.31999	-0.117232
P2	GATGAGGCAGGATTGG-1;CTCATTATCCAAGCCG-1;TCGTACCAGACAGGCT-1;GTGCTTCAGCCGTCGT-1	TCR242	4	TRAV8-2_None_TRAJ6_TGTGTTGTGAGTGATTCAGGAGGAAGCTACATACCTACATTT-TRBV20-1_TRBD2_TRBJ2-5_TGCAGTGCTAGAGATCTCAAACTAGCGGAAGAGACCCAGTACTTC	4;Cluster2:2;Cluster1:2	3.27902	3.27751	2.09816	0.828919	0	0	0.755405	0	1.26669	0.164164	0.469755	0	0.887265	0	1.0439	1.80411	0.185267
P2	GACACGCCACAAGTAA-1;CCACGGATCATAAAGG-1;GTAGGCCTCGTTTAGG-1;CCTACCATCTGCTGTC-1	TCR243	4	TRAV12-3_None_TRAJ10_TGTGCAATGAAGGCGGGAACGGGAGGAGGAAACAAACTCACCTTT-TRBV20-1_TRBD1_TRBJ2-1_TGCAGTGCTAGAGTTATACCCGGACAGCGAGGCAGGGTAGCAAACAATGAGCAGTTCTTC	4;Cluster3:4	2.93463	2.72296	1.92736	0.306142	0	0.197267	0	0	0.347382	0.214273	0.271835	0	0	0	0	0.742809	-0.336634
P2	GAATGAATCACTCCTG-1;CCTTCGAAGGTGATAT-1;GTAACGTTCCGGCACA-1;GCGAGAAAGCGTGTCC-1	TCR244	4	TRAV13-1_None_TRAJ11_TGTGCAACTATGCCAGGATACAGCACCCTCACCTTT-TRBV7-9_TRBD2_TRBJ2-5_TGTGCCAGCAGCTTCGGGACTAGCGGGACGGGAGAGACCCAGTACTTC	4;Cluster2:3;Cluster1:1	2.41362	2.87303	1.98712	0.638137	0.42422	0.499252	0.12317	0	0.575574	0.476546	0.12317	0	0.267047	0	0	1.20384	-0.199982
P2	GAACGGAAGCAGCGTA-1;AGCTCCTAGAAGAAGC-1;CCTATTACACGGTTTA-1;GCAGCCATCCTTGGTC-1	TCR245	4	TRAV30_None_TRAJ40_TGCGGCACAGAGTCGGGAACCTACAAATACATCTTT-TRBV4-3_TRBD1_TRBJ2-1_TGCGCCAGCAGCCAATTGGGGGGACAGAATGAGCAGTTCTTC	4;Cluster3:4	2.53573	2.65758	1.75833	0	1.78974	2.00048	0	0.318329	0.450023	0	0	0	0.32149	0	0	0	-0.354383
P2	CTGTTTAAGTTAAGTG-1;ACATACGGTCATCGGC-1;TACCTATGTGGTCTCG-1;GTATCTTCATGCGCAC-1	TCR246	4	TRAV12-2_None_TRAJ43_TGTGCCGTCCCCCGATACAATAACAATGACATGCGCTTT-TRBV24-1_None_TRBJ1-3_TGTGCCACCAGTGATGGGGGAAACACCATATATTTT	4;Cluster4:4	2.89862	3.12813	1.84523	0	3.26826	2.06509	0	0	1.7814	0	0.229268	0	1.48895	0	0	2.52562	0.12419
P2	CTGAAGTTCCTTGACC-1;TCAGCAAGTCGGCATC-1;CATGCCTTCCTCCTAG-1;TCAATCTCATACTCTT-1	TCR247	4	TRAV29DV5_None_TRAJ49_TGTGCAACCCAGTGGGGTAACCAGTTCTATTTT-TRBV6-1_TRBD1_TRBJ2-7_TGTGCCAGCAGGCCGGGACAGGGTCCTCCTGAGCAGTACTTC	4;Cluster6:1;Cluster5:1;Cluster4:1;Cluster1:1	3.05994	2.88899	1.98057	0.112479	2.84133	2.35144	0.973907	0	1.03424	0.180867	1.56479	0.312112	0.939478	0	0.293346	1.63449	0.244437
P2	CTGAAGTGTACCCAAT-1;CTTCTCTGTCTGATTG-1;TTCCCAGAGCCCAGCT-1;CAGCTAAAGGTGCACA-1	TCR248	4	TRAV19_None_TRAJ54_TGTGCTCTGAGTGAGGCAGAGTGGGGGGGGGGAGCCCAGAAGCTGGTATTT-TRBV6-1_TRBD1_TRBJ2-5_TGTGCCAGCAGTGAAGCGGGCAGGAAGTGGGAGACCCAGTACTTC	4;Cluster2:2;Cluster1:2	2.48038	2.95354	1.83721	0.836033	0.220345	0	0	0	1.11301	0.418233	0.230014	0	0.746273	0	0.72184	1.27878	-0.0508245
P2	CTCTACGGTCAGAAGC-1;GGCGTGTCATAACCTG-1;GCGAGAAAGAATTCCC-1;TTGAACGGTCTTGTCC-1	TCR249	4	TRAV8-1_None_TRAJ40_TGTGCCGTGAATGCGGGCTCAGGAACCTACAAATACATCTTT-TRBV4-1_None_TRBJ1-1_TGCGCCAGCAGACCCCCCGCCAGCCCGGAAGCTTTCTTT	4;Cluster4:3;Cluster3:1	2.64746	2.897	2.09383	0	2.96197	2.32272	0.220718	0	0	0	1.70895	0	0.94105	0	0	1.5566	0.0318571
P2	CTCACACAGTGAACGC-1;CACATTTGTCAGAATA-1;TTCGAAGTCTTGCATT-1;GGACAGAGTATTACCG-1	TCR250	4	TRAV1-2_None_TRAJ12_TGTGCTGTCCTGGATAGCAGCTATAAATTGATCTTC-TRBV6-3_TRBD1_TRBJ2-3_TGTGCCAGCAGTACCGGGACAGGGGACACAGATACGCAGTATTTT	4;Cluster2:2;Cluster6:1;Cluster4:1	2.85598	2.62316	1.74896	0	2.4213	1.03925	0.12614	0	1.27772	0.639276	1.29537	0.399216	2.3883	0	0.770426	2.2772	0.408658
P2	CTAGCCTGTTGCGCAC-1;GGAACTTGTACCCAAT-1;AAGGTTCAGCGTTCCG-1;AGCTCTCGTGACAAAT-1	TCR251	4	TRAV12-2_None_TRAJ57_TGTGCCGGAGCCCATCAGGGCGGATCTGAAAAGCTGGTCTTT-TRBV6-5_TRBD1_TRBJ2-5_TGTGCCAGCAGTTCCCGTCCGGGGGGAGAGACCCAGTACTTC	4;Cluster2:4	3.02435	2.77076	1.51039	0.885356	0	0	0.228303	0	0.881851	0.228303	0.41347	0	1.7383	0	0.730494	2.41316	0.229539
P2	CTAATGGCATCACAAC-1;GTAGGCCGTAGCGTAG-1;GAATGAAGTCCGCTGA-1;GACGTTAGTTCTGAAC-1	TCR252	4	TRAV8-3_None_TRAJ17_TGTGCTACGGCTGCAGGCAACAAGCTAACTTTT-TRBV6-5_TRBD1_TRBJ2-7_TGTGCCAGCAGTTACTCGAAAGGGGCACACGAGCAGTACTTC	4;Cluster2:3;Cluster1:1	2.74848	3.18494	1.83089	0.940497	0.849749	0.528021	0.744438	0	1.16701	0.109067	0.671505	0	1.47016	0	0.683811	2.71451	0.253565
P2	CTAAGACGTGGTGTAG-1;GTACTTTAGTAGGCCA-1;CTTAGGACACTTACGA-1;CTCACACGTGCCTGGT-1	TCR253	4	TRAV8-4_None_TRAJ57_TGTGCCCTTTATCATCAGGGCGGATCTGAAAAGCTGGTCTTT-TRBV12-4_TRBD1_TRBJ2-1_TGTGCCAGCAGTTTTTTGAAGACAGCGAGCTCCTACAATGAGCAGTTCTTC	4;Cluster1:3;Cluster2:1	3.19579	2.99467	2.08122	1.41684	0	0	0	0	1.13774	0.182592	0.292288	0.952322	1.50373	0	0	3.63838	0.385035
P2	CGTTCTGTCTAACTGG-1;CCTACCATCAGCACAT-1;TCTATTGAGGCAGGTT-1;CAAGTTGGTCCAACTA-1	TCR254	4	TRAV21_None_TRAJ27_TGTGCTCTTTATAACACCAATGCAGGCAAATCAACCTTT-TRBV6-1_TRBD1_TRBJ1-3_TGTGCCAGCAGTGAGGCCAGGGGCATGGACACCATATATTTT	4;Cluster4:2;Cluster6:1;Cluster3:1	2.99742	3.14448	1.77791	0	3.17554	3.16374	0	0	0.928291	0.46095	2.60106	0	2.22959	0	0	3.0767	0.488231
P2	CGTGTAATCGCTAGCG-1;CTCACACGTTCGCTAA-1;ACATGGTGTTACGGAG-1;AAACCTGTCTTTCCTC-1	TCR255	4	TRAV29DV5_None_TRAJ10_TGTGCAGCAATTCGTAGACTCACGGGAGGAGGAAACAAACTCACCTTT-TRBV4-2_TRBD2_TRBJ2-7_TGTGCCAGCAGCCAAGCAGTTAGCGGGAGTGGTAGGCTCGAGCAGTACTTC	4;Cluster2:3;Cluster3:1	2.02394	2.45061	1.43552	0.576493	0.456944	0.578975	0	0	1.19804	0	0.210293	0	1.18674	0	0.322871	1.67776	-0.0124232
P2	CGGAGTCCAGGTCCAC-1;CCTCAGTCATGGTTGT-1;TCGTAGACAAATTGCC-1;GCAATCAGTCGACTGC-1	TCR256	4	TRAV20_None_TRAJ21_TGTGCTCCTATGGCCTTGTACAACTTCAACAAATTTTACTTT-TRBV7-3_TRBD1_TRBJ2-3_TGTGCCAGCAGCTTAGGGGGGGTGGATACGCAGTATTTT	4;Cluster4:4	3.33407	3.44474	2.17534	0	3.29448	2.67338	0	0	1.12695	0.750832	1.80967	0	1.7691	0	0.280138	2.68607	0.385941
P2	CGAGCACTCTCTGCTG-1;TTAACTCCAACTGCTA-1;CATCAAGCATCACAAC-1;GCGCAGTTCAACACCA-1	TCR257	4	TRAV16_None_TRAJ21_TGTGCTCTAAAAAGGGAGCACAACTTCAACAAATTTTACTTT-TRBV9_TRBD1_TRBJ1-5_TGTGCCAGCAGCAGTGGGCCGGCCCCGGGGCAGCCCCAGCATTTT	4;Cluster4:2;Cluster5:1;Cluster3:1	3.39016	3.0167	1.92129	0	2.59845	2.41895	0.202521	0.0707041	0.665418	0.170848	1.41452	0	1.24616	0	0	2.62342	0.138375
P2	CGACCTTCAATAACGA-1;CCGTTCAAGTTACCCA-1;CTAATGGTCACTATTC-1;TTAGTTCGTTATCGGT-1	TCR258	4	TRAV8-3_None_TRAJ9_TGTGCTGTGGGTGACTATACTGGAGGCTTCAAAACTATCTTT-TRBV7-2_TRBD1_TRBJ2-7_TGTGCCAGCAGTTCTGACAGCTACGAGCAGTACTTC	4;Cluster2:4	2.33163	2.95442	1.51691	0.642187	0	0.244973	0	0	1.0959	0	0	0	0	0	0	0	-0.393488
P2	CCTTACGGTTACCGAT-1;TCACAAGGTATTACCG-1;TGCCCATGTGGTAACG-1;AACTTTCGTGAAAGAG-1	TCR259	4	TRAV13-1_None_TRAJ48_TGTGCAGCCCTCCGCGGTTTAAATGAGAAATTAACCTTT-TRBV20-1_TRBD1_TRBJ1-1_TGCAGTGTGGGGGGCCAAAACACTGAAGCTTTCTTT	4;Cluster2:4	2.2567	2.91825	1.58423	0.510317	0	0.201217	0	0	0	0	0	0	0.534429	0	0	2.02815	-0.175037
P2	CCTCTGACAACACCCG-1;AGGTCCGGTTAGAACA-1;TATCTCAGTAGTACCT-1;ACAGCTAGTACCATCA-1	TCR260	4	TRAV8-6_None_TRAJ10_TGTGCTGTGAGTATGACGGGAGGAGGAAACAAACTCACCTTT-TRBV29-1_TRBD1_TRBJ2-2_TGCAGCGTTGCGGGGGATTACTCGAACACCGGGGAGCTGTTTTTT	4;Cluster4:4	3.1098	3.02794	2.08555	0	2.95271	1.83891	0.324953	0.21005	0.738416	0.21005	1.68501	0	1.80034	0	0.198488	2.19764	0.387617
P2	CCACCTAAGCCACGTC-1;TCGAGGCTCATCATTC-1;ACCCACTGTGTGGCTC-1;CACCACTGTGACTACT-1	TCR261	4	TRAV8-3_None_TRAJ23_TGTGCTGTGGGTGCTTATAACCAGGGAGGAAAGCTTATCTTC-TRBV7-3_TRBD2_TRBJ2-1_TGTGCCAGCAGCGTCCCAGCGGAGAGTGAGCAGTTCTTC	4;Cluster2:4	2.54728	2.70703	1.48542	1.28943	0	0	0	0	0.457679	0.130487	0	0	0.84935	0	0.149849	0.329853	-0.283156
P2	CCACCTAAGATCTGAA-1;CGAGAAGGTCATCGGC-1;GGGTCTGTCTTAGAGC-1;GAATAAGCATCTACGA-1	TCR262	4	TRAV27_None_TRAJ48_TGTGCAGGGGACCCGGACCTTAACTTTGGAAATGAGAAATTAACCTTT-TRBV5-1_TRBD2_TRBJ2-5_TGCGCCAGCAACGGGGGGGTCAGAGCGGAGACCCAGTACTTC	4;Cluster6:1;Cluster4:1;Cluster3:1;Cluster1:1	2.75257	3.01334	2.23175	0.124025	2.60648	2.09864	0.238845	0	0.826746	0	0.706872	0.106842	0.987629	0	0	2.21957	0.0572885
P2	CATGGCGGTAGGAGTC-1;TCGCGTTTCTGATACG-1;GCTTCCATCAACCAAC-1;CCATTCGAGTATTGGA-1	TCR263	4	TRAV20_None_TRAJ16_TGTGCTGTGCAGGCAATCGACGGCCAGAAGCTGCTCTTT-TRBV6-6_TRBD2_TRBJ2-7_TGTGCCAGCAGTTACGTAGCGGGATTGAGATACGAGCAGTACTTC	4;Cluster2:3;Cluster3:1	2.23326	2.65029	1.39543	0.529751	0	0	0	0	0.155243	0.312478	0	0	0	0	0	1.51883	-0.273977
P2	CATGACATCCTAGGGC-1;ACGAGCCGTTCGGCAC-1;AGGGATGAGCGAGAAA-1;GGAATAACAGTTAACC-1	TCR264	4	TRAV26-1_None_TRAJ32_TGCATCGTCAGAGTCAAAAGTGGTGCTACAAACAAGCTCATCTTT-TRBV5-1_None_TRBJ1-5_TGCGCCAGCAGCCTGAGGGATCAGCCCCAGCATTTT	4;Cluster1:2;Cluster5:1;Cluster2:1	2.56346	2.67454	1.55019	0.524244	0.219561	0	0	0	0.164466	0	0	0	0.721022	0	0.76578	0.741349	-0.181616
P2	CATCCACCAAGTCATC-1;GTTCATTAGGAGTAGA-1;GCGAGAAAGCCTCGTG-1;GACTGCGAGGCAGGTT-1	TCR265	4	TRAV13-1_None_TRAJ49_TGTGCAGCAATCGTGCTCGTCACGAACACCGGTAACCAGTTCTATTTT-TRBV12-4_TRBD1_TRBJ1-1_TGTGCCAGCAGTTTAAACAGGGGGCTAGCTTTCTTT	4;Cluster1:3;Cluster6:1	3.22571	2.86686	2.09248	0.357094	2.24535	1.46297	0.180261	0	1.049	0.16555	2.13616	0	0.724206	0	0.456639	2.33524	0.270306
P2	CATCAGACATGGGACA-1;CAAGTTGAGTCCCACG-1;TCCACACGTTCTGAAC-1;AACACGTAGTGTACCT-1	TCR266	4	TRAV13-2_None_TRAJ29_TGTGCAGAGAACCCGCATTCAGGAAACACACCTCTTGTCTTT-TRBV7-2_TRBD2_TRBJ1-1_TGTGCCAGCAGCTTCAGGGGAGGCACTGAAGCTTTCTTT	4;Cluster2:3;Cluster7:1	2.45046	2.48553	1.69583	0.578585	0	0	0	0	0.653859	0.326724	0	0	0.191546	0	0.772027	1.3697	-0.170139
P2	CAGATCATCAGGTTCA-1;CAAGTTGTCCTTTCTC-1;TGACGGCGTTGTCGCG-1;CAGCGACAGTAGTGCG-1	TCR267	4	TRAV36DV7_None_TRAJ39_TGTGCTGTTGTCCTTAATAATGCAGGCAACATGCTCACCTTT-TRBV7-8_None_TRBJ1-5_TGTGCCAGCAGCTTAGCGCTAGGAAATCAGCCCCAGCATTTT	4;Cluster2:4	2.25103	2.92292	1.52013	0.488481	0	0	0	0	0.627124	0	0	0	0.21035	0	1.28277	0.715215	-0.193064
P2	CACTCCAAGCGTCTAT-1;CCGTTCAGTGTGTGCC-1;TTCTACAAGCTCCTTC-1;GACGGCTTCAAGCCTA-1	TCR268	4	TRAV16_None_TRAJ21_TGTGCTCTAAAAAGGGAGCACAACTTCAACAAATTTTACTTT-TRBV4-1_TRBD2_TRBJ1-5_TGCGCCAGCAGCCAAGATGGCGGGAATCAGCCCCAGCATTTT	4;Cluster5:2;Cluster3:1;Cluster1:1	2.33434	2.60193	1.78605	0	2.28738	2.02572	0.328557	0	0.942942	0.096378	0.165767	0	0.307102	0	0.154638	0.815621	-0.212109
P2	CAACTAGCACGAAGCA-1;AACCATGTCGCCAGCA-1;AGTGTCAGTTGCGTTA-1;TAGCCGGCAATGAATG-1	TCR269	4	TRAV1-1_None_TRAJ29_TGCGCTGTGAGGAAATCAGGAAACACACCTCTTGTCTTT-TRBV19_TRBD1_TRBJ1-1_TGTGCCACTCGACCAGGGGGCACTGAAGCTTTCTTT	4;Cluster2:3;Cluster7:1	2.59487	2.8716	2.07115	0.532099	0	0	0	0	0.453225	0	0.348176	0	1.69226	0	0.317728	2.69158	0.0607927
P2	ATCTGCCTCACGAAGG-1;CAGCTGGCAGGAATGC-1;GGGCACTTCCCAACGG-1;CGGAGCTGTCCGACGT-1	TCR270	4	TRAV21_None_TRAJ45_TGTGCTGTGAGCGGGTCAGGAGGAGGTGCTGACGGACTCACCTTT-TRBV27_TRBD2_TRBJ2-1_TGTGCCAGCAGCAGGTCGTGGCTAGCGGCCTACAATGAGCAGTTCTTC	4;Cluster4:3;Cluster5:1	3.01669	3.03907	1.77748	0	3.36221	2.76711	0.659049	0	1.11913	0	0.989346	0	1.42851	0	0	2.78828	0.21047
P2	AGTCTTTGTTGTACAC-1;ATAGACCCACCAGGCT-1;GTGGGTCTCGTACGGC-1;GGGTCTGTCAGTCCCT-1	TCR271	4	TRAV12-2_None_TRAJ23_TGTGCCTCCCAAGGGTGGGGAGGAAAGCTTATCTTC-TRBV7-2_None_TRBJ2-7_TGTGCCAGCAGCTTGAAACACGAGCAGTACTTC	4;Cluster1:4	3.00696	2.88861	1.99966	0.504925	1.83838	1.62918	0.439165	0	0.974482	0.154753	1.30147	0	0.812323	0	0.18674	1.26329	0.0295365
P2	AGGGTGATCGGATGGA-1;GACCTGGGTTCCGTCT-1;GGGACCTGTAATTGGA-1;GAGTCCGTCTCGTTTA-1	TCR272	4	TRAV1-1_None_TRAJ30_TGCGCTGTGAACAGAGATGACAAGATCATCTTT-TRBV5-1_TRBD2_TRBJ2-7_TGCGCCAGCAGCTTGGAGGACTACATCTCTGTGCAGTACTTC	4;Cluster4:4	3.34764	3.01884	2.4455	0	3.27921	2.97094	0	0	0.242964	0	0.926021	0	1.44835	0	0.285434	1.3586	-0.0364297
P2	AGGGTGATCGCAGGCT-1;CGATGTAAGTATCTCG-1;GATCGCGCAGGGTACA-1;CCCAATCAGCGATAGC-1	TCR273	4	TRAV16_None_TRAJ21_TGTGCTCTAAAAAGGGAGCACAACTTCAACAAATTTTACTTT-TRBV7-9_TRBD1_TRBJ2-5_TGTGCCAGCAGCTTAGAATCAGGGCTAGAGACCCAGTACTTC	4;Cluster6:1;Cluster5:1;Cluster4:1;Cluster1:1	2.91877	2.91463	1.79167	0.243788	2.02103	1.58998	0.263761	0.0615917	0.853365	0.289014	0.748792	0	0.884596	0	0.920302	1.99301	0.0373452
P2	AGCATACGTCGGATCC-1;CCAGCGACATCACAAC-1;GTCCTCAAGTGTTAGA-1;ACGGGTCCATACAGCT-1	TCR274	4	TRAV35_None_TRAJ38_TGTGCTGCCCATGCTGGCAACAACCGTAAGCTGATTTGG-TRBV7-3_TRBD1_TRBJ2-3_TGTGCCAGCAGCTTAGGGGGGGTGGATACGCAGTATTTT	4;Cluster4:4	2.84543	2.96686	2.23164	0	2.99497	2.2436	1.25425	0	1.2214	0	2.66286	0	2.18962	0.268064	0.268064	2.71902	0.597587
P2	ACTTGTTGTATAGGTA-1;GGACAGAAGTGACATA-1;TTGCCGTCAGTTTACG-1;CCAATCCAGTGTACTC-1	TCR275	4	TRAV21_None_TRAJ15_TGTGCTGTGCCGAACCAGGCAGGAACTGCTCTGATCTTT-TRBV12-4_None_TRBJ1-1_TGTGCCAGCAGTTTAGCACGTAGCACTGGAATCTCCCAACGTAGGGACACTGAAGCTTTCTTT	4;Cluster2:3;Cluster1:1	2.29822	2.45812	1.6301	0.386723	0	0	0	0	0.158778	0.206215	0	0	0.344283	0	0.378181	0.335798	-0.384674
P2	ACTGAGTGTACGCTGC-1;GGATGTTCAAAGAATC-1;CCGGTAGCACAGACTT-1;CTGATAGTCCGGGTGT-1	TCR276	4	TRAV21_None_TRAJ57_TGTGCTGTGTTACTGGAGGGCGGATCTGAAAAGCTGGTCTTT-TRBV24-1_TRBD1_TRBJ2-1_TGTGCCACCAGTGCCCTTGCTGACAGAACGGACAATGAGCAGTTCTTC	4;Cluster5:3;Cluster4:1	2.58505	2.77746	1.49293	0.34821	2.28571	1.59178	0.310557	0	1.16988	0.459221	0.803399	0	1.34171	0	0.391669	1.78942	0.169694
P2	ACATGGTTCTGGTATG-1;GACCAATAGACAATAC-1;GATGAAATCTTGAGAC-1;GTCACGGCATTTCAGG-1	TCR277	4	TRAV12-2_None_TRAJ40_TGTGCCGTAATCTCAGGAACCTACAAATACATCTTT-TRBV19_None_TRBJ1-4_TGTGCCAGTCTAGGGCCCGGTACTGCAACTAATGAAAAACTGTTTTTT	4;Cluster2:4	2.55029	3.05443	1.88049	0.531204	0.210538	0	0.341654	0	0.944182	0	0	0	0.210538	0	0.547301	1.42261	-0.218288
P2	AAGGTTCTCGGTGTTA-1;CTGTGCTCATGCGCAC-1;CTGCCTAAGGAGTACC-1;TCAACGACAATGGAAT-1	TCR278	4	TRAV3_None_TRAJ43_TGTGCTGTGAGAGACCGGGAGGATGACATGCGCTTT-TRBV15_TRBD2_TRBJ2-3_TGTGCCACCAGCAGTAGCGGCAGCAGCCCAGATACGCAGTATTTT	4;Cluster4:4	3.14801	3.08692	1.57757	0	2.96389	1.82215	1.08297	0	1.25375	0	1.15458	0	1.21496	0	0	2.8627	0.36242
P2	AAGCCGCTCAGCTGGC-1;GCAATCACAGCTCGAC-1;GACGTGCCATATGCTG-1;GCTTCCATCAATACCG-1	TCR279	4	TRAV13-1_None_TRAJ11_TGTGCAGCAAGTAAGGGAGGATACAGCACCCTCACCTTT-TRBV20-1_TRBD1_TRBJ2-1_TGCAGTGCCCCCCGTGGCGGGATAGGGTCCTACAATGAGCAGTTCTTC	4;Cluster2:2;Cluster3:1;Cluster1:1	2.4242	2.90191	1.6427	0.883828	0.967024	0.825068	0	0	0.779212	0	0.292959	0	0.870213	0	0.24024	2.12721	-0.0591418
P2	AAATGCCCACAGAGGT-1;TATCTCATCGCGTTTC-1;ATCTGCCCACAAGACG-1;TGGGCGTGTCTGCCAG-1	TCR280	4	TRAV12-3_None_TRAJ39_TGTGCAATGAGCGCTAGTAATGCAGGCAACATGCTCACCTTT-TRBV5-1_TRBD2_TRBJ2-1_TGCGCCAGCAGCGCGTACGGGACTAGCGGGAATGAGCAGTTCTTC	4;Cluster4:2;Cluster3:2	2.80438	2.89748	1.35577	0	3.12084	1.49804	0.250456	0	0.371467	1.03158	0.373029	0	0.250456	0	0	1.4001	-0.137015
P2	AAACGGGTCGCGTTTC-1;CAGTAACAGCTAGGCA-1;TGGCTGGGTCGATTGT-1;CTACATTGTGACCAAG-1	TCR281	4	TRAV16_None_TRAJ21_TGTGCTCTAAAAAGGGAGCACAACTTCAACAAATTTTACTTT-TRBV24-1_TRBD1_TRBJ2-1_TGTGCCACCAGTGCCCTTGCTGACAGAACGGACAATGAGCAGTTCTTC	4;Cluster5:3;Cluster1:1	2.72648	2.72598	1.61596	0.410258	2.29939	2.0374	0.455463	0	0.932528	0.401892	1.05994	0	0.702591	0	0.186787	1.80036	-0.0146214
P2	TTTGCGCAGTAGGCCA-1;ACCTTTATCCGCATAA-1;GCGACCAGTGACAAAT-1	TCR282	3	TRAV12-2_None_TRAJ23_TGTGCCTCCCAAGGGTGGGGAGGAAAGCTTATCTTC-TRBV7-2_TRBD1_TRBJ1-2_TGTGCCAGCAGCTTAGCAGGGGGGCGGGACTATGGCTACACCTTC	3;Cluster4:2;Cluster1:1	3.14625	2.98474	2.16649	0.345135	2.4251	1.50703	0.748277	0.165509	0.658868	0.106643	1.23237	0	1.35427	0	0.322499	2.49774	0.188374
P2	TTGGCAACAGCTGGCT-1;TAGTGGTGTCATATGC-1;CGTGTCTTCGGCATCG-1	TCR283	3	TRAV8-6_None_TRAJ42_TGTGCTGTGAGGTATGGAGGAAGCCAAGGAAATCTCATCTTT-TRBV5-6_TRBD1_TRBJ1-5_TGTGCCAGCAGCTTTCAGGGAGCATATAGCAATCAGCCCCAGCATTTT	3;Cluster7:1;Cluster6:1;Cluster3:1	3.48334	2.98835	2.43676	0	3.20031	1.00218	0.912895	0	0	0.788162	2.88712	0.51476	2.40928	0	0.487416	2.52538	0.583316
P2	TTGGAACCATGGGAAC-1;TCAACGATCCTGCAGG-1;TGCGGGTGTACCGAGA-1	TCR284	3	TRAV9-2_None_TRAJ28_TGTGCTCTGATCCGATCCGGGGCTGGGAGTTACCAACTCACTTTC-TRBV19_None_TRBJ1-2_TGTGCCAGTAGTATAGCAGAGCTTTCTTTCTTC	3;Cluster2:2;Cluster1:1	3.00983	3.35695	1.78539	0.450041	0.57358	0.279233	0.260771	0	0.484465	0.260771	0.561235	0.279233	0.97255	0	0.168039	1.38909	-0.0999076
P2	TTCTCAAGTTTACTCT-1;CGTCACTGTCTCTCGT-1;GCTGGGTGTAGCTGCC-1	TCR285	3	TRAV16_None_TRAJ23_TGTGCTCTAAGGATAGAGGGAAAGCTTATCTTC-TRBV6-3_TRBD2_TRBJ2-1_TGTGCCAGCAGCGGAACTAGCGGGAGGGCCTACAATGAGCAGTTCTTC	3;Cluster2:3	2.75799	3.00351	2.0637	0.350006	0.751497	0.47049	0.19136	0	0.849815	0.350006	0	0	0.627662	0	0	2.10198	-0.135879
P2	TGATTTCCAGATCTGT-1;TCCCGATAGAGCTATA-1;GCAGTTATCAATCTCT-1	TCR286	3	TRAV29DV5_None_TRAJ40_TGTGCAGCTCCTTCCTCAGGAACCTACAAATACATCTTT-TRBV18_TRBD1_TRBJ2-7_TGTGCCAGCTCTCTTGGGACGGATGGGGGCGAGCAGTACTTC	3;Cluster2:3	2.49427	2.59681	1.39155	0.782592	0	0	0	0	0	0	0	0	0.502054	0	0	2.09137	-0.214444
P2	TGAGGGAAGTTCGATC-1;CATGACAAGATCTGCT-1;CTAGTGAAGTCTCAAC-1	TCR287	3	TRAV8-4_None_TRAJ44_TGTGCTGTGACCACCCCGACCGGCACTGCCAGTAAACTCACCTTT-TRBV4-3_TRBD1_TRBJ2-7_TGCGCCAGCAGCCAAGATCGGGACAGGGGATCGGTGCAGTACTTC	3;Cluster3:1;Cluster2:1;Cluster1:1	2.89125	2.80809	1.75776	0	0.789905	0.449468	0	0	0.33241	0.150413	0.396052	0.150413	0.253682	0	0.677948	1.15559	-0.240042
P2	TGACTTTTCCACGAAT-1;TTCTCAAAGGAGCGAG-1;TACTCGCCACGCGAAA-1	TCR288	3	TRAV27_None_TRAJ20_TGTGCAGCCCATAACGACTACAAGCTCAGCTTT-TRBV30_None_TRBJ2-7_TGTGCCTGGAGTGACTCTTCCTACGAGCAGTACTTC	3;Cluster2:3	1.98096	2.76439	1.7316	1.51605	0	0	0	0	0	0	0	0	0	0	0.909463	1.14	-0.255131
P2	TCTCTAAGTCCTAGCG-1;TGGGCGTAGGCAGTCA-1;ATGCGATGTAGCACGA-1	TCR289	3	TRAV8-6_None_TRAJ8_TGTGCTGTGAGTGATTACACAGGCTTTCAGAAACTTGTATTT-TRBV18_TRBD1_TRBJ1-2_TGTGCCAGCTCACCTCAGCAGGGGGCGAGGGAGGACTATGGCTACACCTTC	3;Cluster2:3	2.49574	2.55012	2.03937	0	0	0	0	0	0	0	0	0	0.869758	0	0.329252	1.36857	-0.118765
P2	TCGTACCCAGGTGGAT-1;GGTGAAGCAGTGGGAT-1;CCTTACGCAGTACACT-1	TCR290	3	TRAV5_None_TRAJ16_TGTGCAGAGAGCTTAGATGGCCAGAAGCTGCTCTTT-TRBV29-1_TRBD2_TRBJ2-1_TGCAGAGTGACTAGCGGGATGGGAGGTGAGCAGTTCTTC	3;Cluster2:3	1.80008	3.07211	1.30862	0.780032	0	0	0	0	0.306928	0.306928	0	0	0	0	0	0.316063	-0.322924
P2	TCGGGACGTCACAAGG-1;CAGAATCAGTGGACGT-1;GGCTGGTTCTCGCATC-1	TCR291	3	TRAV21_None_TRAJ28_TGTGCTGTGCTAGGGGCTGGGAGTTACCAACTCACTTTC-TRBV7-6_TRBD1_TRBJ2-7_TGTGCCAGCAGCTTAGGAGGACAAAAGGGGGGAGAGCAGTACTTC	3;Cluster2:2;Cluster7:1	2.15827	2.91633	2.08342	1.03825	0	0	0	0	1.40167	0.11847	0	0	1.6677	0	0.5257	0.965706	0.0911564
P2	TCAGCTCCATTTCACT-1;AGCCTAACAAACCTAC-1;CTCACACCATCAGTCA-1	TCR292	3	TRAV9-2_None_TRAJ33_TGTGCTCTCTTGGTGGATAGCAACTATCAGTTAATCTGG-TRBV7-8_TRBD1_TRBJ2-2_TGTGCCAGCAGCCCAATATGGGGCGACGGCACCGGGGAGCTGTTTTTT	3;Cluster2:3	1.74526	2.58502	1.38565	0.711249	0	0	0	0	0.316839	0.23495	0	0	0.548222	0	0	0	-0.36059
P2	TCAACGAGTGCGGTAA-1;AGTTGGTAGTGTGGCA-1;AAAGATGCAGTAACGG-1	TCR293	3	TRAV27_None_TRAJ58_TGTGCAGGAGCTAGAGAAACCAGTGGCTCTAGGTTGACCTTT-TRBV7-2_None_TRBJ2-7_TGTGCCAGCAGCTTGAAACACGAGCAGTACTTC	3;Cluster1:2;Cluster5:1	3.00238	2.94962	1.91531	0.541921	2.48473	2.06508	0	0	0.438806	0.0910557	0.727249	0	0.738633	0	0	1.80317	-0.141602
P2	TATCTCATCGGGAGTA-1;TCAACGATCGGACAAG-1;GTATTCTCAAGTCTAC-1	TCR294	3	TRAV16_None_TRAJ33_TGTGCTCTATACAACTATCAGTTAATCTGG-TRBV7-8_TRBD1_TRBJ2-7_TGTGCCAGCAGCCCCCTCGGGACAGGGGTCTACGAGCAGTACTTC	3;Cluster3:2;Cluster6:1	3.04261	3.16152	1.62153	0	2.25659	2.44269	0	0.221159	0.159305	0.159305	1.86221	0	1.18639	0	0.568873	3.31208	0.290997
P2	TACGGTAGTGTTGAGG-1;ATCATGGAGGACTGGT-1;ATCATCTAGACTGTAA-1	TCR295	3	TRAV8-1_None_TRAJ15_TGTGCCGTGATTGTCAACCAGGCAGGAACTGCTCTGATCTTT-TRBV7-6_None_TRBJ2-7_TGTGCCAGCAGCCCCTCCCCTACCTACGAGCAGTACTTC	3;Cluster2:3	2.02479	2.41149	1.32784	0.625363	0	0	0	0	0	0	0	0	0.816612	0	0	1.29091	-0.279066
P2	TACGGATTCCGCATCT-1;AACCATGTCATCGGAT-1;CGTGTAAAGCGCCTTG-1	TCR296	3	TRAV1-2_None_TRAJ9_TGTGCTGTGAGTGGGGCTGGAGGCTTCAAAACTATCTTT-TRBV24-1_TRBD1_TRBJ1-5_TGTGCCACCAGTGAATCAACAGGGCCCGGGGGTCAGCCCCAGCATTTT	3;Cluster1:2;Cluster2:1	2.50315	2.64934	1.83808	0.342804	1.33028	0.84218	0.202393	0	1.8206	0.551346	0.956122	0.45565	0.208542	0	0.410935	1.02563	0.032178
P2	TAAACCGGTCATCCCT-1;GCTGCTTAGTTAAGTG-1;TGGTTAGAGGGCTCTC-1	TCR297	3	TRAV13-2_None_TRAJ49_TGTGCAGAGAAACCACGCACCGGTAACCAGTTCTATTTT-TRBV9_TRBD1_TRBJ1-5_TGTGCCAGCAGCAGTGGGCCGGCCCCGGGGCAGCCCCAGCATTTT	3;Cluster1:3	3.07759	2.96357	1.94585	0.355219	2.19693	1.52617	0.471293	0.0854622	0.877639	0.610148	1.25407	0.153424	0.886006	0	0.389445	1.89687	0.17549
P2	GTTTCTAAGTGACTCT-1;CCACCTAAGGATCGCA-1;ACCCACTGTACCGGCT-1	TCR298	3	TRAV12-3_None_TRAJ6_TGTGCAAGGGGGGGCACATCAGGAGGAAGCTACATACCTACATTT-TRBV19_TRBD2_TRBJ2-3_TGTGCCAGTAGTATCGGGAGCGGGACCACAGATACGCAGTATTTT	3;Cluster4:3	2.17387	3.01444	1.01858	0	2.87236	2.66084	0	0	1.205	0.315998	1.99987	0	1.52575	0	1.05925	2.45942	0.340424
P2	GTGCATAGTCGCCATG-1;TTGCGTCCATTTGCCC-1;TTTGTCACATGCAATC-1	TCR299	3	TRAV19_None_TRAJ34_TGTGCTCTGAGTGGAGGATCTTATAACACCGACAAGCTCATCTTT-TRBV9_TRBD1_TRBJ1-5_TGTGCCAGCAGCAGTGGGCCGGCCCCGGGGCAGCCCCAGCATTTT	3;Cluster7:1;Cluster4:1;Cluster3:1	2.73775	3.0459	2.4563	0	3.21821	2.54999	0	0	1.63139	0.416875	2.44811	0	0.960618	0	0	2.44883	0.305517
P2	GTCACGGGTTACTGAC-1;AGCTCTCGTTGCCTCT-1;ACTGTCCAGCACGCCT-1	TCR300	3	TRAV22_None_TRAJ33_TGTGCTGTTTATAGCAACTATCAGTTAATCTGG-TRBV9_TRBD2_TRBJ2-1_TGTGCCAGCAGCGTAGATAGACTAGCGGGAGTTAATGAGCAGTTCTTC	3;Cluster2:3	2.25317	2.99525	1.60417	0.48338	0	0.316483	0	0	1.4147	0	0	0	1.73984	0	0	1.83802	-0.0185313
P2	GTATCTTAGACAGGCT-1;ACATCAGAGAGCAATT-1;TTCTACAGTGTCAATC-1	TCR301	3	TRAV1-2_None_TRAJ28_TGTGCTGTGAACCCCGACTCTGGGGCTGGGAGTTACCAACTCACTTTC-TRBV4-1_TRBD2_TRBJ2-3_TGCGCCAGCAGCCAAGAACTGGCTAGCACAGATACGCAGTATTTT	3;Cluster4:2;Cluster6:1	3.37409	3.29719	1.7279	0	3.33006	2.92972	0.315258	0	0.626719	0	2.29384	0	2.50561	0.315258	0	2.60255	0.433076
P2	GTAGTCAGTGCCTGGT-1;CTACATTGTAGAAAGG-1;TTTGCGCTCAACACCA-1	TCR302	3	TRAV27_None_TRAJ26_TGTGCAGGAGACGATAACTATGGTCAGAATTTTGTCTTT-TRBV19_TRBD2_TRBJ2-2_TGTGCCAGTAGTATTAGTAGGGGAGCGCTGGAGCTGTTTTTT	3;Cluster2:2;Cluster7:1	2.4553	3.19308	1.90448	0.293627	0	0	0	0	0	0.293627	0	0	0.615618	0	0	0.839	-0.286261
P2	GTAACGTAGGCTAGGT-1;ACCCACTAGATGTAAC-1;CGGACGTGTGCGAAAC-1	TCR303	3	TRAV19_None_TRAJ35_TGTGCTCTGATGGGCTTTGGGAATGTGCTGCATTGC-TRBV28_TRBD1_TRBJ1-2_TGTGCCAGCAGCGCAGACAGGGGATCGTATGGCTACACCTTC	3;Cluster3:3	2.75196	2.6168	1.53793	0	2.32607	2.22763	0	0	0.996322	0.276498	0.444824	0	0.219633	0	0	0.700104	-0.203425
P2	GGTGTTACACGTTGGC-1;ACTGAACCATCCGTGG-1;GTGCAGCGTAAAGGAG-1	TCR304	3	TRAV12-2_None_TRAJ29_TGTGCCGTGAACACCCATTCAGGAAACACACCTCTTGTCTTT-TRBV7-2_None_TRBJ2-7_TGTGCCAGCAGCTTGAAACACGAGCAGTACTTC	3;Cluster1:2;Cluster2:1	2.48607	2.74665	1.61573	0.506707	0.972493	1.07886	0	0	0.834062	0	0.143034	0	0.506707	0	0.470957	0.638744	-0.260693
P2	GGTGAAGAGATGTGGC-1;CCATGTCCAAGTCTAC-1;CGGACGTCACCATGTA-1	TCR305	3	TRAV8-1_None_TRAJ27_TGTGCCGTTTCCAATGCAGGCAAATCAACCTTT-TRBV19_TRBD1_TRBJ2-7_TGTGCCAGTAGTCTGAACACGGACTACGAGCAGTACTTC	3;Cluster1:3	3.21994	2.7341	2.00326	0.512199	0.265272	0	0	0	0.323374	0	0	0	0	0	0	0.705318	-0.366943
P2	GGGCATCAGAGTCGGT-1;CGGACACAGAGCTTCT-1;TTCTACATCAAACGGG-1	TCR306	3	TRAV8-4_None_TRAJ32_TGTGCTGTGAGGCCTTATGGTGGTGCTACAAACAAGCTCATCTTT-TRBV14_TRBD1_TRBJ1-1_TGTGCCAGCAGCCCAGCCGGGACAGTAAACATGAACACTGAAGCTTTCTTT	3;Cluster4:3	3.03365	2.97284	1.97603	0	2.55047	2.13272	0.355492	0	0.38228	0	1.14116	0	1.53846	0	0.355492	2.21123	0.177247
P2	GGGATGAGTTCAACCA-1;CCCTCCTTCTTCCTTC-1;GTGCTTCGTACCGGCT-1	TCR307	3	TRAV24_None_TRAJ24_TGTGCCTTATCAACTGACAGCTGGGGGAAATTGCAGTTT-TRBV4-3_TRBD1_TRBJ2-2_TGCGCCAGCAGCCAAGAAGGCCAGGGCACCGGGGAGCTGTTTTTT	3;Cluster2:3	2.38149	2.86715	1.81815	1.44646	0	0	0	0	0.633807	0.338142	0	0	0	0	0.928029	0.817213	-0.326456
P2	GGACGTCGTATGCTTG-1;CTCGAAAGTTTGACAC-1;ACTGATGCAGATTGCT-1	TCR308	3	TRAV16_None_TRAJ40_TGTGCTCTAGTTCCCCCAGGAACCTACAAATACATCTTT-TRBV4-3_TRBD1_TRBJ2-3_TGCGCCAGCAGCCAAGGGACAGCGAGCACAGATACGCAGTATTTT	3;Cluster2:2;Cluster7:1	2.26886	2.98425	1.85299	1.38447	0	0	0	0	1.20884	0	0.310582	0	0.498936	0.310582	0	1.62068	-0.0246711
P2	GCTTGAACAAGTAATG-1;TCAGGATGTGTTTGTG-1;GACGTTACAAGTAATG-1	TCR309	3	TRAV27_None_TRAJ18_TGTGCAGGAGATCCTCACAGAGGCTCAACCCTGGGGAGGCTATACTTT-TRBV4-1_TRBD1_TRBJ2-2_TGCGCCAGCAGCCAAGACCGGGGCTGGGAGCTGTTTTTT	3;Cluster3:2;Cluster4:1	3.00725	3.04715	2.30537	0	3.11752	2.38453	0.512263	0	0	0	1.72978	0	1.99566	0	0	2.15257	0.224455
P2	GCTTCCATCGAATCCA-1;CACACCTTCTTGTACT-1;CTCGGAGAGACGCTTT-1	TCR310	3	TRAV20_None_TRAJ43_TGTGCTGTGCAGGCTATCACGTACAATAACAATGACATGCGCTTT-TRBV28_TRBD1_TRBJ1-1_TGTGCCAGCAGTAAGTCAGGGGTCACTGAAGCTTTCTTT	3;Cluster2:3	2.57267	2.67639	1.1728	0.504296	0	0	0.649226	0	0.786787	0.319459	0	0	0.319459	0	0	0.479543	-0.22074
P2	GCGACCAAGCCAGTTT-1;ACGATACCAGCTATTG-1;ATGCGATCAGTCAGCC-1	TCR311	3	TRAV38-1_None_TRAJ53_TGTGCTTCAAGAGGGGGTAGCAACTATAAACTGACATTT-TRBV6-5_TRBD1_TRBJ2-7_TGTGCCAGCAGCCCCACCCTTCCAGGGGCAACTGTGTACTTC	3;Cluster2:3	1.85076	2.49442	1.62434	0.27414	0	0	0.422503	0	0.475898	0	0	0	0.316515	0	0	1.16638	-0.230893
P2	GCCTCTAAGTTGTAGA-1;CTAATGGAGTAGGCCA-1;TAGGCATGTCACTGGC-1	TCR312	3	TRAV21_None_TRAJ40_TGTGCTGTTAACTCAGGAACCTACAAATACATCTTT-TRBV30_TRBD2_TRBJ2-5_TGTGCCTGGAGTGTAGCCGGAATAGAGACCCAGTACTTC	3;Cluster2:3	2.26978	2.71378	1.37168	0.949596	0	0	0.460815	0	0	0	0	0	0	0	0.304404	1.21673	-0.29435
P2	GCACATACAACCGCCA-1;CACATTTAGCGTGTCC-1;CTCATTAGTGTATGGG-1	TCR313	3	TRAV12-2_None_TRAJ17_TGTGCCGTGGATCAGGACAAAGCTGCAGGCAACAAGCTAACTTTT-TRBV20-1_TRBD2_TRBJ2-7_TGCAGTGCTTCGTCCCTGGGAGTGAACTCCTACGAGCAGTACTTC	3;Cluster2:2;Cluster1:1	2.6598	3.08944	2.16527	1.06796	0	0	0	0	1.39227	0.888923	0	0	1.10741	0	0.600188	1.97372	0.0269287
P2	GATCTAGAGGACGAAA-1;TGACAACAGCGTCAAG-1;GTGTTAGCAGACGCCT-1	TCR314	3	TRAV1-1_None_TRAJ31_TGCGCTGTGAGAGGTAATGCCAGACTCATGTTT-TRBV24-1_TRBD2_TRBJ2-3_TGTGCCACCAGTGAGGGTAGCGGGAAGCAAGATACGCAGTATTTT	3;Cluster2:3	2.51758	3.33711	1.93935	0	0	0	0	0	0.893099	0	0.302657	0.375666	2.08299	0	0.893099	2.09887	0.338936
P2	GATCGTAAGTGAACGC-1;TTGGCAATCATCGATG-1;AGCTTGATCCTAGTGA-1	TCR315	3	TRAV8-4_None_TRAJ6_TGTGCTGTGCCTCGATCAGGAGGAAGCTACATACCTACATTT-TRBV28_None_TRBJ2-7_TGTGCCAGCAGTCCCATCCCCCTTTACGGGTCTCACGAGCAGTACTTC	3;Cluster6:3	2.83033	2.93536	1.75058	0	3.15068	2.36794	0.420286	0	1.20577	0.361905	2.45853	1.5169	1.35591	0	0.890896	2.68017	0.828268
P2	GATCAGTCAAGGACAC-1;GCGAGAATCCAAACTG-1;TTAGGACCAGCGTCCA-1	TCR316	3	TRAV29DV5_None_TRAJ5_TGTGCAGCTATTCTCAGGAGAGCACTTACTTTT-TRBV6-1_TRBD2_TRBJ2-1_TGTGCCAGCAGTAAGACTAGCGGGGACCAAGCGGTCTTC	3;Cluster2:2;Cluster1:1	2.92168	3.07532	1.74818	0.54722	0.532537	0.329735	0.393103	0	1.44949	0	0.446327	0	0.742123	0	0.148876	1.5007	-0.0919739
P2	GACGTTACATACTCTT-1;GTGCAGCTCACTATTC-1;CACAAACAGCTGTCTA-1	TCR317	3	TRAV12-3_None_TRAJ6_TGTGCAATGAGCGCCGGTGGAAGCTACATACCTACATTT-TRBV16_TRBD1_TRBJ2-3_TGTGCCAGCAGCCAATCGGCTTCAGGGGATACGCAGTATTTT	3;Cluster6:2;Cluster4:1	3.19464	3.21645	2.37982	0	3.46875	2.41554	0.367946	0	0.479013	0.367946	2.65016	0.479013	2.246	0	0.31903	2.64363	0.510601
P2	GACCTGGAGAACAACT-1;TAGTGGTAGGTTACCT-1;CACATTTCACATCCAA-1	TCR318	3	TRAV35_None_TRAJ16_TGTGCTGGGGCCCTATTT-TRBV7-6_None_TRBJ1-6_TGTGCCAGCAGCTTAGGGCCCGGGTATAATTCACCCCTCCACTTT	3;Cluster4:1;Cluster3:1;Cluster1:1	3.06872	3.1948	1.83022	0.249972	2.7885	2.27882	0.765884	0	0.882651	0.249972	1.98185	0.44857	2.00215	0	0.147889	2.64046	0.505184
P2	GAAGCAGCACCTGGTG-1;TCAGGATTCGTTTAGG-1;CTGGTCTGTGACCAAG-1	TCR319	3	TRAV3_None_TRAJ27_TGTGCTGTGAGAGACCTCGTCAATGCAGGCAAATCAACCTTT-TRBV7-9_TRBD2_TRBJ1-1_TGTGCCAGCAGCTTGGGGGGGGAGGTTGGTACTGAAGCTTTCTTT	3;Cluster3:3	2.43464	2.88846	2.05158	0	2.81408	2.59798	0	0	1.07413	0.284816	0.317522	0	0.602338	0	0.317522	1.15536	-0.076912
P2	CTTTGCGTCCAAGCCG-1;GTGTGCGTCTGTACGA-1;GAGTCCGGTTCTGGTA-1	TCR320	3	TRAV26-2_None_TRAJ42_TGCATCCTGAGAGACGATTGGGGAAGCCAAGGAAATCTCATCTTT-TRBV24-1_TRBD2_TRBJ1-4_TGTGCCACCAGTGAGGCGGGTCCTGGTGAAAAACTGTTTTTT	3;Cluster3:2;Cluster2:1	2.66619	2.98892	1.93717	1.10758	0	0	0	0	0.750904	0.353979	0	0	0.713946	0.359967	0.965779	1.03698	0.0843755
P2	CTCGGAGGTACGAAAT-1;GTCATTTAGACATAAC-1;CTCGGGACAATGAAAC-1	TCR321	3	TRAV13-1_None_TRAJ23_TGTGCAGCAAGTAACGGGGGAAAGCTTATCTTC-TRBV18_TRBD2_TRBJ2-3_TGTGCCAGCTCGAGTTACCAGCGAGGCACAGATACGCAGTATTTT	3;Cluster2:3	2.55152	2.61238	1.10797	0.63645	0	0	0	0	0.365141	0	0	0	0.271309	0.365141	0.595924	1.49335	-0.171348
P2	CTAGCCTCAGCTATTG-1;TGCACCTGTTGCGTTA-1;ACAGCTAAGAGCCCAA-1	TCR322	3	TRAV27_None_TRAJ48_TGTGCAGGAGACGATCGGGACTTTGGAAATGAGAAATTAACCTTT-TRBV3-1_TRBD1_TRBJ2-3_TGTGCCAGCAGCCTGACAGGGGGCGGCACAGATACGCAGTATTTT	3;Cluster2:2;Cluster1:1	2.51859	2.54224	1.85513	0.628925	0.737805	0.352603	0	0	0.749293	0	0.162181	0	0.401745	0	0.239564	0	-0.34957
P2	CTACGTCAGACTAGAT-1;CAAGGCCTCGCCCTTA-1;TACTTGTGTTACCAGT-1	TCR323	3	TRAV5_None_TRAJ12_TGTGCAGAGATCCCGATGGATAGCAGCTATAAATTGATCTTC-TRBV5-1_TRBD2_TRBJ2-1_TGCGCCAGCAGCTTGGAAGCGGGAGGCGTGGATGAGCAGTTCTTC	3;Cluster3:3	2.5798	3.1296	2.24771	0	1.8914	2.32948	0	0	0.894499	0.345403	0.426487	0	0.345403	0	0.426487	0.345403	-0.152598
P2	CTACACCGTATCGCAT-1;AGCTCCTAGCTTTGGT-1;TAAGTGCTCGCCTGAG-1	TCR324	3	TRAV38-2DV8_None_TRAJ34_TGTGCTTATAGGCTCACTTATAACACCGACAAGCTCATCTTT-TRBV28_TRBD2_TRBJ1-5_TGTGCCAGCAGTGAGGGCTACCCAAATCAGCCCCAGCATTTT	3;Cluster4:2;Cluster3:1	3.15216	3.26159	2.44707	0	2.8952	2.34681	0.572613	0	1.00097	0	0.847295	0	2.25223	0	0	2.03333	0.257881
P2	CTAAGACGTCTAGCCG-1;GTCTCGTGTCCATGAT-1;GTCATTTCAGCTGTAT-1	TCR325	3	TRAV38-2DV8_None_TRAJ20_TGTGCTTATAGGAGCGCGAGCGACTACAAGCTCAGCTTT-TRBV5-1_TRBD1_TRBJ2-7_TGCGCCAGCTCTAAGGACAATCCCTCGGGGGAGCAGTACTTC	3;Cluster1:2;Cluster3:1	3.21332	3.16903	2.38142	1.24619	0.671421	0.81098	0.141383	0	0.911769	0.141383	1.24041	0	0.707418	0	0.528886	2.28821	0.106327
P2	CGTTAGAGTTTGACAC-1;GGGATGATCCAAGCCG-1;CAGATCAAGACCACGA-1	TCR326	3	TRAV5_None_TRAJ40_TGTGCAGAGACCCTAGATACCTCAGGAACCTACAAATACATCTTT-TRBV28_TRBD1_TRBJ1-4_TGTGCCAGCAGTTTAACACAGGAGAATGAAAAACTGTTTTTT	3;Cluster3:2;Cluster5:1	2.88009	2.59817	1.52058	0	2.46882	2.8362	0	0.141164	0	0.447457	0.582811	0	0.295041	0	0	1.16608	-0.184518
P2	CGTGTCTCAGCCACCA-1;AGAGTGGAGTATCTCG-1;TTATGCTCAGACGTAG-1	TCR327	3	TRAV29DV5_None_TRAJ49_TGTGCAGCAAGCCAGTTGCTGACCGGTAACCAGTTCTATTTT-TRBV11-3_TRBD2_TRBJ2-5_TGTGCCAGCAGCCCTTCGAGTAGCGGGATCGGAGAGACCCAGTACTTC	3;Cluster3:3	2.92388	2.80254	1.57802	0.368441	0.339643	0	0	0	0.339643	0	0	0	1.0435	0	0	0.339643	-0.271291
P2	CGTAGGCCACCACGTG-1;ACGGAGATCATACGGT-1;GATCTAGAGTTTCCTT-1	TCR328	3	TRAV8-4_None_TRAJ23_TGTGCTGTGAGTGTGCCCCTTTATAACCAGGGAGGAAAGCTTATCTTC-TRBV14_TRBD2_TRBJ2-7_TGTGCCAGCAGCCACACCGGGACTAGCGCTCACCTGAGGGGCGAGCAGTACTTC	3;Cluster2:2;Cluster1:1	2.17248	2.9597	2.04125	0.835121	0	0	0	0	0.296526	0.271123	0	0	0.314585	0	0	0.765515	-0.271293
P2	CGGTTAAAGAGGGCTT-1;GGAACTTAGTCCTCCT-1;CGGAGCTGTTACCAGT-1	TCR329	3	TRAV21_None_TRAJ44_TGTGCTGTGGATACCGGCACTGCCAGTAAACTCACCTTT-TRBV12-3_None_TRBJ1-1_TGTGCCAGCAGTTTTCTACAACGGGGTGAAGCTTTCTTT	3;Cluster3:2;Cluster2:1	3.05132	3.32534	2.0189	0.332999	0	0	0	0	0.332999	0	0	0	2.02196	0	1.82293	2.81673	0.30569
P2	CGCTGGAGTCATATGC-1;ACGGGCTAGAAGGCCT-1;TTAGGACCACTAGTAC-1	TCR330	3	TRAV9-2_None_TRAJ48_TGTGCTCCGAACTTTGGAAATGAGAAATTAACCTTT-TRBV11-2_TRBD1_TRBJ2-7_TGTGCCAGCAGCCCCGAGGGGGGACAGACCTACGAGCAGTACTTC	3;Cluster2:2;Cluster1:1	2.42056	2.87563	2.13252	1.10811	0	0	0	0	0.61841	0.140946	1.07365	0	0.67378	0	0	2.05488	0.13794
P2	CGCTGGAAGCGTCTAT-1;TTCCCAGGTCAACATC-1;TTCCCAGTCACGCATA-1	TCR331	3	TRAV12-2_None_TRAJ5_TGTGCCGCCTCGGCCCCGGGCAGGAGAGCACTTACTTTT-TRBV4-3_TRBD2_TRBJ1-1_TGCGCCAGCAGCCAAGTAGAGCAGGTTGAAGCTTTCTTT	3;Cluster6:3	2.97427	2.81926	2.14642	0	3.30952	2.59178	0.456911	0	0.545311	0	2.59454	0.52168	1.95244	0	1.29896	3.30658	0.607302
P2	CGCTATCGTCGGATCC-1;CGATGGCAGTTGAGTA-1;GGGTTGCCATCGGGTC-1	TCR332	3	TRAV26-2_None_TRAJ43_TGCATCCTGAGAGAGGCCTATAACAATGACATGCGCTTT-TRBV28_TRBD1_TRBJ1-5_TGTGCCAGCAGTTTACGGGGCTCCAGGAGCAATCAGCCCCAGCATTTT	3;Cluster1:2;Cluster7:1	2.62865	2.95789	2.13681	1.06143	2.02803	1.25527	0.361559	0.106857	1.46715	0.553026	0.802593	0	0.872976	0	0.787124	2.05602	0.10938
P2	CGATTGAAGGCATGTG-1;TGGTTCCGTTATCCGA-1;AAGCCGCCAGACTCGC-1	TCR333	3	TRAV10_None_TRAJ17_TGTGTGGTGAGGCGATTAGCTGCAGGCAACAAGCTAACTTTT-TRBV24-1_None_TRBJ1-1_TGTGCCACCAGTGATTCCGACACCACTGAAGCTTTCTTT	3;Cluster3:3	2.43729	3.0557	0.910872	0	2.07762	2.92804	0	0	0	0	0	0	0.65406	0	0	0	-0.410738
P2	CGATGGCCACATTAGC-1;CCTTTCTCAGCGTTCG-1;ACTGAACAGCGAAGGG-1	TCR334	3	TRAV26-1_None_TRAJ10_TGCATCGTCAGTGCCTTCACGGGAGGAGGAAACAAACTCACCTTT-TRBV19_TRBD2_TRBJ2-1_TGTGCCAGTAGTACTTTAGACGGGAGGGACAATGAGCAGTTCTTC	3;Cluster2:3	2.44034	2.74629	1.87187	0.38571	0	0	0	0	1.19482	0	0	0	0.600736	0	0	2.44681	-0.0627744
P2	CGACTTCTCGTCTGCT-1;AACTCTTCATGACATC-1;GCATGATGTATATGAG-1	TCR335	3	TRAV21_None_TRAJ32_TGTGCTGTGAGGAATTATGGTGGTGCTACAAACAAGCTCATCTTT-TRBV24-1_TRBD1_TRBJ2-1_TGTGCCACCAGTGCCCTTGCTGACAGAACGGACAATGAGCAGTTCTTC	3;Cluster1:2;Cluster5:1	2.76513	2.77548	1.69638	1.29569	0.622914	0.756944	0.272452	0	0.793515	0.306476	0.0915641	0	0.877633	0	0.0792045	1.3176	-0.202999
P2	CGAACATTCTGGTATG-1;TTAGGCAGTACCGCTG-1;CTCCTAGTCCTTGCCA-1	TCR336	3	TRAV25_None_TRAJ45_TGTGCAGTCGGGAAGACAGGAGGAGGTGCTGACGGACTCACCTTT-TRBV6-5_None_TRBJ2-1_TGTGCCAGCAGTTACTCGGGCTTAAGCTCCTACAATGAGCAGTTCTTC	3;Cluster4:2;Cluster3:1	3.27415	3.1036	1.99753	0	2.76894	2.93865	0.463977	0.217708	0.409437	0.463977	1.33444	0	0.398361	0	0	1.38688	-0.0372129
P2	CCTTTCTGTTAGTGGG-1;ACGAGCCTCCCTAATT-1;CCGTACTTCCAAACTG-1	TCR337	3	TRAV13-1_None_TRAJ49_TGTGCAGCCCATAAGAACACCGGTAACCAGTTCTATTTT-TRBV9_TRBD2_TRBJ1-4_TGTGCCAGCAGCGTGGACGGCGGGGGGGAAAAACTGTTTTTT	3;Cluster4:3	3.12679	3.19402	2.12747	0	2.92435	2.42109	1.09161	0	0	0.811235	2.29782	0.588028	2.12074	0	0	3.97409	0.58229
P2	CCTTACGCATTGGGCC-1;CATCCACGTAGCGATG-1;GTCAAGTCATACTACG-1	TCR338	3	TRAV8-1_None_TRAJ37_TGTGCCGCAGGCTCTAGCAACACAGGCAAACTAATCTTT-TRBV6-5_TRBD1_TRBJ1-2_TGTGCCAGCAGTTTGAACAGGGGGAACTCCTATGGCTACACCTTC	3;Cluster2:2;Cluster3:1	2.69629	2.90573	1.70028	0.746109	0.678574	0.326666	0.326666	0	0.405801	0.23978	0	0	0.587845	0	0	1.25131	-0.205861
P2	CCGGTAGAGTCTCCTC-1;CACTCCAGTACGCACC-1;GCATGTACACCGAAAG-1	TCR339	3	TRAV16_None_TRAJ21_TGTGCTCTAAAAAGGGAGCACAACTTCAACAAATTTTACTTT-TRBV7-3_TRBD1_TRBJ2-7_TGTGCCAGCAGCTTAGGGACAGCACCCTACGAGCAGTACTTC	3;Cluster1:2;Cluster5:1	3.64624	3.1157	2.1262	0.615293	2.46771	2.01345	0.805511	0.122694	0.959453	0.10383	1.17396	0	0.658177	0	0.0947767	2.41929	0.145624
P2	CCCAATCCATCGACGC-1;CCGGGATCATTCACTT-1;TCATTTGGTCTAAACC-1	TCR340	3	TRAV19_None_TRAJ42_TGTGCTCTGAGTGAGGAAATGGGTCTTTATGGAGGAAGCCAAGGAAATCTCATCTTT-TRBV24-1_TRBD2_TRBJ2-3_TGTGCCACCAGTGATCCCCGGGCCGCGGAGGGCACAGATACGCAGTATTTT	3;Cluster3:3	2.09232	2.59477	1.40639	0	2.32247	2.43297	0	0	0.250326	0	0	0	0.250326	0	0.503974	0	-0.297168
P2	CCACTACAGTACATGA-1;GTGCATACATCCGTGG-1;TGCTGCTGTAGTGAAT-1	TCR341	3	TRAV19_None_TRAJ42_TGTGCTCTGAGTGAGTTCGGGGGTATTTATGGAGGAAGCCAAGGAAATCTCATCTTT-TRBV24-1_TRBD1_TRBJ2-3_TGTGCCACCAGTGACTCGTGGGACAGAGGGAGCACAGATACGCAGTATTTT	3;Cluster3:3	2.20038	2.31116	1.48978	0	1.01178	1.02472	0	0	1.18509	0.925942	0.378845	0	0.428448	0	0	0	-0.187069
P2	CATTCGCCATTACCTT-1;AGAGTGGCACAGACAG-1;TACTCGCTCCTCGCAT-1	TCR342	3	TRAV22_None_TRAJ29_TGTGCTGTGGGCTTGCCGGGGGATTCAGGAAACACACCTCTTGTCTTT-TRBV7-9_TRBD1_TRBJ2-7_TGTGCCAGCAGCCGCGGACACTACGAGCAGTACTTC	3;Cluster7:1;Cluster3:1;Cluster1:1	3.05751	2.97926	2.12983	0.512786	0.653076	0.396475	0	0	1.76048	0.308544	0	0	0.485178	0	0.782116	1.05767	-0.0320195
P2	CATGGCGCAGCCAGAA-1;GTTACAGGTGACTCAT-1;CCCAATCGTCAAAGCG-1	TCR343	3	TRAV12-2_None_TRAJ23_TGTGCCTCCCAAGGGTGGGGAGGAAAGCTTATCTTC-TRBV12-4_TRBD1_TRBJ1-1_TGTGCCAGCAGTTTAAACAGGGGGCTAGCTTTCTTT	3;Cluster1:3	2.84971	2.90486	1.90465	1.15075	2.25826	1.08534	0.276175	0	0.258495	0.455838	0.360912	0	1.24243	0	0.349496	2.04864	-0.0136899
P2	CATGCCTTCGGAAATA-1;GGTATTGAGAGTAAGG-1;CCCAATCGTCGCGTGT-1	TCR344	3	TRAV13-2_None_TRAJ49_TGTGCAGAGAAACCACGCACCGGTAACCAGTTCTATTTT-TRBV24-1_TRBD1_TRBJ2-1_TGTGCCACCAGTGCCCTTGCTGACAGAACGGACAATGAGCAGTTCTTC	3;Cluster1:2;Cluster5:1	3.05113	2.78597	1.92261	0.534797	1.80629	1.40082	0.219528	0	0.563605	0.091976	0.927277	0	0.573072	0	0.27792	2.25388	-0.0136371
P2	CAGCTAATCTCGATGA-1;GCAAACTAGTTGTAGA-1;GCAGCCAGTACTTGAC-1	TCR345	3	TRAV27_None_TRAJ13_TGTGCAGGACCCCACTCTGGGGGTTACCAGAAAGTTACCTTT-TRBV29-1_None_TRBJ1-1_TGCAGCGTGGAACCCCTCGGGAAGACTGAAGCTTTCTTT	3;Cluster2:2;Cluster3:1	2.074	2.8714	1.13397	0.354661	0.519882	0.519882	0.70939	0	0.337322	0.305811	0.18681	0	1.27914	0	0.337322	1.42494	0.00468739
P2	CAGCGACGTCTGATCA-1;CAAGAAACATCAGTCA-1;AAACCTGGTGAGGGTT-1	TCR346	3	TRAV13-2_None_TRAJ22_TGTGCAGAGAATTATCGGGATTCTTCTGGTTCTGCAAGGCAACTGACCTTT-TRBV19_TRBD2_TRBJ2-7_TGTGCCAGTCGAGGGGCCTTCAGTCCCTACGAGCAGTACTTC	3;Cluster4:3	3.34673	3.34395	2.27254	0	3.37177	3.4997	0	0	0.266031	0.624767	2.2111	0	1.27998	0	0	3.36415	0.195296
P2	CAGCAGCAGGAACTGC-1;TAAGTGCAGATGCGAC-1;ACGAGCCGTGATGTCT-1	TCR347	3	TRAV38-2DV8_None_TRAJ13_TGTGCTTATAGGGCTTACCAGAAAGTTACCTTT-TRBV3-1_TRBD1_TRBJ1-2_TGTGCCAGCAGCCAAGACGGGACAGACCACCGGGACTATGGCTACACCTTC	3;Cluster4:2;Cluster1:1	3.09375	3.03573	1.96186	0.345769	2.50485	1.77101	0.936996	0	0	0.158165	1.9223	0	1.93417	0	0.410737	2.84335	0.332591
P2	CACCAGGGTTGTCGCG-1;CAAGATCTCGGATGTT-1;CGGAGTCTCGCTAGCG-1	TCR348	3	TRAV4_None_TRAJ33_TGCCTCGTGGATAGCAACTATCAGTTAATCTGG-TRBV6-1_TRBD2_TRBJ2-2_TGTGCCAGCAGTGAGACTAGCGCGGAGCTGTTTTTT	3;Cluster4:3	3.01046	3.28967	1.95997	0	2.51685	2.05264	0.66614	0	0.944625	0	1.16944	0	1.40969	0	0	1.42861	0.0965793
P2	CACAGTAAGAATCTCC-1;CAGAATCAGTCCGTAT-1;TGCCCTATCCGCGGTA-1	TCR349	3	TRAV27_None_TRAJ28_TGTGCAGGTCAAAGCCCCGACTCTGGGGCTGGGAGTTACCAACTCACTTTC-TRBV5-4_TRBD1_TRBJ2-2_TGTGCCAGCAGGGCCAGCCCGGCTATCTATTCGAACACCGGGGAGCTGTTTTTT	3;Cluster4:3	2.75834	2.81773	1.95507	0	2.95477	2.06018	0.573553	0	0.309497	0	0.598367	0	1.48142	0	0	2.17978	0.0558024
P2	CAAGTTGGTTGCCTCT-1;GATCTAGGTGATGTGG-1;TTCCCAGGTCTACCTC-1	TCR350	3	TRAV38-1_None_TRAJ57_TGTGCTTTCATGCCTTCGGGGTCTCAGGGCGGATCTGAAAAGCTGGTCTTT-TRBV24-1_TRBD2_TRBJ2-5_TGTGCCACCAGTGATTGGGGGACTAGCGGCTGGGGGATAGAGACCCAGTACTTC	3;Cluster2:3	2.41592	2.78943	1.34277	0.274474	0	0	0	0	0.802016	0	0	0	0.722463	0	1.08751	0.633247	-0.236681
P2	CAAGGCCGTCAGAAGC-1;AGTGAGGGTCATGCCG-1;GTCAAGTGTATATGGA-1	TCR351	3	TRAV12-3_None_TRAJ15_TGTGCAATGAAGGGGGCAGGAACTGCTCTGATCTTT-TRBV6-6_TRBD1_TRBJ1-1_TGTGCCAGCAGTTACAAACAGGGGGTGAACACTGAAGCTTTCTTT	3;Cluster4:3	3.08833	3.25343	2.33793	0	3.12235	2.19199	0.656979	0	0.647496	0.42484	2.23807	0	2.09593	0	0	2.77906	0.42572
P2	ATCTACTCAATGGAAT-1;CAACCTCCAGGGCATA-1;TGCGGGTGTTACAGAA-1	TCR352	3	TRAV12-1_None_TRAJ10_TGTGTGGTGAACGAGTTCACGGGAGGAGGAAACAAACTCACCTTT-TRBV4-1_TRBD2_TRBJ1-5_TGCGCCAGCAGCCAAGATGGCGGGAATCAGCCCCAGCATTTT	3;Cluster4:3	3.48115	2.95523	2.58233	0	2.79996	2.8166	1.0835	0	0.942464	0.24381	0.958704	0	0.537281	0	0.468835	0.944195	-0.0748317
P2	ATCGAGTGTTCCACAA-1;CAGCATAAGGTGGGTT-1;GTAACGTAGACACTAA-1	TCR353	3	TRAV3_None_TRAJ20_TGTGCTGTGAGAGACATGAGCGACTACAAGCTCAGCTTT-TRBV6-3_None_TRBJ1-2_TGTGCCAGCAGTTACTCGATCAGTGGCTACACCTTC	3;Cluster1:3	2.97985	2.97132	2.1087	1.0294	0.709419	0.218313	0.126719	0	1.07723	0	0.575748	0	0.603379	0	0.548131	1.01791	-0.0585312
P2	ATCGAGTAGAAACCGC-1;TTGCCGTGTGTCGCTG-1;CACAAACCATGCCACG-1	TCR354	3	TRAV38-1_None_TRAJ54_TGTGCTTTCATGAAATGGGGAGCCCAGAAGCTGGTATTT-TRBV7-8_TRBD2_TRBJ2-3_TGTGCCAGCAGCCGCGGGACTAGCCTAGCAGATACGCAGTATTTT	3;Cluster2:2;Cluster3:1	2.9433	3.10865	1.77684	0.330101	0	0	0	0	1.08186	0	0	0	0.330101	0	0.892218	1.63324	-0.0945802
P2	ATAGACCTCCAGTAGT-1;GTCTCGTCATCACGTA-1;GCCAAATCATCCAACA-1	TCR355	3	TRAV9-2_None_TRAJ36_TGTGCCCGTCGAACTGGGGCAAACAACCTCTTCTTT-TRBV6-6_None_TRBJ2-7_TGTGCCAGCAGTTACCTCGCTGACCCCGCCCCATACGAGCAGTACTTC	3;Cluster2:2;Cluster3:1	2.18654	2.81785	1.42054	0.553534	0	0	0	0	1.67242	0.280817	0	0	0.701496	0	1.10863	1.03357	0.0058855
P2	AGTGTCACATTAGGCT-1;GCGCCAATCCTACAGA-1;TAGTGGTTCCCTCAGT-1	TCR356	3	TRAV3_None_TRAJ7_TGTGCTGTGAGAGACGGAGGGAACAACAGACTCGCTTTT-TRBV18_TRBD2_TRBJ2-5_TGTGCCAGCTCACCGCCGACTAGTAAAGAGACCCAGTACTTC	3;Cluster1:2;Cluster2:1	2.82214	3.12421	2.05671	0.610999	1.42823	1.2785	0	0	1.34119	0.110451	0.616566	0	0.966411	0	0	0.89879	-0.159619
P2	AGTCTTTTCTAACTCT-1;GAACCTATCGACGGAA-1;TACGGTATCGGTTCGG-1	TCR357	3	TRAV3_None_TRAJ11_TGTGCTGTGAGCGAGAATTCAGGATACAGCACCCTCACCTTT-TRBV4-1_TRBD1_TRBJ2-3_TGCGCCAGCAGACCCAGGGGGCAGGGAGATACGCAGTATTTT	3;Cluster5:2;Cluster1:1	2.90843	2.55881	1.51719	0.727033	0.934029	0.74305	0	0	0.590073	0	0.870499	0	0.757706	0.128154	0	0.426521	-0.208762
P2	AGGGATGCACCTATCC-1;TCGCGAGCACCAGATT-1;GATGCTAAGCACCGCT-1	TCR358	3	TRAV13-1_None_TRAJ49_TGTGCAGCAATCGTGCTCGTCACGAACACCGGTAACCAGTTCTATTTT-TRBV7-3_TRBD1_TRBJ2-7_TGTGCCAGCAGCTTAGGGACAGCACCCTACGAGCAGTACTTC	3;Cluster1:3	3.51346	3.12018	2.19674	0.42928	1.50409	1.76526	0.556925	0.287347	0.140663	0	1.38012	0	1.18418	0	0.146685	2.59175	0.189238
P2	AGCTCTCTCAGCAACT-1;AACTCTTAGGCTCATT-1;GGCGACTAGTTTGCGT-1	TCR359	3	TRAV20_None_TRAJ15_TGTGCTGTGCAGGCTCAGGCAGGAACTGCTCTGATCTTT-TRBV5-4_TRBD1_TRBJ1-6_TGTGCCAGCAGCAACGGGGGGCGGGTACCCATAAATTCACCCCTCCACTTT	3;Cluster2:3	2.40919	2.72401	2.09333	0.959555	0	0	0	0	0	0.337806	0	0	0.687824	0	0.82147	0.683287	-0.245474
P2	AGAGTGGTCTAGCACA-1;ATTTCTGCAATGAAAC-1;GAAATGACACCGATAT-1	TCR360	3	TRAV20_None_TRAJ3_TGTGCTTTCCACAGCAGTGCTTCCAAGATAATCTTT-TRBV20-1_TRBD2_TRBJ2-1_TGCAGTGCTAGAGTTGCCCTCAGCCCGACTACCCTACATGGAAATGAGCAGTTCTTC	3;Cluster2:2;Cluster3:1	2.84192	2.78963	1.47098	0.33874	0.643826	0.592577	0.33874	0	1.24174	0.552169	0	0	1.18626	0	1.31512	0.883017	-0.122592
P2	ACTGCTCCATGCCACG-1;ACCTTTAAGTGAACGC-1;TCGGGACTCGCCAAAT-1	TCR361	3	TRAV26-1_None_TRAJ37_TGCATCGTCAGAGGGGACTCTGGCAACACAGGCAAACTAATCTTT-TRBV4-3_TRBD1_TRBJ1-4_TGCGCCAGCAGCCGACAGGGGTTAACTAATGAAAAACTGTTTTTT	3;Cluster2:2;Cluster3:1	2.72644	3.49695	2.01318	0.737174	0.326804	0	0.248566	0	1.2923	0.649983	0.248566	0	1.82696	0	0.326804	2.11923	0.207887
P2	ACTGAGTGTTACGCGC-1;CGACTTCTCAGCAACT-1;GGGTTGCAGTCCGTAT-1	TCR362	3	TRAV30_None_TRAJ49_TGCGGCACAGGGGGTAACCAGTTCTATTTT-TRBV12-3_TRBD1_TRBJ2-7_TGTGCCAGCAGTTCGGGACATCGCAACGAGCAGTACTTC	3;Cluster3:2;Cluster4:1	2.68152	2.40231	1.57986	0	2.89182	2.52255	0	0	0.930496	0.689048	0.341463	0	0.658368	0	0	0.616476	-0.121884
P2	ACGGGCTGTCTTGCGG-1;GCAATCACAGGCGATA-1;CCAGCGAAGTGTGGCA-1	TCR363	3	TRAV13-1_None_TRAJ6_TGTGCAGCAAGTCAATCAGGAGGAAGCTACATACCTACATTT-TRBV9_TRBD2_TRBJ2-5_TGTGCCAGCAGCGTCGGATGGGAGGGAAAGACCCAGTACTTC	3;Cluster7:1;Cluster3:1;Cluster2:1	2.34535	2.78769	1.68081	1.48048	0.629347	0	0	0	0	0	0	0	0.870502	0	0	0.629347	-0.223228
P2	ACCCACTTCCAGAGGA-1;TTTGTCACAAGTCTAC-1;TTTGTCACAGGTCCAC-1	TCR364	3	TRAV34_None_TRAJ53_TGTGGAGCAGACTTCGGGGGAGGTAGCAACTATAAACTGACATTT-TRBV20-1_TRBD1_TRBJ1-6_TGCAGTGCTAGAGTTCTACAGGGAAACTCACCCCTCCACTTT	3;Cluster3:1;Cluster2:1;Cluster1:1	2.76912	3.05958	1.64406	1.28851	0	0	0.26746	0	0.561751	0	0.655901	0	0	0	1.16753	2.20692	0.00758304
P2	ACATACGTCGGAGCAA-1;GGACGTCAGGGCTTCC-1;CTTTGCGTCACGACTA-1	TCR365	3	TRAV38-1_None_TRAJ28_TGTGCTTTCATGAAGGACTCTGGGGCTGGGAGTTACCAACTCACTTTC-TRBV7-2_TRBD1_TRBJ2-7_TGTGCCAGCAGCAATCAGTGGTACGAGCAGTACTTC	3;Cluster2:2;Cluster5:1	2.31852	2.72745	1.49138	0.855773	0.520246	0.283909	0	0	0.197078	0	0.0793408	0	0.61571	0	0.65358	0.451465	-0.237063
P2	ACACCCTAGAGTCTGG-1;CATTATCAGGGAGTAA-1;TTTGTCAAGAGGGCTT-1	TCR366	3	TRAV17_None_TRAJ28_TGTGCTACGGTTGACTCTGGGGCTGGGAGTTACCAACTCACTTTC-TRBV6-3_TRBD1_TRBJ2-7_TGTGCCAGCGGGGGACAGGGGAAGCAGTACTTC	3;Cluster2:2;Cluster1:1	3.05192	2.86575	2.01624	0.970122	0	0	0	0	0.924736	0.106441	0	0	0.186993	0	0.64462	0.462893	-0.233583
P2	AATCGGTTCCCAAGTA-1;ACGGAGACAGCCAATT-1;GCAGTTACAGACACTT-1	TCR367	3	TRAV21_None_TRAJ33_TGTGCTGTGAACGAGAAAGACTATCAGTTAATCTGG-TRBV25-1_None_TRBJ2-3_TGTGCCAGCAGTCGACGTTCCACAGATACGCAGTATTTT	3;Cluster2:2;Cluster4:1	3.0826	3.05808	2.12897	0.704224	0.905874	0.772563	0.884582	0	0.576394	0	0.326614	0	1.72176	0	0.914461	2.67322	0.189815
P2	AATCCAGGTAAGCACG-1;CGATGGCAGATCGATA-1;CTTACCGCAGTCCTTC-1	TCR368	3	TRAV8-6_None_TRAJ52_TGTGCCCTCTTGAATGCTGGTGGTACTAGCTATGGAAAGCTGACATTT-TRBV6-1_TRBD1_TRBJ1-5_TGTGCCAGCAGGTGGACAGGGGATAGCAATCAGCCCCAGCATTTT	3;Cluster6:2;Cluster4:1	2.87931	3.03197	2.19736	0	3.36433	2.4551	0.774545	0	0.294346	0	2.61819	0	2.10685	0	0	2.31136	0.415629
P2	AAGCCGCAGGGTGTTG-1;AGGCCACCAGCCAGAA-1;ACGCCAGTCTAACGGT-1	TCR369	3	TRAV12-1_None_TRAJ22_TGTGTGGTGAACTACGCAGGTTCTGCAAGGCAACTGACCTTT-TRBV6-5_TRBD1_TRBJ2-1_TGTGCCAGCAACCCGGGACAGGGGGGTGAGCAGTTCTTC	3;Cluster2:3	1.82887	3.01855	1.24511	0.905062	0	0.310085	0	0	0.556436	0	0	0	0	0	0	0.451285	-0.469349
P2	AACTTTCGTCACTGGC-1;CGCGGTATCGTTGACA-1;AGCTCCTGTACTTGAC-1	TCR370	3	TRAV6_None_TRAJ17_TGTGCTCCCTCGGGCAACAAGCTAACTTTT-TRBV7-3_TRBD2_TRBJ2-2_TGTGCCAGCTCCGAGGCGGGGACCGGGGAGCTGTTTTTT	3;Cluster4:2;Cluster3:1	3.1716	3.05636	1.61699	0.275965	3.32931	2.3545	0.370663	0	1.75867	0.275965	1.59412	0	0.605699	0	0	2.2056	0.262742
P2	AACTCCCAGGACATTA-1;CATCAAGGTCATTAGC-1;CCATGTCAGCTGTTCA-1	TCR371	3	TRAV1-2_None_TRAJ41_TGTGCTGTGAGAGATCAAACTTCCGGGTATGCACTCAACTTC-TRBV7-2_None_TRBJ2-1_TGTGCCAGCAGCTTAAGGTTAGACAATGAGCAGTTCTTC	3;Cluster2:3	2.35568	2.65163	1.84315	0.863036	0	0	0	0	0.635052	0	0	0	0.324874	0	0	0.899581	-0.202083
P2	AACGTTGAGACATAAC-1;ATCACGATCACAATGC-1;CGGCTAGTCTCGCTTG-1	TCR372	3	TRAV12-1_None_TRAJ9_TGTGTGGTTTATACTGGAGGCTTCAAAACTATCTTT-TRBV20-1_TRBD1_TRBJ2-2_TGCAGTGCTAGTCTGCGGGGGAAAAGGGGGACCGGGGAGCTGTTTTTT	3;Cluster4:3	3.48913	3.13322	2.16735	0	3.28659	1.87282	1.93602	0.564623	0.904386	0.38982	1.99103	0	1.33964	0	0	2.77998	0.672017
P2	AACCGCGGTAAGTTCC-1;CAGCTAAGTCTGCCAG-1;GATCGATTCCGAACGC-1	TCR373	3	TRAV1-2_None_TRAJ15_TGTGCTGTGAGAAAGGCAGGAACTGCTCTGATCTTT-TRBV4-2_TRBD2_TRBJ2-7_TGTGCCAGCAGCCAAGATCACGGGGGACCCTACGAGCAGTACTTC	3;Cluster4:3	3.25699	3.12983	2.20427	0	3.04033	2.36161	0.326147	0	1.17661	0.465146	0.335073	0	1.54738	0	0	2.43529	0.219513
P2	AAACGGGTCTTACCGC-1;CTACACCGTTTGACAC-1;GTTACAGAGTTAGGTA-1	TCR374	3	TRAV13-1_None_TRAJ10_TGTGCAGCAAGTATAAGTGCGGGAGGAGGAAACAAACTCACCTTT-TRBV20-1_None_TRBJ1-6_TGCAGTGCTAGTTCGGGTAATTCACCCCTCCACTTT	3;Cluster1:2;Cluster3:1	3.27598	3.22978	2.03834	0.727217	0	0	0.314905	0	2.00069	0	1.23643	0	0	0	0.395577	1.30254	-0.0443146
P2	AAACGGGAGGCTAGAC-1;CACTCCAAGAGTCGGT-1;GTGAAGGTCATTCACT-1	TCR375	3	TRAV13-2_None_TRAJ54_TGTGCAGAGAACCTCCAGGGAGCCCAGAAGCTGGTATTT-TRBV28_TRBD1_TRBJ2-5_TGTGCCAGCAGTTTAGTGACAGGGGTAAAAGAGACCCAGTACTTC	3;Cluster1:3	3.55036	3.0523	2.20708	0.838294	0	0	0	0	1.01943	0.330172	1.24799	0	1.54441	0	0	3.91764	0.370479
P2	TTTGCGCCAGGGTTAG-1;GAATAAGTCAAACGGG-1	TCR376	2	TRAV2_None_TRAJ4_TGTGCTGTCCTTTTTTCTGGTGGCTACAATAAGCTGATTTTT-TRBV7-8_TRBD2_TRBJ2-5_TGTGCCAGCAGCTCCTCGGGACTAGCGGTTTTGGGGGAGACCCAGTACTTC	2;Cluster2:2	3.06283	2.80492	2.05853	0.768461	0.299015	0	0	0	1.43352	0.299015	0	0	1.32723	0	0	2.27737	0.0438608
P2	TTTCCTCAGGGTCGAT-1;GATGAAATCATCATTC-1	TCR377	2	TRAV9-2_None_TRAJ57_TGTGCTCATTCTCAGGGCGGATCTGAAAAGCTGGTCTTT-TRBV20-1_TRBD2_TRBJ2-7_TGCAGTGCTGTCCCCACCGGAGGGGGAGTCTACGAGCAGTACTTC	2;Cluster2:2	2.85048	3.05445	1.70797	0.44704	0	0	0	0	1.06811	0	0.44704	0	0.835924	0	0	1.7395	-0.0868185
P2	TTTATGCAGGGAGTAA-1;GGAGCAAGTACCTACA-1	TCR378	2	TRAV8-3_None_TRAJ23_TGTGCTGTGGGGGGTTCCCATAACCAGGGAGGAAAGCTTATCTTC-TRBV7-8_TRBD2_TRBJ1-2_TGTGCCAGCAGCTTAGCAGGGGGAGGCCATGGCTACACCTTC	2;Cluster2:2	2.49004	2.69561	1.49466	0	0	0	0	0	0.908603	0	0	0	0	0	0	0.62984	-0.278194
P2	TTGTAGGGTAGGCATG-1;CCAGCGATCCAGAAGG-1	TCR379	2	TRAV12-2_None_TRAJ54_TGTGCCGTTTTAATTCAGGGAGCCCAGAAGCTGGTATTT-TRBV4-2_None_TRBJ2-1_TGTGCCAGCAGCCAAGACGTCGGCGGTGAGCAGTTCTTC	2;Cluster2:2	2.60276	3.22563	1.55556	0.48178	0	0	0.804559	0	1.03095	0	0	0	2.3851	0	0.804559	3.11876	0.318387
P2	TTGCCGTGTTTGACTG-1;GCTGCGATCTGCGGCA-1	TCR380	2	TRAV12-2_None_TRAJ40_TGTGCCGTGAAAGCCTCAGGAACCTACAAATACATCTTT-TRBV29-1_TRBD2_TRBJ1-1_TGCAGCGTTGAGTCACAGGGGAGGGGGCACACTGAAGCTTTCTTT	2;Cluster2:2	2.52886	2.65415	1.80178	0.847516	0	0	0	0	0.33555	0	0.676519	0	1.09511	0	0	2.2269	-0.0499435
P2	TTGCCGTGTTGTCGCG-1;ACTTGTTTCCGAACGC-1	TCR381	2	TRAV9-2_None_TRAJ54_TGTGCTCTGAGCCCCCTCGGGGGGCAGGGAGCCCAGAAGCTGGTATTT-TRBV24-1_TRBD1_TRBJ1-1_TGTGCCACCAGTGACCCCGGACAGTCGAACACTGAAGCTTTCTTT	2;Cluster7:1;Cluster2:1	3.22548	2.6617	2.08011	1.18889	0	0	0	0	1.34756	0	0	0	0.442228	0	0	3.33788	0.111187
P2	TTCTACAAGCCGATTT-1;GGGATGATCTCTGTCG-1	TCR382	2	TRAV8-6_None_TRAJ7_TGTGCTGTGAGCCCCTATGGGAACAACAGACTCGCTTTT-TRBV7-2_None_TRBJ2-7_TGTGCCAGCAGCTTGAAACACGAGCAGTACTTC	2;Cluster5:1;Cluster1:1	2.46079	2.86854	1.30246	0.902774	0.695311	0.348017	0	0	0.885129	1.08818	0.203696	0	0.935877	0	1.28514	0.398014	-0.0097043
P2	TTCGGTCTCTTGACGA-1;AGAGCTTAGTCCAGGA-1	TCR383	2	TRAV24_None_TRAJ9_TGTGCCCATTTAAATACTGGAGGCTTCAAAACTATCTTT-TRBV7-8_TRBD1_TRBJ2-5_TGTGCCAGCAGAAAGACAGGAGACCAAGAGACCCAGTACTTC	2;Cluster2:2	2.60096	2.9568	1.66645	0.343355	0.386326	0	0	0	0.931336	0	0	0	0.729681	0	0.601637	1.4507	-0.111127
P2	TTCGAAGGTTTAGCTG-1;ACGAGCCCACGCTTTC-1	TCR384	2	TRAV27_None_TRAJ43_TGTGCAGGAGTGGGGGACATGCGCTTT-TRBV9_TRBD1_TRBJ2-1_TGTGCCAGCAGCGTAGGGGGGGGTGGTTACAATGAGCAGTTCTTC	2;Cluster3:2	1.72125	2.70469	1.66995	0	2.44632	2.19264	0	0	0	0.780061	0	0	0	0	0	0	-0.356581
P2	TTAGTTCTCTGAAAGA-1;GCCAAATAGGGTTCCC-1	TCR385	2	TRAV12-2_None_TRAJ9_TGTGCCGTGAGGGGTGGAGGCTTCAAAACTATCTTT-TRBV19_TRBD2_TRBJ1-6_TGTGCCAGTTCCGGGACTCCGAATTCACCCCTCCACTTT	2;Cluster2:2	2.24726	2.25702	2.25878	1.12235	0	0	0	0	0.463645	0	0	0	0	0	0.463645	0.463645	-0.312551
P2	TGTGTTTCAAAGTGCG-1;TCGCGAGGTGCAACTT-1	TCR386	2	TRAV41_None_TRAJ48_TGTGCTGTCCACCCCTTTGGAAATGAGAAATTAACCTTT-TRBV6-3_TRBD1_TRBJ2-3_TGTGCCAGCAGCCCAAATTACAGGGGCCTTCGCACAGATACGCAGTATTTT	2;Cluster2:2	2.59599	2.99148	1.63276	0	0	0	0.575924	0	1.1338	0	0	0	1.66514	0	0.542273	1.92571	0.145076
P2	TGGTTCCTCTTTACAC-1;GAACGGAGTAAATACG-1	TCR387	2	TRAV8-4_None_TRAJ49_TGTGCTGTAGCCGGTAACCAGTTCTATTTT-TRBV24-1_TRBD1_TRBJ2-1_TGTGCCACCAGTGCCCTTGCTGACAGAACGGACAATGAGCAGTTCTTC	2;Cluster5:1;Cluster1:1	3.17223	2.86542	1.70987	0.509831	2.33266	2.26824	0	0	0.580279	0.122287	1.00594	0	0.696962	0	0.220466	2.53006	0.00804844
P2	TGGCCAGCAGACGCCT-1;ACGAGCCGTATCACCA-1	TCR388	2	TRAV5_None_TRAJ39_TGTGCAGAGCATAATGCAGGCAACATGCTCACCTTT-TRBV18_TRBD1_TRBJ2-4_TGTGCCAGCTCACCAACGACGGGGTCGGTGGCCAAAAACATTCAGTACTTC	2;Cluster2:1;Cluster1:1	2.20381	2.55215	1.7797	0.185769	0.427185	0.5893	0	0	1.28604	0.427185	0	0	0	0	0.389266	0.711524	-0.219424
P2	TGCTACCCAGTATCTG-1;AGGGATGGTGCGATAG-1	TCR389	2	TRAV12-3_None_TRAJ33_TGTGCAATGAAGTCGGGAAGCAACTATCAGTTAATCTGG-TRBV24-1_TRBD1_TRBJ2-1_TGTGCCACCAGTGCCCTTGCTGACAGAACGGACAATGAGCAGTTCTTC	2;Cluster5:1;Cluster1:1	2.65226	2.41771	1.59515	0.425467	0.804288	0.702265	0	0	0.134005	0.326705	0.952303	0	0.239582	0	0	1.29006	-0.194546
P2	TGCCCTAAGAGACGAA-1;GCGCCAAAGCGTGAGT-1	TCR390	2	TRAV12-1_None_TRAJ8_TGTGTGGTGAACAAGAACACAGGCTTTCAGAAACTTGTATTT-TRBV29-1_TRBD1_TRBJ2-1_TGCAGCGTCACACCGGGACAGGGAGGCCATGAGCAGTTCTTC	2;Cluster6:2	2.96075	2.84599	1.34003	0	2.73889	1.59359	0.291216	0	0.540144	0.291216	2.54795	0.79989	1.7993	0	0	3.93909	0.531023
P2	TGAGCCGTCGAACGGA-1;CTTGGCTCATGATCCA-1	TCR391	2	TRAV20_None_TRAJ30_TGTGCTGTGCAGGACCTAGGGGATGACAAGATCATCTTT-TRBV4-1_TRBD2_TRBJ1-4_TGCGCCAGCAGCCAAGAGGGTAGCGGGGGAAAACTGTTTTTT	2;Cluster3:1;Cluster2:1	2.25193	2.92891	1.39128	0	0	0	0	0	1.27167	0	0	0	0.443652	0	0	2.27544	-0.0688483
P2	TGAGCATGTATCACCA-1;TTCGGTCCAATGTTGC-1	TCR392	2	TRAV13-1_None_TRAJ49_TGTGCAGCAATCGTGCTCGTCACGAACACCGGTAACCAGTTCTATTTT-TRBV28_TRBD1_TRBJ1-5_TGTGCCAGCAGTTTATTCGGGACAGGTAACAATCAGCCCCAGCATTTT	2;Cluster4:1;Cluster2:1	2.98621	2.98715	2.40176	0	2.72157	0.867493	0	0	0.899229	0	1.15473	0	0.92311	0	0	3.21517	0.19829
P2	TGACAACCACCGAAAG-1;ACAGCCGTCTACCAGA-1	TCR393	2	TRAV12-1_None_TRAJ15_TGTGTGGTGAACCAGGCAGGAACTGCTCTGATCTTT-TRBV2_TRBD1_TRBJ1-5_TGTGCCAGCAGGCTGGGGACAGCACAATATCAGCCCCAGCATTTT	2;Cluster4:2	2.86165	3.06873	1.55623	0	2.86754	3.24806	0	0	0.517753	0	1.26288	0	1.80121	0	0	2.87722	0.20105
P2	TGACAACAGACCTAGG-1;GATGAGGCAGCTGCTG-1	TCR394	2	TRAV13-1_None_TRAJ4_TGTGCAGCAAGTCATTCTGGTGGCTACAATAAGCTGATTTTT-TRBV3-1_TRBD2_TRBJ1-1_TGTGCCAGCAGCCACGGGGAGACGGGAGCTTTCTTT	2;Cluster5:1;Cluster2:1	2.78123	3.01035	2.11712	0.370247	1.03064	0.815956	0.300167	0	0.121176	0	0.621816	0	0.746136	0	0	2.70798	-0.0231646
P2	TCTTCGGCACGGTTTA-1;CAACCAAAGAGTACAT-1	TCR395	2	TRAV3_None_TRAJ36_TGTGCTTCCGAAACTGGGGCAAACAACCTCTTCTTT-TRBV7-2_None_TRBJ2-7_TGTGCCAGCAGCTTGAAACACGAGCAGTACTTC	2;Cluster1:2	2.95069	2.80988	1.45471	0.234113	2.14593	1.40032	0	0	1.49725	0	0	0	0.85292	0	1.14998	0.717906	-0.0785269
P2	TCTTCGGCAATCTACG-1;CGTAGGCTCCCAAGAT-1	TCR396	2	TRAV16_None_TRAJ21_TGTGCTCTAAAAAGGGAGCACAACTTCAACAAATTTTACTTT-TRBV3-1_TRBD1_TRBJ1-4_TGTGCCAGCAGCCCTGTACAGGGGATGGATGAAAAACTGTTTTTT	2;Cluster6:1;Cluster5:1	2.9644	2.63872	1.49049	0	3.00313	2.64432	0.514191	0	0.683874	0.317963	2.33714	0.258805	1.20454	0	0.258805	2.06858	0.258406
P2	TCTTCGGAGGGATCTG-1;GACGGCTGTCAACTGT-1	TCR397	2	TRAV9-2_None_TRAJ54_TGTGCTCTGGGGGGGGGAGCCCAGAAGCTGGTATTT-TRBV20-1_TRBD2_TRBJ2-3_TGCAGTGCTAGAGATTGGGTGGGGACTAGCGGAAGCACAGATACGCAGTATTTT	2;Cluster2:2	2.6268	2.93358	2.10599	0.96183	0	0	0	0	0.96183	0	0	0	2.1941	0	0.682846	2.79523	0.164866
P2	TCTGGAAGTGCAGGTA-1;TTAGGCACATTCGACA-1	TCR398	2	TRAV41_None_TRAJ57_TGTGCTGCCTGGCTAACTCAGGGCGGATCTGAAAAGCTGGTCTTT-TRBV6-6_TRBD1_TRBJ2-2_TGTGCCAGCAGCGGGGCAGCGCGGGAGCTGTTTTTT	2;Cluster1:2	2.74724	2.82126	1.73068	0.791375	0	0.301186	0.490189	0	0.373417	0.373417	0	0	0.793195	0	0.521974	2.5162	0.00802392
P2	TCTGAGACACGAGGTA-1;CCATGTCAGCTCTCGG-1	TCR399	2	TRAV4_None_TRAJ13_TGCCTCTATTCTTCTGGGGGTTACCAGAAAGTTACCTTT-TRBV6-5_TRBD1_TRBJ2-3_TGTGCCAGCAGTAGACAGGCGAAAGATAGGCAGTATTTT	2;Cluster2:1;Cluster1:1	1.52281	3.03585	1.44794	0.431575	0	0	1.2198	0.411926	0.431575	0.634673	0	0	0	0	0.411926	1.87566	0.0266356
P2	TCTATTGCACCGAAAG-1;TTCGAAGTCACAAACC-1	TCR400	2	TRAV9-2_None_TRAJ42_TGTGCTCTGAGAGAAGGTGGAGGAAGCCAAGGAAATCTCATCTTT-TRBV20-1_TRBD1_TRBJ1-5_TGCAGTGCTGCAGGGGCGGTTCAGCCCCAGCATTTT	2;Cluster2:2	2.01012	2.33586	0.890151	0.359831	0	0	0	0	0.359831	0	0	0	0	0	0	0.359831	-0.409108
P2	TCTATTGAGCTACCTA-1;AGAATAGAGCCTTGAT-1	TCR401	2	TRAV20_None_TRAJ13_TGTGCTGTGCAGGCCAGGTCTGGGGGTTACCAGAAAGTTACCTTT-TRBV12-3_TRBD1_TRBJ2-5_TGTGCCAGCAGTCCAATTGGACAGGGAGAGACCCAGTACTTC	2;Cluster2:2	2.56748	2.66977	1.71275	0.99149	0	0	0	0	1.31593	0	0.357469	0	0.979422	0	0.979422	1.05863	0.0132715
P2	TCGGTAAAGAGTGAGA-1;ACGAGGAAGCATGGCA-1	TCR402	2	TRAV1-2_None_TRAJ6_TGTGCTGTGAGCCTAGTGGGAGGAAGCTACATACCTACATTT-TRBV20-1_TRBD2_TRBJ1-5_TGCAGTGCCCTACTCCCGGTGGGGTCGGGCAATCAGCCCCAGCATTTT	2;Cluster6:2	3.11802	2.81974	1.74412	0	3.10786	2.67499	0.525734	0	2.23048	0.525734	2.38546	1.06475	1.46496	0	1.77067	3.11568	0.860769
P2	TCGCGAGTCCTTTCTC-1;CTAGCCTAGTGTTAGA-1	TCR403	2	TRAV29DV5_None_TRAJ40_TGTGCAGCAAGGGGTTCAGGAACCTACAAATACATCTTT-TRBV20-1_TRBD1_TRBJ1-5_TGCAGTGCTAGAATAGGGGACAGGGGCTTCGATCAGCCCCAGCATTTT	2;Cluster2:2	1.93599	2.92581	2.00529	1.58406	0	0	0	0	0.536508	0	0	0	1.71313	0	0.759007	1.71313	0.0484898
P2	TCGCGAGAGCTAGGCA-1;AACTCCCCACCAGTTA-1	TCR404	2	TRAV29DV5_None_TRAJ54_TGTGCAGCAAGCGCGGTTCAGGGAGCCCAGAAGCTGGTATTT-TRBV11-2_TRBD1_TRBJ1-4_TGTGCCAGCAGCTCGACAGTATATAATGAAAAACTGTTTTTT	2;Cluster1:2	3.31954	3.02384	0.89703	1.08906	0	0	0.425871	0	0.425871	0	0.870038	0	0	0	0.425871	0.652468	-0.173862
P2	TCGAGGCGTTTGGGCC-1;GTTCATTAGAGACTTA-1	TCR405	2	TRAV14DV4_None_TRAJ52_TGTGCAATGAGAGAGGGTAATGCTGGTGGTACTAGCTATGGAAAGCTGACATTT-TRBV4-3_None_TRBJ2-7_TGCGCCAGCAGCCAAGAACGCTTTAACCCCTCCTACGAGCAGTACTTC	2;Cluster4:2	2.57668	3.33731	2.00539	0	3.33614	2.25877	1.83332	0	0.597188	0.597188	2.2313	0	2.13316	0	0	2.87116	0.593003
P2	TCGAGGCAGCCCAACC-1;TTGAACGAGTCCATAC-1	TCR406	2	TRAV10_None_TRAJ20_TGTGTGGTGAGCGTCATGAGCGACTACAAGCTCAGCTTT-TRBV7-9_TRBD1_TRBJ1-1_TGTGCCAGCAGTTTACAGGGCGACACTGAAGCTTTCTTT	2;Cluster2:2	2.3229	2.84034	0.849542	0.45607	0	0	0	0	0.849542	0	0	0	0	0	1.14818	0.777743	-0.188275
P2	TCCACACTCCGTTGCT-1;GAAGCAGCACAACGTT-1	TCR407	2	TRAV12-3_None_TRAJ7_TGTGCAATGAGCTCCTTCTATGGGAACAACAGACTCGCTTTT-TRBV6-1_None_TRBJ2-2_TGTGCCAGCAGTGTTGGCACCGGGGAGCTGTTTTTT	2;Cluster4:1;Cluster1:1	3.09509	3.10674	2.04112	0.347652	2.30698	1.86686	1.26485	0	1.48573	0.201268	1.60922	0	1.35282	0	1.70118	3.11678	0.555265
P2	TCATTTGTCCACGTTC-1;CCTCTGAAGAAACCGC-1	TCR408	2	TRAV8-1_None_TRAJ40_TGTGCCGCCCGTCCCTCAGGAACCTACAAATACATCTTT-TRBV12-4_None_TRBJ2-7_TGTGCCAGCAGCCAAGGATCCTACGAGCAGTACTTC	2;Cluster1:2	3.01556	3.13342	1.56205	0.363962	0	0	0.572359	0	0.729789	0.363962	0.363962	0	0.363962	0	0.851633	2.04908	0.0774456
P2	TCATTTGGTGTGCGTC-1;GAAACTCTCTTGTCAT-1	TCR409	2	TRAV5_None_TRAJ16_TGTGCAGAGATTCCAATTTCAGATGGCCAGAAGCTGCTCTTT-TRBV7-9_TRBD1_TRBJ1-1_TGTGCCAGCAGCTCCCCCCGACAGGGAAGAATGAACACTGAAGCTTTCTTT	2;Cluster3:2	2.44991	2.83959	1.61717	0	2.45917	2.3785	0	0	1.12126	0	0.474142	0	0.995654	0	0	0.713065	-0.129977
P2	TCATTACAGTGATCGG-1;TGGCGCATCATAAAGG-1	TCR410	2	TRAV9-2_None_TRAJ26_TGTGCTCTGAGTGATGAGGATAACTATGGTCAGAATTTTGTCTTT-TRBV10-3_TRBD1_TRBJ1-6_TGTGCCATCAGTGGGGGCGTGAGATCACCCCTCCACTTT	2;Cluster5:1;Cluster2:1	2.11007	2.4144	0.881452	0.801509	0.790163	0.38435	0	0	0	0	0.466596	0	0.38435	0	0	1.56401	-0.271775
P2	TCAGGATTCGGTTCGG-1;TGGTTCCCATCCAACA-1	TCR411	2	TRAV8-3_None_TRAJ39_TGTGCTGTGGGGGTCCCGGGGAATGCAGGCAACATGCTCACCTTT-TRBV9_TRBD1_TRBJ2-2_TGTGCCAGCAGCATCTCATGGGGAAACACCGGGGAGCTGTTTTTT	2;Cluster2:1;Cluster1:1	3.20894	2.75259	1.68635	1.2091	0	0	0.504041	0	1.45495	0	1.90052	0	0.749888	0	1.49059	2.32174	0.392575
P2	TCAGGATGTGATGATA-1;TTGAACGCAGTAACGG-1	TCR412	2	TRAV14DV4_None_TRAJ54_TGTGCAATGAGAGATCTTCAGGGAGCCCAGAAGCTGGTATTT-TRBV7-9_None_TRBJ2-3_TGTGCCAGCAGCTCTAGACTTAAAGCAGATACGCAGTATTTT	2;Cluster3:2	2.44263	2.68898	1.61374	0	2.78074	2.6235	0	0	1.52783	0.388027	0	0	0.424374	0.424374	0	0.812401	-0.10135
P2	TCAGCAAAGACAGACC-1;GGAATAAGTGCTCTTC-1	TCR413	2	TRAV12-1_None_TRAJ10_TGTGTGGTGAACGAGTTCACGGGAGGAGGAAACAAACTCACCTTT-TRBV24-1_TRBD1_TRBJ2-1_TGTGCCACCAGTGCCCTTGCTGACAGAACGGACAATGAGCAGTTCTTC	2;Cluster5:2	2.81666	2.80779	1.55654	0.545389	2.18508	2.18042	0.796208	0	0.935079	0.346072	1.35521	0	0.600878	0	0.346072	1.18774	0.0363434
P2	TCAGATGTCACATGCA-1;CATTCGCAGTGAATTG-1	TCR414	2	TRAV13-1_None_TRAJ11_TGTGCAGCGTATTCAGGATACAGCACCCTCACCTTT-TRBV29-1_TRBD1_TRBJ2-1_TGCAGCGTTGAATCACCTTTTTCCGGGACAGGGAGTTACAATGAGCAGTTCTTC	2;Cluster3:2	1.5635	2.14491	0.931066	0	2.42447	2.31253	0	0	0.454782	0.476284	0	0	0	0	0	0.931066	-0.280746
P2	TCACGAAGTACTCGCG-1;TGAGAGGGTACGACCC-1	TCR415	2	TRAV3_None_TRAJ34_TGTGCTGTGAGAGTCATCACCGACAAGCTCATCTTT-TRBV5-4_TRBD2_TRBJ1-4_TGTGCCAGCAGCCTCCGGAAGACTAATGAAAAACTGTTTTTT	2;Cluster6:2	2.94372	2.92935	1.68454	0	3.02418	2.01884	0.407069	0	1.31753	0	2.76249	1.59676	1.72157	0	0.689087	2.79576	0.694681
P2	TCAATCTGTTGAACTC-1;GTTCTCGTCGGTTCGG-1	TCR416	2	TRAV21_None_TRAJ57_TGTGCTGTGTTACTGGAGGGCGGATCTGAAAAGCTGGTCTTT-TRBV9_TRBD1_TRBJ1-5_TGTGCCAGCAGCAGTGGGCCGGCCCCGGGGCAGCCCCAGCATTTT	2;Cluster4:2	3.46924	3.32618	2.08369	0	2.89241	1.80257	0.756128	0	1.64066	0	1.70431	0	1.3973	0	0	2.56938	0.323077
P2	TAGGCATCATATGCTG-1;GAACGGAAGAAGGTGA-1	TCR417	2	TRAV13-2_None_TRAJ49_TGTGCAGAGAAACCACGCACCGGTAACCAGTTCTATTTT-TRBV9_TRBD1_TRBJ2-1_TGTGCCAGCAGGGGGACCGGGGATGAGCAGTTCTTC	2;Cluster5:1;Cluster1:1	3.22046	2.90831	1.96441	0.765211	1.79371	1.16647	0.294071	0	0.717847	0	1.49706	0	1.59766	0.478002	0.294071	1.42166	0.128749
P2	TAGACCATCAGAGCTT-1;CGCTTCACAATCCAAC-1	TCR418	2	TRAV26-1_None_TRAJ8_TGCATCGTCATGCGTTGGACAGGCTTTCAGAAACTTGTATTT-TRBV27_TRBD1_TRBJ2-2_TGTGCCAGCAGTCCAGAGAGTCAGGGTACCGGGGAGCTGTTTTTT	2;Cluster1:2	3.53813	2.91228	2.13872	0.795827	0.70784	0.511666	0	0	1.31592	0	1.4698	0	1.23277	0	0	2.71623	0.18411
P2	TACTTGTCACAACGTT-1;GCGCAGTTCGTTTGCC-1	TCR419	2	TRAV12-1_None_TRAJ20_TGTGTGGTGAAAAAAGGCGACTACAAGCTCAGCTTT-TRBV3-1_TRBD2_TRBJ2-3_TGTGCCAGCAGCCAAGTCGGGACTAGCGGACGCACAGATACGCAGTATTTT	2;Cluster2:2	2.42084	2.48977	1.86111	0.64246	0	0	0	0	0	0	0	0	0	0	0	0	-0.450378
P2	TACTTACGTCATATCG-1;CAGCTGGGTATCAGTC-1	TCR420	2	TRAV13-1_None_TRAJ3_TGTGCAGCAAGGTCTGACAGCAGTGCTTCCAAGATAATCTTT-TRBV20-1_TRBD2_TRBJ2-5_TGCAGTGCTATAGTACGGACTGAGACCCAGTACTTC	2;Cluster2:2	1.57448	2.8025	1.82336	0.404081	0	0	0	0	0.442103	0	0	0	0	0	0	0.893802	-0.327193
P2	TACGGTAGTGCGCTTG-1;TTAGGCAGTAAGTGTA-1	TCR421	2	TRAV4_None_TRAJ40_TGCCTCGTGGGCAACTCAGGAACCTACAAATACATCTTT-TRBV6-6_TRBD1_TRBJ1-1_TGTGCCAGCAGTTCGGGACAGGGAGATTTGAACACTGAAGCTTTCTTT	2;Cluster2:2	1.66969	3.23718	0.904169	0.904169	0	0.590142	0	0	0.590142	0	0	0	0	0	0.590142	0.590142	-0.267803
P2	TAAGTGCAGCCACGCT-1;ATGAGGGAGGACTGGT-1	TCR422	2	TRAV8-2_None_TRAJ9_TGTGTTGTGAGTGATAATACTGGAGGCTTCAAAACTATCTTT-TRBV24-1_TRBD1_TRBJ2-1_TGTGCCACCAGTGCCCTTGCTGACAGAACGGACAATGAGCAGTTCTTC	2;Cluster5:1;Cluster1:1	3.05213	2.96093	1.91829	1.02278	1.64927	1.11327	1.0303	0	0.77284	0.648387	1.19627	0	0.884353	0	0	2.08369	0.161941
P2	TAAACCGTCGGTGTTA-1;GTTTCTACAATGGAAT-1	TCR423	2	TRAV21_None_TRAJ57_TGTGCTGTGTTACTGGAGGGCGGATCTGAAAAGCTGGTCTTT-TRBV4-1_TRBD2_TRBJ1-5_TGCGCCAGCAGCCAAGATGGCGGGAATCAGCCCCAGCATTTT	2;Cluster3:1;Cluster1:1	2.54711	2.82983	1.13549	0.359143	2.30442	1.775	0.359143	0	0.359143	0.211147	1.22829	0	0.892216	0	0.211147	1.42098	-0.0229799
P2	GTTCTCGTCCCAGGTG-1;GTGCTTCGTCTCTCGT-1	TCR424	2	TRAV3_None_TRAJ21_TGTGCTGCCCTCCCTAGGATCAACAAATTTTACTTT-TRBV20-1_TRBD1_TRBJ2-3_TGCAGTGCTGACGGGGGGGACAGGGCCACAGATACGCAGTATTTT	2;Cluster2:1;Cluster1:1	2.56914	2.84796	1.75324	0.736844	1.34831	1.05301	0	0	0.612644	0	0.612644	0	0.394813	0	1.0089	0.394813	-0.144799
P2	GTTACAGCAATAGCAA-1;AAAGTAGTCACTGGGC-1	TCR425	2	TRAV19_None_TRAJ40_TGTGCTCTGAGGTCACCGAAGCGCACCTCAGGAACCTACAAATACATCTTT-TRBV6-3_TRBD2_TRBJ2-7_TGTGCTACGACTAGCGGGAGTTACGAGCAGTACTTC	2;Cluster3:2	2.95104	2.63097	1.54681	0	2.36193	2.79665	0	0	0.330148	0	0.527284	0	0	0	0	1.25172	-0.255933
P2	GTGGGTCCATCCTAGA-1;AAGGAGCGTGTGCCTG-1	TCR426	2	TRAV13-1_None_TRAJ10_TGTGCAGCACAGGGGGGAGGAGGAAACAAACTCACCTTT-TRBV20-1_TRBD1_TRBJ1-5_TGCAGTGCTAGCCGCCCCCAGGGGGGAAATCAGCCCCAGCATTTT	2;Cluster3:1;Cluster2:1	2.49547	3.2121	1.25908	0	1.20022	0	0.550241	0	0.550241	0.674224	0	0	0.805841	0	0	1.95799	0.0343397
P2	GTGCTTCGTGTAAGTA-1;TCAGGTACATCTCGCT-1	TCR427	2	TRAV36DV7_None_TRAJ34_TGTGCTGTGGAGGCTGGGAACACCGACAAGCTCATCTTT-TRBV10-2_TRBD2_TRBJ2-7_TGCGCCACCGGGGACCCACCCCAATACGAGCAGTACTTC	2;Cluster2:1;Cluster1:1	3.23548	3.0642	2.45647	1.08067	0	0	0	0	1.22433	0	0	0	0	0	0	0	-0.347046
P2	GTGCGGTGTTACTGAC-1;GGCGTGTTCCACGCAG-1	TCR428	2	TRAV29DV5_None_TRAJ40_TGTGCAGCAAGAGAGGTTACCTCAGGAACCTACAAATACATCTTT-TRBV28_TRBD2_TRBJ2-5_TGTGCCAGCAGTTTAGCCAGGCGAGAGAGGGAGACCCAGTACTTC	2;Cluster4:2	2.89683	3.00664	1.29951	0.231072	2.51345	1.44968	0.45108	0.220007	0.971782	0.45108	2.08296	0	1.54704	0	0.508054	3.53044	0.478358
P2	GTGCAGCTCCTTCAAT-1;TGAGCCGCACACATGT-1	TCR429	2	TRAV8-2_None_TRAJ49_TGTGTTGTGAGTGATAGGGACACCGGTAACCAGTTCTATTTT-TRBV30_None_TRBJ1-1_TGTGCCTGGAGGGTGTGGGTTGAAGCTTTCTTT	2;Cluster2:1;Cluster1:1	3.08782	3.06919	2.03459	0	1.46739	0.689328	0	0.277629	0.610329	0	1.21652	0	0.912011	0	1.10775	1.44047	0.0637286
P2	GTGAAGGCAATGTAAG-1;GGACAAGTCCGCGGTA-1	TCR430	2	TRAV17_None_TRAJ57_TGTGCTACGGACGCCCAGGGCGGATCTGAAAAGCTGGTCTTT-TRBV10-3_TRBD1_TRBJ1-5_TGTGCCATCTCTGTGACAGGCCAAGTTGGGAATCAGCCCCAGCATTTT	2;Cluster2:2	2.16434	2.77359	1.69727	0	0.412718	0	0	0	0.412718	0	0	0	0	0	0	1.1503	-0.285163
P2	GTCTTCGTCAACGGGA-1;GTCGTAAAGAGCCTAG-1	TCR431	2	TRAV12-1_None_TRAJ9_TGTGTGGTGAAAGGGCGGGATACTGGAGGCTTCAAAACTATCTTT-TRBV28_TRBD1_TRBJ1-4_TGTGCCAGCCACACAGGCGGTAATGAAAAACTGTTTTTT	2;Cluster2:2	2.63313	3.07256	2.71214	0.469541	0	0	0.86785	0	0	0	0	0	1.1634	0	0.458716	2.7307	0.0327489
P2	GTCACAATCGGCGGTT-1;TGGCGCATCGAATGCT-1	TCR432	2	TRAV1-1_None_TRAJ18_TGCGTCGGAGGGAGCTCAACCCTGGGGAGGCTATACTTT-TRBV6-3_TRBD1_TRBJ2-7_TGTGCCAGCAGACCCAAGGACAGGGTCTACGAGCAGTACTTC	2;Cluster3:2	2.74038	2.81285	1.72753	0	2.85877	1.60144	0	0	0	0	0.558541	0	0	0	0	0	-0.357073
P2	GTCACAATCATATCGG-1;GCAGCCAGTTCAGCGC-1	TCR433	2	TRAV2_None_TRAJ18_TGTGCTGTGGAAAGAGGCTCAACCCTGGGGAGGCTATACTTT-TRBV4-1_TRBD2_TRBJ2-1_TGCGCCAGCAGCCAAGATCGAGTAACGGAAGAGCAGTTCTTC	2;Cluster3:2	3.20388	2.96453	1.24058	0	2.46505	2.69985	0	0	0.99086	0	0.776225	0	0	0	0	0	-0.292384
P2	GTATTCTTCCGTAGGC-1;TCAGGATAGTGGGATC-1	TCR434	2	TRAV12-2_None_TRAJ4_TGTGCCGTTTCGTTTTCTGGTGGCTACAATAAGCTGATTTTT-TRBV14_TRBD1_TRBJ1-1_TGTGCCAGCATGGGGGGATGGACTGAAGCTTTCTTT	2;Cluster2:2	2.43789	2.72431	1.37362	1.08738	0	0	0	0	0.334084	0	0	0	0	0	0	0.334084	-0.378885
P2	GTAGTCATCGATAGAA-1;ACACCCTCATCAGTAC-1	TCR435	2	TRAV5_None_TRAJ5_TGTGCAGAGAGTATGGGGACGGGCAGGAGAGCACTTACTTTT-TRBV6-1_TRBD1_TRBJ1-3_TGTGCCAGCAGTGAACCGGGGGACAGGGCTGGAAACACCATATATTTT	2;Cluster1:2	3.41762	3.03387	2.12008	1.05837	1.06544	0.920407	0	0	1.1466	0	0.998166	0	0.647478	0	0	1.87716	-0.0589201
P2	GTAGTCAAGCAATATG-1;TCTCTAAGTCTCCACT-1	TCR436	2	TRAV2_None_TRAJ22_TGTGCTGTGGAGGATCTAGGTTCTGCAAGGCAACTGACCTTT-TRBV4-1_None_TRBJ2-3_TGCGCCAGCAGCCAAGACAGCTCCTATGGGGCAGATACGCAGTATTTT	2;Cluster2:2	2.16326	2.69576	1.79888	0	0	0	0	0	0.598676	0	0	0	1.36851	0	0	0.520404	-0.193407
P2	GGTGCGTGTTGTGGAG-1;AGATTGCCATTGGCGC-1	TCR437	2	TRAV12-1_None_TRAJ40_TGTGTGGTGAAAGCCTCAGGAACCTACAAATACATCTTT-TRBV7-9_None_TRBJ1-1_TGTGCCAGCAGCTCCCGCCGTAGGCTGGGTGAAGCTTTCTTT	2;Cluster4:2	2.84141	2.85417	1.47177	0	3.05016	2.42227	0.486747	0	0.74312	0.486747	1.22987	0	0.882799	0	0	2.4737	0.0981709
P2	GGTGCGTGTGTGAAAT-1;CACATAGAGATTACCC-1	TCR438	2	TRAV8-6_None_TRAJ11_TGTGCTGTGAGGAGTTCAGGATACAGCACCCTCACCTTT-TRBV12-4_TRBD2_TRBJ2-1_TGTGCCAGCAGTTTCGCGACTAGCGGCGAGCAGTTCTTC	2;Cluster2:2	1.79133	2.71472	1.41969	1.57622	0	0	0.435293	0	0.435293	0	0	0	0.508448	0	0	1.69442	-0.154571
P2	GGTATTGTCCTAGAAC-1;ACGTCAAAGAACAACT-1	TCR439	2	TRAV9-2_None_TRAJ32_TGTGCTCTGAGTCAGTATGGTGGTGCTACAAACAAGCTCATCTTT-TRBV9_TRBD2_TRBJ2-1_TGTGCCAGCAGCGTAGGGGTAGGAAGCTCCTACAATGAGCAGTTCTTC	2;Cluster1:2	2.89871	3.14607	2.57069	0.892645	0	0	0	0	1.67236	0.680464	0.892645	0	0.44462	0	0	2.54571	0.153432
P2	GGGACCTGTTTGTTTC-1;ACTATCTGTCGTCTTC-1	TCR440	2	TRAV12-2_None_TRAJ28_TGTGCCGTCTACTCTGGGGCTGGGAGTTACCAACTCACTTTC-TRBV2_TRBD1_TRBJ1-4_TGTGCCAGCAGTGACAGGGACAGGGCGCTGTTTTTT	2;Cluster6:2	2.81538	2.84264	2.07121	0.721388	1.94071	1.04618	1.01327	0.231388	0.508599	0.193345	2.46877	0	2.3153	0	0	2.84784	0.463875
P2	GGCAATTTCATCACCC-1;CGGACGTGTTCTGAAC-1	TCR441	2	TRAV26-1_None_TRAJ29_TGCATCGTCAGAGGACATTCAGGAAACACACCTCTTGTCTTT-TRBV12-3_None_TRBJ1-5_TGTGCCAGCAGTTTGGGCGGCAATCAGCCCCAGCATTTT	2;Cluster2:2	2.66975	3.1453	1.20039	0	0.484604	0	0	0	0.726008	0.484604	0	0	0	0	0	0	-0.359704
P2	GGCAATTGTAGCTAAA-1;CCTTTCTTCTCTTATG-1	TCR442	2	TRAV24_None_TRAJ52_TGTGCCTTTAATGCTGGTGGTACTAGCTATGGAAAGCTGACATTT-TRBV6-6_TRBD1_TRBJ1-2_TGTGCCAGCAGTCCACAGGGGGGCTATGGCTACACCTTC	2;Cluster1:2	2.71837	2.85616	1.75774	0.572652	0.910021	0.501058	0	0	0	0.227026	0.227026	0	0.846684	0	0	1.50258	-0.228195
P2	GGCAATTAGAGTCTGG-1;GACGTGCCATCGGAAG-1	TCR443	2	TRAV8-2_None_TRAJ46_TGTGTTGTGAGTGGGAGAAGCAGCGGAGACAAGCTGACTTTT-TRBV18_TRBD1_TRBJ1-4_TGTGCCAGCTCAATCGGGTCGGGACAGGGGAATGAAAAACTGTTTTTT	2;Cluster2:1;Cluster1:1	2.72667	3.11701	1.54218	0.666412	0	0	0	0	0.875765	0	0.666412	0	0	0	0	2.31863	-0.0724518
P2	GGATGTTGTACAGACG-1;GAACATCGTCCGTTAA-1	TCR444	2	TRAV21_None_TRAJ32_TGTGCTGTGAGGAATTATGGTGGTGCTACAAACAAGCTCATCTTT-TRBV6-5_None_TRBJ1-4_TGTGCCAGCAGCCCAAACATCGCAACTAATGAAAAACTGTTTTTT	2;Cluster1:2	3.35782	3.14	2.01815	0.580381	1.98467	2.06406	0.640513	0	1.47446	0	0.74784	0.484668	1.09226	0	0.576383	3.02089	0.270914
P2	GGAGCAAGTACCGTAT-1;AGTGAGGCATCCCACT-1	TCR445	2	TRAV27_None_TRAJ26_TGTGCAGGAGAAGACTATGGTCAGAATTTTGTCTTT-TRBV12-4_TRBD1_TRBJ2-1_TGTGCCAGCAGTTTTAACAGGTATGGTGAGCAGTTCTTC	2;Cluster3:2	3.049	2.95137	1.95307	0	2.23029	1.62122	0	0	1.84026	0.911638	1.68135	0	0.639919	0	0	1.04143	0.2286
P2	GGAGCAAAGGGTTTCT-1;ATTGGTGGTAAAGTCA-1	TCR446	2	TRAV12-2_None_TRAJ20_TGTGCCGTCGTTCCTAACGACTACAAGCTCAGCTTT-TRBV18_TRBD2_TRBJ1-3_TGTGCCAGCTCACCTTCCCGAGTAGTCTCTGGAAACACCATATATTTT	2;Cluster3:1;Cluster2:1	2.25928	2.66345	2.34534	0.321121	0.321121	0	0.321121	0	0.515073	0	0	0	0	0	0.635918	0.412898	-0.300706
P2	GGAATAAGTCATTAGC-1;CTCGAAATCCTCATTA-1	TCR447	2	TRAV35_None_TRAJ39_TGTGCTGGGCATTTCAATGCAGGCAACATGCTCACCTTT-TRBV10-3_TRBD1_TRBJ1-5_TGTGCCATCAAGGCAGGGTTAGATCAGCCCCAGCATTTT	2;Cluster2:2	2.86217	2.97331	2.12717	1.3729	0	0	0.706233	0	1.2125	0	0.9169	0	2.02824	0	0.506262	1.23706	0.198333
P2	GGAATAACATCCGGGT-1;CACAGTATCTTTAGGG-1	TCR448	2	TRAV13-1_None_TRAJ49_TGTGCAGCAATCGTGCTCGTCACGAACACCGGTAACCAGTTCTATTTT-TRBV12-3_TRBD2_TRBJ2-7_TGTGCCAGCAGTTTGAGCGGGACCTCCTACGAGCAGTACTTC	2;Cluster1:2	3.12485	3.01225	1.78841	0.388365	2.57998	2.23004	0	0	0.74026	0.27104	2.04846	0.289121	1.21983	0	0.27104	2.13737	0.192819
P2	GGAAAGCTCTGTCTCG-1;GGTGCGTAGCGATATA-1	TCR449	2	TRAV13-1_None_TRAJ22_TGTGCACCCCACATTTCTTCTGGTTCTGCAAGGCAACTGACCTTT-TRBV6-3_TRBD2_TRBJ1-3_TGTGCCAGCAGTTACACCGGCGGGGCCATATATTTT	2;Cluster2:2	1.96687	2.76932	1.57939	0.340969	0	0	0	0	0	0.346399	0	0	0	0	0	0.890042	-0.361812
P2	GCTGCTTTCGGCGCAT-1;CTGCGGACATTTGCTT-1	TCR450	2	TRAV9-2_None_TRAJ34_TGTGCTCTGATTACTAACACCGACAAGCTCATCTTT-TRBV20-1_TRBD2_TRBJ2-1_TGCAGTGCTGACCTAGCGGGAGTTGGCAATGAGCAGTTCTTC	2;Cluster2:2	2.34388	2.65449	1.57229	0.909901	0	0	0.355033	0	0.862526	0	0	0	0.862526	0.355033	0	0.560554	-0.166666
P2	GCTGCAGTCTTCCTTC-1;GTAACTGGTCGACTGC-1	TCR451	2	TRAV24_None_TRAJ44_TGTGCCTTTTCCGGCACTGCCAGTAAACTCACCTTT-TRBV4-1_None_TRBJ1-5_TGCGCCAGCAGCCAAGACCAGAATAGCAATCAGCCCCAGCATTTT	2;Cluster2:1;Cluster1:1	2.56755	2.72512	1.37538	1.49029	1.23925	0.304955	0	0	1.35395	0	0.964444	0	0.824457	0	0.304955	1.20271	-0.0144201
P2	GCGCAGTTCTTGCATT-1;CCACGGAGTTCCACAA-1	TCR452	2	TRAV8-4_None_TRAJ15_TGTGCTGTGAGTGATGAGGCAGGAACTGCTCTGATCTTT-TRBV7-9_None_TRBJ1-3_TGTGCCAGCAGCTTAGAGGTTCGGACCTCTGGAAACACCATATATTTT	2;Cluster2:2	2.14467	2.97774	1.56048	1.29861	0	0	0	0	1.56048	0	0	0	0	0	0	0	-0.312868
P2	GCGACCATCAGATAAG-1;GCGCAACCAAGGCTCC-1	TCR453	2	TRAV25_None_TRAJ48_TGTGCAGGGGATCTCTTTGGAAATGAGAAATTAACCTTT-TRBV6-1_TRBD2_TRBJ2-3_TGTGCCAGCACTGCCAGGGACGGAACAGATACGCAGTATTTT	2;Cluster2:2	2.46474	3.02933	1.38352	0.776737	0	0	0.789093	0	1.48229	0	0	0	1.31306	0	1.48229	2.17261	0.26097
P2	GCATGCGTCTAGCACA-1;TGCACCTTCTCCAACC-1	TCR454	2	TRAV41_None_TRAJ52_TGTGCTGTCAGATCTATAGCTGGTGGTACTAGCTATGGAAAGCTGACATTT-TRBV24-1_None_TRBJ2-2_TGTGCCACCAGTGACTCTTCGTGGGCAAGTACCGGGGAGCTGTTTTTT	2;Cluster3:1;Cluster2:1	2.24926	2.84708	2.16126	0.473997	0	0	0	0	0	0	0	0	0	0	0	0.712884	-0.359021
P2	GCATACAAGAGGTACC-1;ACACCGGGTAGCAAAT-1	TCR455	2	TRAV8-4_None_TRAJ42_TGTGCTGTGAGTAAACTCTCCAATTATGGAGGAAGCCAAGGAAATCTCATCTTT-TRBV9_TRBD2_TRBJ1-2_TGTGCCAGCGAAAGAGGAGGGGCGGGCTACACCTTC	2;Cluster2:1;Cluster1:1	2.92897	2.70383	2.23797	1.12919	1.22642	0.5696	0.88021	0	0.828975	0	0.5696	0	1.93168	0	0.921121	2.05578	0.221989
P2	GCAGTTACATATGCTG-1;CCCAATCGTTCAACCA-1	TCR456	2	TRAV21_None_TRAJ23_TGTGCTGTGAGTGGGTATAACCAGGGAGGAAAGCTTATCTTC-TRBV5-1_TRBD1_TRBJ1-1_TGCGCCAGCAGCTTGGCCCAGGGGGCCAGCACTGAAGCTTTCTTT	2;Cluster6:2	2.82112	3.45568	1.83786	0	3.26657	2.38242	0.42734	0	1.16895	0	2.20207	2.48055	2.3164	0	0	3.0611	0.704947
P2	GCAGTTACACCACGTG-1;AACTCCCTCCTGCTTG-1	TCR457	2	TRAV3_None_TRAJ26_TGTGCTCACCTCAGGGGGAACTATGGTCAGAATTTTGTCTTT-TRBV3-1_TRBD2_TRBJ2-5_TGTGCCAGCAGCCTTCGGACTAGCGGGGTTATGGGAGGAGAGACCCAGTACTTC	2;Cluster2:2	2.67605	2.67605	2.01685	0.598072	0	0	0	0	0.451835	0	0	0	0	0	0.451835	0.451835	-0.337206
P2	GCAGCCAAGTCCAGGA-1;CAGTCCTAGATCGATA-1	TCR458	2	TRAV12-3_None_TRAJ52_TGTGCAATGAGCGATCCTAGGGGCGCTGGTGGTACTAGCTATGGAAAGCTGACATTT-TRBV24-1_TRBD1_TRBJ2-1_TGTGCCACCAGTGCCCTTGCTGACAGAACGGACAATGAGCAGTTCTTC	2;Cluster2:2	2.74573	2.50548	2.20715	0	0.873085	0	1.71966	0	0.846573	0	2.5045	0	1.14491	0	0	2.83329	0.550437
P2	GCAGCCAAGAGAGCTC-1;GGACATTAGATCGATA-1	TCR459	2	TRAV4_None_TRAJ22_TGCCTCGTGGCCCCCAGTTCTGGTTCTGCAAGGCAACTGACCTTT-TRBV20-1_TRBD2_TRBJ2-1_TGCAGTGCTCCAGGGGGGGACATTCCCGGCACTAGCGGGGCATCCTACAATGAGCAGTTCTTC	2;Cluster2:2	1.94056	2.83378	2.16967	0.930415	0	0	0	0	0.930415	0.32142	0.32142	0	0.32142	0	0	0.391995	-0.2728
P2	GCACATAGTCTCTTTA-1;AGGCCACTCCTTCAAT-1	TCR460	2	TRAV12-2_None_TRAJ35_TGTGCCGTCCGGCCGATA-TRBV19_TRBD2_TRBJ2-1_TGTGCCAGTAGTGCTGCTAGCGGGAGCTCCTACAATGAGCAGTTCTTC	2;Cluster6:1;Cluster4:1	3.32291	3.27086	2.43618	0	3.24986	1.83163	0	0	0.455803	0	2.94734	0	1.51013	0	0.930324	2.88619	0.431468
P2	GATGAGGGTTAAGGGC-1;CATCAGACAGAAGCAC-1	TCR461	2	TRAV8-3_None_TRAJ17_TGTGCTGTGGGTGAGAGCAAAGCTGCAGGCAACAAGCTAACTTTT-TRBV6-5_TRBD1_TRBJ1-5_TGTGCCAGCAGGACGACAGGGCGGAATCAGCCCCAGCATTTT	2;Cluster4:2	3.47997	3.0569	1.24134	0	2.90579	2.88679	0.522068	0	1.94007	0	0.469494	0	0.522068	0	0	0.469494	-0.0381152
P2	GATGAGGAGAGTGAGA-1;GTTCATTTCCGTCAAA-1	TCR462	2	TRAV12-1_None_TRAJ9_TGTGTGGTGACCCGAAATACTGGAGGCTTCAAAACTATCTTT-TRBV20-1_TRBD2_TRBJ2-7_TGCAGTGCGAGAGCCGGACTAGACTACGAGCAGTACTTC	2;Cluster2:1;Cluster1:1	2.29689	3.01185	1.17402	1.00018	1.15313	0.590742	1.07008	0.280684	0.854045	0	0	0	0.694679	0	1.10089	2.98455	0.21409
P2	GATCAGTCACACATGT-1;TACCTTAAGAACAATC-1	TCR463	2	TRAV27_None_TRAJ42_TGTGCCACTTATGGAGGAAGCCAAGGAAATCTCATCTTT-TRBV5-1_TRBD2_TRBJ2-7_TGCGCCAGCAGCTTCGGGGACCCCGGCACCTACGAGCAGTACTTC	2;Cluster2:2	2.0839	2.3837	1.55561	1.31837	0	0	0	0	0	0.464663	0.464663	0	0.459123	0	0.694368	0	-0.244996
P2	GATCAGTAGCAACGGT-1;AGCTCTCGTACCGAGA-1	TCR464	2	TRAV30_None_TRAJ28_TGCGGCACAGATTTAGGAGGGGCTGGGAGTTACCAACTCACTTTC-TRBV27_TRBD2_TRBJ1-5_TGTGCCAGCAGTCCACTAACAGGGAGGGGAAATCAGCCCCAGCATTTT	2;Cluster2:1;Cluster1:1	3.01548	3.07585	1.84892	0.327215	0	0	0.461898	0	1.70317	0.66382	1.23527	0	0.863185	0	1.56102	0.697834	0.269359
P2	GAGTCCGGTCGGGTCT-1;AACTCAGGTAGCTCCG-1	TCR465	2	TRAV8-1_None_TRAJ13_TGTGCCGTGAATAGTCCTGGGGGTTACCAGAAAGTTACCTTT-TRBV4-1_TRBD2_TRBJ1-5_TGCGCCAGCAGCCAAGATGGCGGGAATCAGCCCCAGCATTTT	2;Cluster3:2	2.62872	2.9295	1.96538	0	2.60582	2.74847	0	0	1.16857	0.588403	0.844646	0	0.947103	0	1.16857	0.637936	0.0616177
P2	GAGTCCGAGAGGACGG-1;CTTTGCGAGTGTTGAA-1	TCR466	2	TRAV19_None_TRAJ39_TGTGCTCTGATCCCCAATGCAGGCAACATGCTCACCTTT-TRBV2_TRBD1_TRBJ1-4_TGTGCCAGTTGGGACAGAGCGGCTGAAAAACTGTTTTTT	2;Cluster2:2	2.49243	2.62096	2.02527	0.46323	0	0	0	0	0.921419	0.46323	0	0	0	0	0	0	-0.310009
P2	GACTGCGCACGGACAA-1;ACTGAACCACGAAACG-1	TCR467	2	TRAV12-2_None_TRAJ43_TGTGCCGTCCCCCGATACAATAACAATGACATGCGCTTT-TRBV24-1_TRBD1_TRBJ2-1_TGTGCCACCAGTGCCCTTGCTGACAGAACGGACAATGAGCAGTTCTTC	2;Cluster4:2	3.56691	3.15369	2.56534	0	3.09103	2.62473	0	0	0.656362	0	1.34992	0	1.20604	0	0	2.06667	0.0456864
P2	GACTACATCAAGAAGT-1;GTAGGCCGTTCATGGT-1	TCR468	2	TRAV4_None_TRAJ40_TGCCTCGTTACCTCAGGAACCTACAAATACATCTTT-TRBV6-5_TRBD2_TRBJ2-6_TGTGCCAGCAGAGCTGGGACTGATCTTTATGGGGCCAACGTCCTGACTTTC	2;Cluster2:2	2.02467	2.412	0.883795	0.539662	0	0	0	0	0.339358	0	0	0	0.339358	0	0	0.339358	-0.349941
P2	GACGTGCGTGCAGACA-1;GCAGCCACACTGAAGG-1	TCR469	2	TRAV17_None_TRAJ44_TGTGCTACGGACGCTCCCGGCACTGCCAGTAAACTCACCTTT-TRBV24-1_TRBD1_TRBJ2-1_TGTGCCACCAGTGCCCTTGCTGACAGAACGGACAATGAGCAGTTCTTC	2;Cluster4:1;Cluster2:1	3.11668	1.49027	1.2515	0	0.777989	0.777989	0	0	0	0	2.16171	0	0	0	0	2.58146	0.122804
P2	GACGTGCAGGGTTTCT-1;GCCAAATAGCGATGAC-1	TCR470	2	TRAV8-6_None_TRAJ49_TGTGCTGTAGCCGGTAACCAGTTCTATTTT-TRBV24-1_TRBD1_TRBJ2-1_TGTGCCACCAGTGCCCTTGCTGACAGAACGGACAATGAGCAGTTCTTC	2;Cluster1:2	3.14932	2.93937	1.82595	0.301018	2.26828	2.05543	0.418997	0.117979	1.06289	0.219306	0.594456	0	0.514383	0	0	1.92753	-0.0234042
P2	GACAGAGTCCATGCTC-1;GATCGATGTCACAAGG-1	TCR471	2	TRAV41_None_TRAJ49_TGTGCCCCGGCGGGCGGTAACCAGTTCTATTTT-TRBV4-2_None_TRBJ2-5_TGTGCCAGCAGCCAAGGCTACCAAGAGACCCAGTACTTC	2;Cluster2:2	2.60939	2.43343	1.38049	0.846211	0	0	0	0	1.37458	0	0	0	0.372907	0	1.49992	1.00758	-0.0435681
P2	GACACGCCAAGAAAGG-1;CTAAGACGTATCACCA-1	TCR472	2	TRAV26-1_None_TRAJ52_TGCATCGTCAGAGTCCCTACACCTAATGCTGGTGGTACTAGCTATGGAAAGCTGACATTT-TRBV6-6_TRBD2_TRBJ2-3_TGTGCCAGCAGACCCGGGAGGGCCGCAGATACGCAGTATTTT	2;Cluster2:2	1.67189	3.00242	1.8112	0.675811	0	0	0	0	0.953093	0	0	0	0	0	0	0	-0.351761
P2	GAAGCAGCACGTCAGC-1;GCGCAACCACGGACAA-1	TCR473	2	TRAV3_None_TRAJ34_TGTGCTGTGAGAGACTGGGGCACCGACAAGCTCATCTTT-TRBV20-1_None_TRBJ1-1_TGCAGTGCTAGGGACAGGACCCCACACACTGAAGCTTTCTTT	2;Cluster2:1;Cluster1:1	2.52462	3.22541	1.91864	0.199785	0.686491	0.686491	0.452827	0	0.460529	0.660314	0.999751	0	0.620044	0	0	0.745134	-0.0863679
P2	GAACCTAGTCGTGGCT-1;GACACGCCAGGTCCAC-1	TCR474	2	TRAV13-1_None_TRAJ21_TGTGCAGCAAGGGGCAACAACTTCAACAAATTTTACTTT-TRBV12-3_None_TRBJ1-1_TGTGCCAGCAGTGTTCAGGATAACACTGAAGCTTTCTTT	2;Cluster2:2	2.42053	3.03302	1.67341	1.06576	1.03627	0.837674	0	0	1.60351	0	0.312469	0	0.312469	0	0.641077	1.32031	-0.0805815
P2	GAAATGAAGATGAGAG-1;CTCTGGTGTTCGCGAC-1	TCR475	2	TRAV12-1_None_TRAJ34_TGTGTGGTGAACAAGGGCAAGCTCATCTTT-TRBV10-3_TRBD2_TRBJ2-7_TGTGCCATCAGTGAGGGTGGGAGTTGGGAAGGCTACGAGCAGTACTTC	2;Cluster6:2	3.08885	2.79318	2.2089	0	3.40248	2.76335	0	0	0.774394	0	1.9674	1.95524	1.42673	0	1.16434	3.42192	0.619972
P2	CTTTGCGGTTTGGCGC-1;AACTCCCGTGAAAGAG-1	TCR476	2	TRAV12-3_None_TRAJ28_TGTGCAATGAATAACCCTGGGGCTGGGAGTTACCAACTCACTTTC-TRBV19_None_TRBJ1-4_TGTGCCAGTAAGCCCAGAGCTGGGATCTCGGGTGAAAAACTGTTTTTT	2;Cluster2:2	2.79864	2.88625	1.58038	0.515421	0	0	0	0	1.61214	0	0	0	0	0	0	0	-0.286939
P2	CTTGGCTGTTAAGACA-1;GAACCTATCCTTGCCA-1	TCR477	2	TRAV8-3_None_TRAJ7_TGTGCTGTGGGTGCTGGGGGGAACAACAGACTCGCTTTT-TRBV6-5_TRBD1_TRBJ2-7_TGTGCCAGCAGTTACTCGAAAGGTCACGAGCAGTACTTC	2;Cluster2:1;Cluster1:1	2.47944	2.73493	1.52315	0.668426	0.932034	0.517772	0	0	0.236732	0	0.431693	0	1.40859	0	0.236732	1.93912	-0.06353
P2	CTTAACTAGAGTCGGT-1;CTAGAGTAGGGATGGG-1	TCR478	2	TRAV26-2_None_TRAJ48_TGCATCCTGGGGAACTTTGGAAATGAGAAATTAACCTTT-TRBV12-3_TRBD1_TRBJ1-2_TGTGCCAGCAGTTTAGGGACAGGGGCGATGGATGGCTACACCTTC	2;Cluster2:1;Cluster1:1	2.45405	2.86217	1.27127	0.734325	0	0	0	0	0	0	0	0	1.01975	0	0	2.25773	-0.123059
P2	CTGGTCTTCGTTTGCC-1;ATCGAGTCAGGAATCG-1	TCR479	2	TRAV6_None_TRAJ27_TGTGCTCTAAACACCAATGCAGGCAAATCAACCTTT-TRBV20-1_TRBD2_TRBJ2-1_TGCAGTGCTAGAGATCTCGCGGGACTAGCGGGATTCGGCGAGCAGTTCTTC	2;Cluster3:1;Cluster2:1	2.79767	2.83658	1.93466	0.37456	0	0	0	0	0.734067	0	0.37456	0	0.734067	0	0	1.78629	-0.096879
P2	CTGCGGATCATCTGTT-1;TGTATTCGTTGGTAAA-1	TCR480	2	TRAV13-1_None_TRAJ49_TGTGCAGCAATCGTGCTCGTCACGAACACCGGTAACCAGTTCTATTTT-TRBV18_TRBD1_TRBJ1-1_TGTGCCAGCTCACGGACAGGGGGGGAGATGAACACTGAAGCTTTCTTT	2;Cluster4:1;Cluster1:1	3.40933	3.16611	1.96151	0.772376	2.5986	1.61834	0.388805	0	0.458978	0.616504	1.71207	0	0.616504	0	0	2.44373	0.120191
P2	CTGAAGTAGTCTCGGC-1;GGTGAAGTCCGATATG-1	TCR481	2	TRAV5_None_TRAJ4_TGTGCAGAGAGTAGAGGTGGCTACAATAAGCTGATTTTT-TRBV28_TRBD1_TRBJ2-7_TGTGCCTTAGGTGGGCAGGCCTCCTACGAGCAGTACTTC	2;Cluster1:2	2.68391	2.6605	2.0041	1.02579	0.881604	0.914985	0.295332	0	0.674975	0.295332	0	0	0.548804	0	0.551462	2.20381	-0.0293622
P2	CTCTAATGTGCTCTTC-1;AGGGATGGTCCAGTTA-1	TCR482	2	TRAV4_None_TRAJ28_TGCCTCGTAGATGGGAGTTACCAACTCACTTTC-TRBV6-1_TRBD2_TRBJ1-1_TGTGCCAGCAGTGAAGGAGGGGTAACTGAAGCTTTCTTT	2;Cluster7:1;Cluster4:1	3.18915	3.3285	2.28176	0	3.61254	2.87117	0.466386	0	1.61752	0	2.3848	0.466386	1.55566	0	0.852231	3.01619	0.654529
P2	CTCTAATCAACACCCG-1;GGCGTGTTCACATAGC-1	TCR483	2	TRAV29DV5_None_TRAJ48_TGTGCAGCAAGCGCGCGGTTAGTCAACTTTGGAAATGAGAAATTAACCTTT-TRBV7-8_TRBD2_TRBJ1-2_TGTGCCAGCAGCTCTGCGGAGGGATTTAACTATGGCTACACCTTC	2;Cluster2:1;Cluster1:1	2.3531	2.56492	2.12348	0.634168	1.15328	1.04165	0	0	0	0	0	0	1.00284	0.347677	0	0.974846	-0.248712
P2	CTCGGAGTCTAGAGTC-1;TAGCCGGTCAGGCGAA-1	TCR484	2	TRAV17_None_TRAJ4_TGTGCTACGGTCTCCCTAGGGGGTGGCTACAATAAGCTGATTTTT-TRBV9_TRBD1_TRBJ1-5_TGTGCCAGCAGCAGTGGGCCGGCCCCGGGGCAGCCCCAGCATTTT	2;Cluster5:1;Cluster1:1	3.29706	3.05521	1.89758	0	2.26818	2.18498	0.501439	0	0.619409	0	1.56483	0	0.8481	0	0	2.38849	0.0883254
P2	CTCGAAATCTGGTTCC-1;TGAAAGAAGGCTCTTA-1	TCR485	2	TRAV17_None_TRAJ33_TGTGCTACGGCCATCATGGATAGCAACTATCAGTTAATCTGG-TRBV9_TRBD1_TRBJ2-1_TGTGCCAGCAGCGTAGGGGGGGGTGGTTACAATGAGCAGTTCTTC	2;Cluster3:2	1.98313	2.97227	0.738992	0	2.61462	2.73155	0	0	0	0.738861	0	0	0	0	0	0	-0.338298
P2	CTCCTAGTCGTCCGTT-1;AGAGCTTTCACCCGAG-1	TCR486	2	TRAV13-1_None_TRAJ49_TGTGCAGCAATCGTGCTCGTCACGAACACCGGTAACCAGTTCTATTTT-TRBV25-1_TRBD2_TRBJ2-1_TGTGCCAGCAGCGGGGGGTTGGTAGCGGGAGTGTACAATGAGCAGTTCTTC	2;Cluster4:2	3.10984	2.91969	2.09917	0	2.97573	2.77103	0.412429	0	1.33771	0	1.18409	0	1.26113	0	0	1.76121	0.0931098
P2	CTAGCCTCACAGACTT-1;TTGGCAAAGCTACCGC-1	TCR487	2	TRAV8-2_None_TRAJ48_TGTGTTGTGAGTGATACTAGCTTTGGAAATGAGAAATTAACCTTT-TRBV27_TRBD1_TRBJ2-7_TGTGCCAGCAGTTTATACAGGGGGCCGTACGAGCAGTACTTC	2;Cluster6:1;Cluster4:1	3.47878	2.9748	1.98086	0	2.90156	1.95464	0	0	1.49085	0	3.03557	0.240775	2.16397	0	0.240775	3.43477	0.577034
P2	CTACCCAAGCCCTAAT-1;TTAGTTCCAGTACACT-1	TCR488	2	TRAV16_None_TRAJ22_TGTGCTCGTTATTGTTCCCCTGGTTCTGCAAGGCAACTGACCTTT-TRBV13_TRBD2_TRBJ2-7_TGTGCCAGCAGCCCCACCCGGACTAGCGGCAACGAGCAGTACTTC	2;Cluster3:2	2.07256	2.43223	1.49106	0	1.93221	1.62289	0	0	0.296422	0	0	0	0.334246	0	0	0	-0.405761
P2	CGTTGGGGTGCAGTAG-1;ACCGTAACAGAAGCAC-1	TCR489	2	TRAV1-2_None_TRAJ34_TGTGCTCCCCCCGACAAGCTCATCTTT-TRBV19_TRBD1_TRBJ2-7_TGTGCCAGTAGTATCGGGGGCCCCGTCTACGAGCAGTACTTC	2;Cluster3:2	2.61799	2.64001	2.2094	0	2.9707	2.44796	0.281625	0	0	0	0.281625	0	0	0	0	0	-0.420789
P2	CGTTCTGGTTGGAGGT-1;CAGAGAGTCTAACTGG-1	TCR490	2	TRAV16_None_TRAJ32_TGTGCTTCCGGTGGTGCTACAAACAAGCTCATCTTT-TRBV28_TRBD2_TRBJ1-2_TGTGCCAGCAGTCCCCCGGACTTGAACTATGGCTACACCTTC	2;Cluster3:1;Cluster1:1	2.62926	2.7732	1.59422	0.818214	0	0	0	0	0	0.433325	1.84001	0	1.90087	0	1.31903	1.77069	0.296423
P2	CGTTCTGCAGACAGGT-1;GTAGGCCTCACATGCA-1	TCR491	2	TRAV3_None_TRAJ12_TGTGCTGTGATCCTAGGGGATAGCAGCTATAAATTGATCTTC-TRBV9_None_TRBJ2-2_TGTGCCAGCAGCGTAGGCTTAGGCGCGACCGGGGAGCTGTTTTTT	2;Cluster2:1;Cluster1:1	2.13696	2.99889	2.00393	1.44811	0	0	0	0	1.03586	0	0	0	0.511338	0	0	1.92364	-0.119255
P2	CGTGTCTGTTAAGTAG-1;GAAACTCTCCCACTTG-1	TCR492	2	TRAV24_None_TRAJ8_TGTGCCTTTAACACAGGCTTTCAGAAACTTGTATTT-TRBV28_TRBD2_TRBJ1-2_TGTGCCAGCAGTTGGGACTCGGCGAACTATGGCTACACCTTC	2;Cluster4:1;Cluster3:1	3.38656	2.99886	2.29683	0	3.29394	2.69033	0	0	0.453721	0	1.81386	0	1.29419	0	0	2.45221	0.175705
P2	CGTGAGCCAGCGAACA-1;GGGTCTGCATGCAACT-1	TCR493	2	TRAV12-2_None_TRAJ48_TGTGCCGTGAACTCCAACGGAAATGAGAAATTAACCTTT-TRBV27_TRBD2_TRBJ1-5_TGTGCCTCCTCTGGAGGGGAATCGCCCCAGCATTTT	2;Cluster2:1;Cluster1:1	2.50052	2.78668	1.57414	1.02903	0	0	0.53915	0	0.53915	0	0	0	0.683487	0	0.681707	1.57764	-0.0805036
P2	CGTCTACGTAAGCACG-1;TGACAACAGTACGCGA-1	TCR494	2	TRAV26-2_None_TRAJ37_TGCATCCTGAGAGCTTACTCTGGCAACACAGGCAAACTAATCTTT-TRBV19_TRBD1_TRBJ1-1_TGTGCCAGTAGTACGGACAGGGGTGGGAACACTGAAGCTTTCTTT	2;Cluster2:2	2.50623	2.88184	2.45198	0	0	0	0.833171	0	2.06382	0.573127	0	0	1.62201	0	1.29128	1.45996	0.373119
P2	CGTCTACAGGTCGGAT-1;GTAACGTGTGACTACT-1	TCR495	2	TRAV16_None_TRAJ21_TGTGCTCTAAAAAGGGAGCACAACTTCAACAAATTTTACTTT-TRBV7-2_None_TRBJ2-7_TGTGCCAGCAGCTTGAAACACGAGCAGTACTTC	2;Cluster1:2	3.12489	2.7946	1.9157	0	2.30743	1.39156	0.223374	0	1.23632	0	0.94597	0	0.602776	0	0	1.79088	-0.00664989
P2	CGTCAGGGTAAATGTG-1;CAACTAGTCACCGTAA-1	TCR496	2	TRAV3_None_TRAJ5_TGTGCTGTGAGAGACCTTAACACGGGCAGGAGAGCACTTACTTTT-TRBV4-3_TRBD2_TRBJ2-1_TGCGCCAGCAGCCAAGAACCGGGACTCTCCTACAATGAGCAGTTCTTC	2;Cluster2:2	1.94213	2.86036	0.483137	0	0	0	0	0	0	0	0	0	0	0	0	0	-0.446015
P2	CGTCAGGCAGTTCATG-1;CCAATCCGTAAGCACG-1	TCR497	2	TRAV27_None_TRAJ58_TGTGCAGGAGCTAGAGAAACCAGTGGCTCTAGGTTGACCTTT-TRBV24-1_TRBD1_TRBJ2-1_TGTGCCACCAGTGCCCTTGCTGACAGAACGGACAATGAGCAGTTCTTC	2;Cluster5:1;Cluster1:1	2.89657	2.90697	2.07507	0.331898	2.30417	1.78524	0.404662	0	1.08581	0	0.906022	0	0.800395	0	0	2.97027	0.10015
P2	CGGACTGTCACGGTTA-1;CATCGGGTCATGCATG-1	TCR498	2	TRAV13-1_None_TRAJ49_TGTGCAGCAATCGTGCTCGTCACGAACACCGGTAACCAGTTCTATTTT-TRBV6-1_TRBD2_TRBJ2-3_TGTGCCAGTAAGCGGGAGGTCGGCACAGATACGCAGTATTTT	2;Cluster1:2	3.32403	2.71559	1.98481	0.894195	2.41845	1.86842	0.545478	0	0.894195	0.183147	2.21366	0	1.10906	0	0	3.317	0.292176
P2	CGGACACGTGTATGGG-1;CCAGCGATCCGCGTTT-1	TCR499	2	TRAV26-2_None_TRAJ23_TGCATCCTCGTCAGAGGGTATAACCAGGGAGGAAAGCTTATCTTC-TRBV6-5_TRBD1_TRBJ1-2_TGTGCCAGCAGCCGTCCGACAGGGGGGGATGGCTACACCTTC	2;Cluster3:2	2.45293	3.09858	1.67198	1.08303	1.18973	0.725382	0	0	0	0.812947	0.298481	0	0.484097	0	0	1.15042	-0.197263
P2	CGCTGGATCAGATAAG-1;GCTTGAACAGGGTACA-1	TCR500	2	TRAV17_None_TRAJ8_TGTGCTACGGACGCGGGGAACACAGGCTTTCAGAAACTTGTATTT-TRBV7-2_None_TRBJ2-3_TGTGCCAGCAGCCGTCAACCCGCCGTTGGAGATACGCAGTATTTT	2;Cluster1:2	3.43521	2.63483	1.64217	0.882181	1.04614	0.462555	0.205187	0.205187	0.737117	0	0.757748	0	1.08613	0	0	2.47203	0.0185768
P2	CGCGGTATCCGTAGTA-1;TGAGAGGCATTGAGCT-1	TCR501	2	TRAV8-6_None_TRAJ47_TGTGCTGTGAGTAAGATGGAATATGGAAACAAGCTGGTCTTT-TRBV28_TRBD2_TRBJ2-1_TGTGCCAGCCCTCCAACCCTTCTCGGTGCGGGGTACAATGAGCAGTTCTTC	2;Cluster2:2	2.52987	2.85174	1.39179	0.753696	0	0	0	0	1.02537	0	0	0	0.414237	0	1.17924	0	-0.201664
P2	CGCGGTACAATGACCT-1;GTCAAGTTCTCCCTGA-1	TCR502	2	TRAV13-2_None_TRAJ49_TGTGCAGAGAAACCACGCACCGGTAACCAGTTCTATTTT-TRBV7-8_None_TRBJ2-7_TGTGCCAGCAGCGCGAGGTCCGATACCTACGAGCAGTACTTC	2;Cluster1:2	3.02595	2.64991	1.99306	0.272729	2.04177	1.20334	0	0	0.368127	0	1.55	1.29291	0.368127	0	0	1.65851	0.0346994
P2	CGCCAAGCACCAGCAC-1;CAAGAAAAGGACCACA-1	TCR503	2	TRAV8-1_None_TRAJ28_TGTGCCGTGACCGCAGATTCTGGGGCTGGGAGTTACCAACTCACTTTC-TRBV7-9_TRBD2_TRBJ2-5_TGTGCCAGCACCCCCTGGGGCGGGAGAAGGGCAGAGACCCAGTACTTC	2;Cluster7:1;Cluster2:1	3.03731	3.16984	1.37114	0	0	0	0.448497	0	1.36291	0	1.41585	0	0.959114	0	0.959114	3.6938	0.500057
P2	CGATTGAAGCTTTGGT-1;TTGCGTCAGGATGCGT-1	TCR504	2	TRAV27_None_TRAJ23_TGTGCAGGTTATAACCAGGGAGGAAAGCTTATCTTC-TRBV7-6_TRBD2_TRBJ2-1_TGTGCCAGCAGTTTCACGGGGGCGGGAGGGGGATACAATGAGCAGTTCTTC	2;Cluster3:1;Cluster2:1	1.90982	2.49982	1.88482	0.461669	0	0	0	0	0	0.461669	0	0.429721	0	0	0.697548	2.36745	-0.0715569
P2	CGATGGCCACCGGAAA-1;TGCCAAATCCTTCAAT-1	TCR505	2	TRAV21_None_TRAJ13_TGTGCTGTGGGTTACCAGAAAGTTACCTTT-TRBV20-1_TRBD2_TRBJ2-1_TGCAGTGCTCCGGGTGGGGGGCGTTTGGGAGGTGAGCAGTTCTTC	2;Cluster2:1;Cluster1:1	3.01145	2.90514	1.70859	0.4869	0.695047	0	0.854446	0	1.55917	0	1.11177	0	0.946566	0	0.72884	1.43053	0.182633
P2	CGATCGGGTCACACGC-1;GCAGCCAAGACGACGT-1	TCR506	2	TRAV3_None_TRAJ7_TGTGCTGTGAGAGACGGCGGGAACAACAGACTCGCTTTT-TRBV18_None_TRBJ2-5_TGTGCCAGCTCACCACCGGTATCAAAAGAGACCCAGTACTTC	2;Cluster2:2	2.40855	2.78985	2.05782	0.892218	0	0	0	0	0.755136	0	0	0	0.755136	0	0.729789	0.729789	-0.163088
P2	CGATCGGAGAGGGATA-1;TAGCCGGAGTAGATGT-1	TCR507	2	TRAV12-1_None_TRAJ40_TGTGTGGTGAAAGCCTCAGGAACCTACAAATACATCTTT-TRBV4-1_TRBD2_TRBJ1-5_TGCGCCAGCAGCCAAGATGGCGGGAATCAGCCCCAGCATTTT	2;Cluster3:2	2.92401	3.00745	1.70183	0	2.17806	2.14482	0	0	0.828652	0	0.828652	0	0.956849	0	0.266323	1.49525	-0.0497546
P2	CGAGCCAAGCTAACAA-1;GAACCTAGTTGAACTC-1	TCR508	2	TRAV13-1_None_TRAJ49_TGTGCAGCAATCGTGCTCGTCACGAACACCGGTAACCAGTTCTATTTT-TRBV6-1_TRBD1_TRBJ2-5_TGTGCCAGCAGTGAAGCGGGCAGGAAGTGGGAGACCCAGTACTTC	2;Cluster4:2	3.186	2.80032	2.07957	0.393793	2.22346	1.46096	0.640705	0	0.703064	0.246912	1.84192	0	0.884698	0	0.640705	2.30629	0.20592
P2	CGAGCACAGTGAACAT-1;CGCGTTTGTTCTGTTT-1	TCR509	2	TRAV8-6_None_TRAJ31_TGTGCTGTGACCACTATTAACAATGCCAGACTCATGTTT-TRBV28_TRBD1_TRBJ2-2_TGTGCCAGCAGTCCCCCAGGGGGGAACACCGGGGAGCTGTTTTTT	2;Cluster7:1;Cluster3:1	2.92289	3.20289	1.6414	1.39685	0	0	0	0	1.39685	0	0	0	0.898598	0	0.498256	1.39801	0.0595706
P2	CGACTTCAGGCCCTCA-1;ATTCTACAGCTTCGCG-1	TCR510	2	TRAV12-1_None_TRAJ12_TGTGTGGTGGATAGCAGCTATAAATTGATCTTC-TRBV6-1_TRBD1_TRBJ2-7_TGTGCCAGCACCTTAAATGGACAGGAGTCCGAGCAGTACTTC	2;Cluster2:1;Cluster1:1	2.62675	2.83949	1.76227	0.653941	0	0	0	0	0	0.684316	0	0	0.37916	0	0	0	-0.362449
P2	CCTTCGAGTTGATTGC-1;GGACAAGGTAGCGATG-1	TCR511	2	TRAV4_None_TRAJ13_TGCCTCGTGGGTGCCCCTAGAGGGGGTTACCAGAAAGTTACCTTT-TRBV7-2_TRBD2_TRBJ2-3_TGTGCCAGCAGCTCGGGACTAGCGACGGATACGCAGTATTTT	2;Cluster1:2	3.32532	2.90432	2.23878	0.884699	0.18497	0	0.18497	0	0.995433	0.18497	0.425704	0	1.32667	0	0.18497	1.97143	-0.00601816
P2	CCTTACGCAGGTTTCA-1;GTTAAGCTCACTATTC-1	TCR512	2	TRAV19_None_TRAJ29_TGTGCTCTGAGTGACGCACGATTTCAGACTTCAGGAAACACACCTCTTGTCTTT-TRBV6-5_TRBD1_TRBJ1-5_TGTGCCAGCAGTTACTCAGGGGCCAGGCAGCCCCAGCATTTT	2;Cluster2:2	2.96011	2.9973	1.77177	0.632931	0	0	0	0	0.632931	0.449878	0	0	0.632931	0	0.961102	1.14685	-0.101584
P2	CCTTACGCACTTCGAA-1;CGCTGGAGTACCGTAT-1	TCR513	2	TRAV29DV5_None_TRAJ53_TGTGCAGCCGGAGGTAGCAACTATAAACTGACATTT-TRBV28_TRBD2_TRBJ2-4_TGTGCCAGCAGTGAGGTTGCAGGGAGGGGCATTCAGTACTTC	2;Cluster2:1;Cluster1:1	2.64248	2.59354	0.965572	0.432926	0	0	0	0	1.15179	0	0	0	1.56514	0	0	1.07627	-0.116109
P2	CCTCAGTAGCGTTTAC-1;TGCTACCCATACTCTT-1	TCR514	2	TRAV12-2_None_TRAJ23_TGTGCCTCCCAAGGGTGGGGAGGAAAGCTTATCTTC-TRBV7-9_TRBD1_TRBJ2-5_TGTGCCAGCAGCTTAGAATCAGGGCTAGAGACCCAGTACTTC	2;Cluster4:2	2.86772	3.07344	2.21723	0	2.64542	1.55768	1.11704	0	0.957782	0.235077	1.70371	0	1.0477	0	1.05655	2.49244	0.370957
P2	CCTATTAGTTCAGCGC-1;GGAATAATCGGAGCAA-1	TCR515	2	TRAV8-1_None_TRAJ12_TGTGCCGTGAATGAAAGGGATAGCAGCTATAAATTGATCTTC-TRBV4-2_TRBD2_TRBJ2-5_TGTGCCAGCAGCCTCAACTTAGCGGGGCAAGAGACCCAGTACTTC	2;Cluster6:1;Cluster4:1	2.83487	2.82347	2.22811	0	3.1716	3.0841	0	0	0.493034	0	3.06633	0	1.75245	0	0.493034	3.09726	0.465124
P2	CCGGGATAGTATCTCG-1;CGTTAGACACATAACC-1	TCR516	2	TRAV12-2_None_TRAJ10_TGTGCCGTGGCCGACACGGGAGGAGGAAACAAACTCACCTTT-TRBV9_TRBD1_TRBJ1-5_TGTGCCAGCAGCAGTGGGCCGGCCCCGGGGCAGCCCCAGCATTTT	2;Cluster6:2	2.49703	2.88499	1.81445	0	2.61508	2.26026	0	0	0.448427	0.315392	2.33998	0.448427	1.31132	0	0.448427	2.35353	0.286265
P2	CCCAATCAGCCCAACC-1;CCTACCACAGCTATTG-1	TCR517	2	TRAV12-3_None_TRAJ39_TGTGCAATGCGAGGGGGTAATGCAGGCAACATGCTCACCTTT-TRBV30_TRBD1_TRBJ2-6_TGTGCCTGCCTAGGGGGTTCTGGGGCCAACGTCCTGACTTTC	2;Cluster2:1;Cluster1:1	2.208	2.90992	1.52601	0.715222	1.17917	0.742961	0	0	0.715222	0	0.557804	0	0.260529	0	0	0.933624	-0.260591
P2	CCAGCGACATTCCTGC-1;GTAGTCAAGATGCCAG-1	TCR518	2	TRAV13-1_None_TRAJ31_TGTGCAGCAAGTAAAAATGCCAGACTCATGTTT-TRBV12-4_TRBD1_TRBJ1-1_TGTGCCAGCAGTTTACTGGGGGCGCAGGGAGCTTTCTTT	2;Cluster1:2	3.43059	3.04201	2.12381	1.06687	0	0	0	0	0.624644	0.49104	0.303523	0	1.14551	0	0	2.6243	0.0240625
P2	CCACTACGTCAACTGT-1;GACGTGCCAGGCTCAC-1	TCR519	2	TRAV13-2_None_TRAJ34_TGTGCAGAGACTAGGGGCCTTAACACCGACAAGCTCATCTTT-TRBV24-1_TRBD1_TRBJ1-2_TGTGCCACCAGTGGGACAACAGGGGGCGGCTATGGCTACACCTTC	2;Cluster2:2	2.19276	3.19456	1.8078	1.05416	0	0	0	0	0.252435	0.252435	0	0	0.411998	0	0.78833	0.634765	-0.285706
P2	CATTCGCTCAGGTAAA-1;TCAGCTCAGTGTACCT-1	TCR520	2	TRAV1-2_None_TRAJ20_TGTGCTGTGGTGGGTTCTAACGACTACAAGCTCAGCTTT-TRBV20-1_TRBD2_TRBJ2-1_TGCAGTGCTAGACGTCTAGCGGGAGGAAACAATGAGCAGTTCTTC	2;Cluster3:1;Cluster2:1	2.71274	2.49089	1.81749	0.855485	0	0	0	0	0	0	0	0	0	0	0.885033	0.562303	-0.327441
P2	CATTATCAGACATAAC-1;ACAGCCGCATGCAACT-1	TCR521	2	TRAV26-2_None_TRAJ29_TGCATCCCGACTTCAGGAAACACACCTCTTGTCTTT-TRBV7-6_TRBD2_TRBJ2-1_TGTGCCACAACGCCGCGAGCGGGAGTGGGTGAGCAGTTCTTC	2;Cluster1:2	3.354	2.79754	1.63549	0.549106	0.549106	0	0	0	1.54434	0	0	0	0.346424	0	0	1.27383	-0.158227
P2	CATTATCAGACAGGCT-1;GACCAATCAGATGGCA-1	TCR522	2	TRAV26-1_None_TRAJ9_TGCATCGTCTTTAATACTGGAGGCTTCAAAACTATCTTT-TRBV18_TRBD1_TRBJ2-4_TGTGCCAGCTCACCCGGGACAGGGATGGACATTCAGTACTTC	2;Cluster1:2	3.10671	2.91747	1.9019	0.471244	0.89097	0.808995	0.320514	0	0.606247	0	0.972001	1.2171	0.784376	0	0.320514	3.49275	0.272498
P2	CATGGCGAGGGATCTG-1;CCGGTAGAGTACGTAA-1	TCR523	2	TRAV14DV4_None_TRAJ42_TGTGCAATGTCCACGGGATATGGAGGAAGCCAAGGAAATCTCATCTTT-TRBV18_TRBD1_TRBJ2-2_TGTGCCAGCTCACCTCAGGGGATCGCGAACACCGGGGAGCTGTTTTTT	2;Cluster2:1;Cluster1:1	2.63412	2.90452	1.72854	1.09798	0.282458	0	0	0	0.786831	0.786831	0	0	0.282458	0	0.504373	0.504373	-0.202475
P2	CATGACAGTCCGTCAG-1;GAACCTAAGAGAGCTC-1	TCR524	2	TRAV17_None_TRAJ4_TGTGCTACGGTCTCCCTAGGGGGTGGCTACAATAAGCTGATTTTT-TRBV7-2_None_TRBJ2-7_TGTGCCAGCAGCTTGAAACACGAGCAGTACTTC	2;Cluster5:1;Cluster1:1	2.9112	2.6823	1.79818	0.536303	2.19621	1.77226	0.536771	0	0.837267	0.109885	1.33527	0	1.03672	0	0.196273	1.96252	0.0636232
P2	CATCGGGTCCAAATGC-1;TGGACGCCACCCATGG-1	TCR525	2	TRAV26-1_None_TRAJ40_TGCATCGCCCTTACTACCTCAGGAACCTACAAATACATCTTT-TRBV6-1_TRBD2_TRBJ2-3_TGTGCCAGTAAGCGGGAGGTCGGCACAGATACGCAGTATTTT	2;Cluster2:1;Cluster1:1	3.14267	3.18719	2.14408	1.0539	1.16422	0.89481	0	0	0.379885	0.379885	1.00156	0	1.85856	0	0	3.24986	0.189012
P2	CATCGAAGTCTAGGTT-1;TCACGAATCAACGAAA-1	TCR526	2	TRAV8-2_None_TRAJ49_TGTGTTGTGAGTCGGCTCACCGGTAACCAGTTCTATTTT-TRBV6-5_TRBD2_TRBJ2-3_TGTGCCAGCAGTTACAGGGCGGGAGAAACAGATACGCAGTATTTT	2;Cluster2:1;Cluster1:1	3.03301	3.18448	1.41	0.729715	0.809132	0.883493	0	0	0.433365	0.729715	1.47111	0.29635	0.883493	0	0.433365	2.19204	0.151517
P2	CATCAGATCCTACAGA-1;TCATTACCACGCTTTC-1	TCR527	2	TRAV9-2_None_TRAJ26_TGTGCTCTGAGGCCTTATGGTCAGAATTTTGTCTTT-TRBV28_TRBD1_TRBJ1-1_TGTGCCAGCAGTTCGGGACAGCTCATGAACACTGAAGCTTTCTTT	2;Cluster7:1;Cluster1:1	2.74196	2.90112	2.05545	1.38099	1.02103	0.913571	0	0	0.968696	0.278422	0.278422	0	0.587087	0	0	1.54	-0.0943543
P2	CATCAGAGTAGCGCTC-1;TGAGCATAGCCACCTG-1	TCR528	2	TRAV30_None_TRAJ21_TGCGGCACAGAGATCAACTTCAACAAATTTTACTTT-TRBV24-1_None_TRBJ2-3_TGTGCCACCAGTGACCCTCCCACAGATACGCAGTATTTT	2;Cluster2:2	2.90891	2.94407	1.53485	0.614797	0	0	0	0	0	0.410816	0.396478	0	0.903885	0	0	3.25056	0.0111695
P2	CATCAGAAGATGTGTA-1;CACACCTCAATCCGAT-1	TCR529	2	TRAV8-3_None_TRAJ34_TGTGCTGTGGGCCTCAGATCTTATAACACCGACAAGCTCATCTTT-TRBV12-4_None_TRBJ2-3_TGTGCCAGCAGCCCCCGAGATACGCAGTATTTT	2;Cluster2:2	1.75027	3.04743	1.38628	0.691838	0	0	0	0	0.871917	0.414819	0	0	0	0	0.691838	0.792314	-0.165678
P2	CATCAAGTCGGTCCGA-1;ACTTGTTTCGGCCGAT-1	TCR530	2	TRAV19_None_TRAJ21_TGTGCTCTGAGTGAGGCGTGGAACTTCAACAAATTTTACTTT-TRBV12-4_TRBD1_TRBJ2-1_TGTGCCAGCAGCGTTGGGGGTAGAATCGCCTACAATGAGCAGTTCTTC	2;Cluster2:2	2.52478	2.4044	1.70692	0.980278	0	0	0.415075	0	0	0	0	0	0	0	0	0.415075	-0.384619
P2	CAGTCCTAGAATGTGT-1;GTCAAGTGTGTTAAGA-1	TCR531	2	TRAV25_None_TRAJ10_TGTGCAGGGCGCGAGGGAGGAGGAAACAAACTCACCTTT-TRBV20-1_TRBD1_TRBJ1-5_TGCAGTGCACCTGGACAGGGGGCGATTAATCAGCCCCAGCATTTT	2;Cluster2:2	2.16227	3.05564	2.06817	1.34707	0	0	0	0	0.936254	0	0	0	1.73645	0	0.520997	1.63702	0.0252953
P2	CAGTAACTCGTTACGA-1;GACGCGTCAAGGTTTC-1	TCR532	2	TRAV35_None_TRAJ54_TGTGCTGGGGAAGATCAGGGAGCCCAGAAGCTGGTATTT-TRBV30_TRBD1_TRBJ2-6_TGTGCCTGGAGTGTATGGGGGTCTGGGGCCAACGTCCTGACTTTC	2;Cluster2:1;Cluster1:1	2.77358	2.82465	1.87533	0.898571	0	0	0.34245	0	0.909468	0	0.888988	0	1.73788	0	0.35477	2.73418	0.207136
P2	CAGCTGGAGCCCGAAA-1;CGAGCCAAGTGGACGT-1	TCR533	2	TRAV34_None_TRAJ54_TGTGGAGCAGACCAACAGGGAGCCCAGAAGCTGGTATTT-TRBV15_None_TRBJ2-7_TGTGCCACCAGCAGAGAGTGGAACTCCTACGAGCAGTACTTC	2;Cluster2:2	2.11559	2.91769	1.54886	0.477953	0	0	0	0	0.477953	0	0	0	0.477953	0	0.717786	1.0258	-0.172242
P2	CAGCGACAGAGGTTGC-1;ACTGATGTCCGCGGTA-1	TCR534	2	TRAV23DV6_None_TRAJ33_TGTGCAGCAAGCATCAGATATCAGTTAATCTGG-TRBV7-8_TRBD1_TRBJ2-2_TGTGCCAGCAGCTTAGGCTCAGGGGGCGCGGACACCGGGGAGCTGTTTTTT	2;Cluster2:2	1.13382	2.83757	0.96201	0.45962	0	0	0	0	0	0	0	0	0.911783	0	0.747866	0	-0.285158
P2	CAGCCGACAGATCCAT-1;GTGTTAGCATTCGACA-1	TCR535	2	TRAV12-3_None_TRAJ50_TGTGCCCTTAAAACCTCCTACGACAAGGTGATATTT-TRBV25-1_TRBD2_TRBJ2-1_TGTGCCAGCACTAGTGGGGATGAGCAGTTCTTC	2;Cluster6:2	2.52261	2.78095	1.0547	0	3.46824	2.70324	0.734625	0	0.374604	0.468358	1.71716	2.27139	1.90655	0	0.586342	3.38052	0.668233
P2	CAGCAGCCACCAACCG-1;GCGCAACAGGGATACC-1	TCR536	2	TRAV26-1_None_TRAJ36_TGCATCGTCAGAGATCCCCAAGGAGGGGCAAACAACCTCTTCTTT-TRBV27_TRBD1_TRBJ2-3_TGTGCCAGCCAACAGGGGTACAGCACAGATACGCAGTATTTT	2;Cluster2:1;Cluster1:1	2.71468	2.98329	2.0618	0.628308	0	0	0	0	1.63092	0	0	0	0.760453	0	0.781201	1.80548	0.0285376
P2	CAGCAGCCAATCGAAA-1;CCTAAAGCAGGTCTCG-1	TCR537	2	TRAV16_None_TRAJ21_TGTGCTCTAAAAAGGGAGCACAACTTCAACAAATTTTACTTT-TRBV6-5_None_TRBJ1-2_TGTGCCAGCAGTTACGGGTTAGACTATGGCTACACCTTC	2;Cluster5:1;Cluster4:1	3.06611	2.88029	1.28666	0.370358	2.49699	2.07148	0.228578	0	0	0	1.5573	0	0.7273	0	0.14178	3.25339	0.0745924
P2	CACTCCAAGCTAACTC-1;GTACTCCAGTAGTGCG-1	TCR538	2	TRAV12-2_None_TRAJ10_TGTGCCGTGGCCGACACGGGAGGAGGAAACAAACTCACCTTT-TRBV7-2_None_TRBJ2-7_TGTGCCAGCAGCTTGAAACACGAGCAGTACTTC	2;Cluster4:1;Cluster1:1	3.07044	2.73855	1.8229	0.349307	2.37174	1.99091	0.384747	0	1.20115	0	2.08035	0.143929	1.10914	0	0.428227	2.46021	0.26291
P2	CACCTTGGTAGTAGTA-1;CGATTGAAGAGTAATC-1	TCR539	2	TRAV16_None_TRAJ21_TGTGCTCTAAAAAGGGAGCACAACTTCAACAAATTTTACTTT-TRBV29-1_TRBD2_TRBJ2-2_TGCAGCGTTGTTGGGGGAGCTGGCACCGGGGAGCTGTTTTTT	2;Cluster4:1;Cluster1:1	2.90265	2.89265	2.07213	0	2.80641	2.1191	0	0	0.37314	0	0.37314	0	0.584423	0	0	1.19025	-0.264615
P2	CACAGGCTCAGCGATT-1;CTGCGGATCAGAGACG-1	TCR540	2	TRAV17_None_TRAJ49_TGTGCTACGGGGACCGGTAACCAGTTCTATTTT-TRBV30_TRBD2_TRBJ1-2_TGTGCCTGGAGTGTATACGCGGGGGTGGGTGGCTACACCTTC	2;Cluster3:1;Cluster1:1	3.40662	3.12432	2.58011	0	0	0	0	0	0.326572	0	0	0	1.99753	0	0.326572	1.77372	-0.000171196
P2	CACAGGCAGTGTCCCG-1;GGGTCTGCACCGTTGG-1	TCR541	2	TRAV13-1_None_TRAJ49_TGTGCAGCATTTAAGACGAACACCGGTAACCAGTTCTATTTT-TRBV12-4_TRBD1_TRBJ1-4_TGTGCCAGCAGCGGGCGGACAGGGGGGTTTGGAAAACTGTTTTTT	2;Cluster2:1;Cluster1:1	2.98132	2.57124	1.45618	0.578901	0.368932	0	0	0	0.743213	0	0	0	0.374281	0	0	0	-0.37283
P2	CACACTCTCTTGACGA-1;GCATGATCACAACGCC-1	TCR542	2	TRAV2_None_TRAJ4_TGTGCTGTGGAGGATGAGTCTGGTGGCTACAATAAGCTGATTTTT-TRBV15_TRBD1_TRBJ2-7_TGTGCCACCAGCTCCTTGGCAGGGGGCTACGAGCAGTACTTC	2;Cluster1:2	3.19781	3.17518	2.14662	1.38922	0.755694	0.543065	1.01172	0	0.977187	0	0	0	0.977187	0	0.289741	2.4733	0.0478115
P2	CACACTCGTCTCTCGT-1;CTAACTTAGTCAAGGC-1	TCR543	2	TRAV27_None_TRAJ42_TGTGCAGGATATCAGGGAGGAAGCCAAGGAAATCTCATCTTT-TRBV7-2_None_TRBJ2-2_TGTGCCAGCAGCTTGGGGATCTCCTACACCGGGGAGCTGTTTTTT	2;Cluster2:1;Cluster1:1	2.6648	2.93456	1.01059	0.298978	0	0	1.17003	0	0.685246	0.619939	0.484782	0	1.49908	0	0	1.91711	0.166884
P2	CACACTCGTCAACTGT-1;GTGCTTCCACACAGAG-1	TCR544	2	TRAV38-2DV8_None_TRAJ58_TGTGCTTATAGGATCATCAGTGGCTCTAGGTTGACCTTT-TRBV7-9_TRBD1_TRBJ2-5_TGTGCCAGCAGCAAGAGGGACAGCAGATTCGAGACCCAGTACTTC	2;Cluster4:2	3.18114	3.11267	1.87831	0	2.2535	2.10069	0	0	0.540465	0	1.83297	0	2.37128	0	0	2.08651	0.267995
P2	CAAGGCCCAGCCACCA-1;TGACTAGTCCAGATCA-1	TCR545	2	TRAV5_None_TRAJ13_TGTGCAGATATTACTGGGGGTTACCAGAAAGTTACCTTT-TRBV5-1_TRBD2_TRBJ2-1_TGCGCCAGCAGCTTGGGGAGGGGCGCCTTTGGTAATGAGCAGTTCTTC	2;Cluster1:2	3.28581	3.11247	1.57001	1.2553	0	0.338689	0	0	1.47789	0.283462	0	0	1.27649	0	0.283462	2.69369	0.11444
P2	CAAGATCAGGAGTACC-1;TGACTTTCACCTCGGA-1	TCR546	2	TRAV8-4_None_TRAJ23_TGTGCTGTGAGTGATCGGTTCGAGGGAGGAAAGCTTATCTTC-TRBV7-3_TRBD1_TRBJ1-1_TGTGCCAGCAGCTCGGGACAGCCGAACACTGAAGCTTTCTTT	2;Cluster2:2	2.89417	3.07828	2.13125	0.430508	0	0	0	0	0	0	0	0.430508	1.70377	0	1.93475	3.06337	0.227763
P2	CAAGAAAGTCTAGCGC-1;GGATGTTTCTTCAACT-1	TCR547	2	TRAV19_None_TRAJ15_TGTGCTTTCAACCAGGCAGGAACTGCTCTGATCTTT-TRBV3-1_TRBD2_TRBJ1-3_TGTGCCAGCAGCCACATCGCGGGTGCTGGAAACACCATATATTTT	2;Cluster7:1;Cluster3:1	3.25383	3.14492	2.22459	1.14294	0	0	0	0	1.43969	0.950723	1.5207	0	0	0	0	1.04713	0.0667257
P2	CAACTAGGTCCAACTA-1;GGCGTGTGTATGCTTG-1	TCR548	2	TRAV36DV7_None_TRAJ26_TGTGCTGCTACGGACTATGGTCAGAATTTTGTCTTT-TRBV30_None_TRBJ2-6_TGTGCCTGGAGTGGAGACCGTCTTTCCACTGGGGCCAACGTCCTGACTTTC	2;Cluster6:2	2.70278	2.54908	1.83608	0.332196	2.60016	0.871682	0.6139	0	0.72798	0.236072	1.69831	0	1.2953	0	0.530042	2.43422	0.262968
P2	CAACTAGCAAGGTTCT-1;AGGGATGTCGCAAGCC-1	TCR549	2	TRAV8-1_None_TRAJ3_TGTGCCGTGAATGCCCGGAGCAGTGCTTCCAAGATAATCTTT-TRBV7-2_TRBD1_TRBJ1-2_TGTGCCAGCAGCTTATTCGGGACAGGGGGCGCTGGCTACACCTTC	2;Cluster2:2	2.68724	3.20286	2.11672	1.36246	0	0	0	0	0.643028	0	0	0	0.41846	0	0	2.43807	-0.133693
P2	CAACCAACACTGTCGG-1;GAGGTGAAGGCTACGA-1	TCR550	2	TRAV20_None_TRAJ17_TGTGCTTCACAAGGAGCTGCAGGCAACAAGCTAACTTTT-TRBV7-6_TRBD1_TRBJ2-7_TGTGCCAGCAGCTTTTCCCCCGGGACAGGCTCTCCCGAGCAGTACTTC	2;Cluster6:2	2.46063	3.14869	1.96118	0.332516	2.82664	2.52578	0	0	0	0	1.99687	2.12597	1.31075	0	0.861237	2.68039	0.417268
P2	CAACCAAAGAAACGAG-1;GCGACCACATGTAAGA-1	TCR551	2	TRAV17_None_TRAJ4_TGTGCTACGGTCTCCCTAGGGGGTGGCTACAATAAGCTGATTTTT-TRBV20-1_TRBD1_TRBJ2-7_TGCAGTGCTAGGACAGGATATACCTACGAGCAGTACTTC	2;Cluster5:1;Cluster4:1	3.16243	2.96857	1.89903	0	2.52071	1.9421	0.541666	0	1.10263	0.226305	1.59841	0	1.00705	0.226305	0	2.70607	0.257216
P2	ATTGGTGAGTCAAGGC-1;CATGCCTGTCAACTGT-1	TCR552	2	TRAV8-1_None_TRAJ52_TGTGCCGTGAATGCTGGTGGTACTAGCTATGGAAAGCTGACATTT-TRBV2_None_TRBJ2-5_TGTGCCACCCAGTCAGGCTGGGAGACCCAGTACTTC	2;Cluster4:2	2.73295	2.51845	1.88372	0	2.81815	2.46543	0	0	0	0	0.474045	0	1.62748	0	0	2.18474	-0.0309974
P2	ATTACTCCACTTAAGC-1;TTAGGCAAGAGATGAG-1	TCR553	2	TRAV8-3_None_TRAJ5_TGTGCTGTGGAGGCGGGCAGGAGAGCACTTACTTTT-TRBV6-5_TRBD1_TRBJ2-7_TGTGCCAGCAGTTACTCGAGAGGGGCCCACGAGCAGTACTTC	2;Cluster2:2	1.6082	2.45199	1.35542	0	1.09764	0	1.09764	0	0.536318	0.536318	0	0	2.3241	0	0.561322	1.35542	0.225174
P2	ATTACTCCACGCGAAA-1;CTCCTAGTCCAAACAC-1	TCR554	2	TRAV23DV6_None_TRAJ57_TGTGCAGCAAGCCCCCAGGGCGGATCTGAAAAGCTGGTCTTT-TRBV11-2_None_TRBJ2-2_TGTGCCAGCAGCTTAGGGGTGAACACCGGGGAGCTGTTTTTT	2;Cluster2:2	3.02186	2.90929	1.54123	1.82536	0	0	0	0	0.915639	0.724508	0	0	0.660562	0	0	1.1887	-0.142093
P2	ATGGGAGCAAGTTAAG-1;AACCGCGCAAGGGTCA-1	TCR555	2	TRAV8-2_None_TRAJ27_TGTGTTGTGAGTGAGAGCACCAATGCAGGCAAATCAACCTTT-TRBV28_TRBD2_TRBJ1-5_TGTGCCAGCAACCCTAGCTACAGCTTCAATCAGCCCCAGCATTTT	2;Cluster3:1;Cluster2:1	2.57685	2.93418	2.3098	0.998095	0.4739	0	0.4739	0	0.4739	0	0	0	0.80176	0	0.4739	1.09303	-0.141333
P2	ATGCGATGTGCGATAG-1;GGAAAGCGTACGCACC-1	TCR556	2	TRAV27_None_TRAJ50_TGTGCAGGTTTCCGAGTAGACAAGGTGATATTT-TRBV19_TRBD1_TRBJ2-5_TGTGCCAGTAGTATCTCGACAGTCCAAGAGACCCAGTACTTC	2;Cluster2:2	2.75823	3.00549	2.27292	0.594315	0	0	0.594315	0	1.9366	0	0	0	0.594315	0	0	2.77616	0.185768
P2	ATCTGCCGTCTGCCAG-1;TTCTCCTTCGTGGGAA-1	TCR557	2	TRAV12-2_None_TRAJ48_TGTGCCGCCAACTTTGGAAATGAGAAATTAACCTTT-TRBV28_TRBD1_TRBJ2-1_TGTGCCAGCAGTTCCGAGGACAGGGGACTCCGTGATGAGCAGTTCTTC	2;Cluster6:1;Cluster4:1	3.21731	2.69915	1.45789	0	3.53968	2.32123	0	0	0	0.637911	3.26792	0	2.67209	0	0.755342	2.66411	0.501789
P2	ATCTACTTCCACTCCA-1;CTACACCAGGCAGGTT-1	TCR558	2	TRAV23DV6_None_TRAJ6_TGTGCAGTCCAACCATCAGGAGGAAGCTACATACCTACATTT-TRBV5-8_TRBD2_TRBJ2-5_TGTGCCAGCGGACGACTAGCGGGAGGGGGGACCCAGTACTTC	2;Cluster4:2	3.51951	3.40978	2.40191	0	3.50789	2.81744	0.674435	0	1.40754	0	2.056	0	2.28795	0	0	2.02896	0.36284
P2	ATCGAGTTCACCCGAG-1;TGTGGTAGTCAGCTAT-1	TCR559	2	TRAV4_None_TRAJ15_TGCCTCGTGGTTAACCAGGCAGGAACTGCTCTGATCTTT-TRBV20-1_TRBD2_TRBJ2-3_TGCAGTGCAAGACTAGCTCTGACGGGTACGCAGTATTTT	2;Cluster3:1;Cluster2:1	2.6614	2.71552	1.30011	0	0	0	0	0	0.593998	0.857889	0	0	0.468547	0	0	0	-0.246149
P2	ATCATGGGTGCTAGCC-1;GTGAAGGAGCCACTAT-1	TCR560	2	TRAV4_None_TRAJ11_TGCCTCGTGGGTGACCCCCCTGGAGGATACAGCACCCTCACCTTT-TRBV6-6_None_TRBJ1-1_TGTGCCAGCAGTTACTCGACAAACACTGAAGCTTTCTTT	2;Cluster7:1;Cluster2:1	2.36894	3.45153	2.07093	1.68466	0	0	0	0	0	0	0	0	0	0	0.823192	0.666463	-0.26833
P2	ATAAGAGCATAGGATA-1;AACGTTGTCGACCAGC-1	TCR561	2	TRAV12-1_None_TRAJ10_TGTGTGGTGAACGAGTTCACGGGAGGAGGAAACAAACTCACCTTT-TRBV12-4_TRBD1_TRBJ1-1_TGTGCCAGCAGTTTAAACAGGGGGCTAGCTTTCTTT	2;Cluster5:1;Cluster1:1	2.95779	2.93226	2.021	0.576434	2.30308	2.15994	0.473494	0	0.773687	0.137141	1.50557	0	1.11192	0	0.331449	2.30929	0.142665
P2	ATAACGCTCGCCTGAG-1;CTGATAGAGAGTCTGG-1	TCR562	2	TRAV9-2_None_TRAJ35_TGTGCTCTGAGGAGCTCGATA-TRBV7-2_None_TRBJ2-7_TGTGCCAGCAGCTTGAAACACGAGCAGTACTTC	2;Cluster3:1;Cluster1:1	3.18039	3.01067	2.26976	0.401139	2.20009	2.03974	0.578328	0	1.61226	0.273027	1.06315	0	1.06944	0	1.5706	1.46488	0.277988
P2	AGTTGGTCATTTCACT-1;CACAGTATCCACTCCA-1	TCR563	2	TRAV6_None_TRAJ49_TGTGCCCCGAGATCCACCGGTAACCAGTTCTATTTT-TRBV7-8_TRBD2_TRBJ2-3_TGTGCCAGCAGCTTAGCGGCCGGGACTAGCGGCACAGATACGCAGTATTTT	2;Cluster2:2	2.3687	2.62584	1.6037	0.960857	0	0	0	0	0	0	0	0	2.20492	0	0	1.6037	-0.0778427
P2	AGTTGGTAGTGAATTG-1;CTGTGCTCAACACCTA-1	TCR564	2	TRAV13-1_None_TRAJ18_TGTGCAGCAAAGGGGGGCTCAACCCTGGGGAGGCTATACTTT-TRBV6-6_None_TRBJ1-1_TGTGCCAGCAGTGATCGGGGTATGAACACTGAAGCTTTCTTT	2;Cluster4:2	3.31334	3.12063	2.04007	0	3.09886	2.84078	0	0	1.12514	0	1.47912	0	0.93404	0.545076	0.369817	1.2727	0.128629
P2	AGTGTCAGTCGCGTGT-1;ACCCACTAGGATGCGT-1	TCR565	2	TRAV6_None_TRAJ10_TGTGCTCTAAAAGTCAGAGCGGGAGGAGGAAACAAACTCACCTTT-TRBV28_None_TRBJ1-5_TGTGCCAGCAGTTACCGACAAACCTATAGCAATCAGCCCCAGCATTTT	2;Cluster4:2	2.51303	3.37844	1.37276	0	3.32433	2.90186	0.362254	0	0.362254	0	2.46659	0	2.09123	0	0	3.06521	0.354208
P2	AGTGTCACATCTCGCT-1;CGACTTCAGCTGCGAA-1	TCR566	2	TRAV1-2_None_TRAJ23_TGTGCTGCCTACCAGGGAGGAAAGCTTATCTTC-TRBV19_TRBD1_TRBJ2-2_TGTGCCAGCCTCCGGGGGGCCGGGGAGCTGTTTTTT	2;Cluster4:2	3.3949	3.32405	1.79303	0	3.02353	1.7955	1.13093	0	0.664568	0	3.04537	0	2.11208	0	0	2.95974	0.571626
P2	AGTGGGATCAAGCCTA-1;GATCGTATCCTAGGGC-1	TCR567	2	TRAV26-1_None_TRAJ52_TGCATCGTCAGACCTCGCAGGGCTGGTGGTACTAGCTATGGAAAGCTGACATTT-TRBV27_TRBD1_TRBJ1-1_TGTGCCAGCTCAAGCATCGGACAGGAAGCTTTCTTT	2;Cluster2:2	2.98992	2.82194	2.16165	1.21775	0.462356	0	0	0	1.21775	0.51934	0.51934	0	1.39644	0	0.934086	2.13658	0.22005
P2	AGTGGGAGTGCCTGCA-1;GCAGTTAGTGGGTCAA-1	TCR568	2	TRAV1-2_None_TRAJ39_TGTGCTTTTCTAGGGGCAGGCAACATGCTCACCTTT-TRBV20-1_TRBD2_TRBJ2-5_TGCAGTGCTTCGACTAGCCCGGAGACCCAGTACTTC	2;Cluster3:2	2.10001	2.59555	1.30097	0	2.93875	2.71398	0	0	1.69233	0.644405	0	0	0.337952	0	1.36902	0	-0.0501942
P2	AGTGGGAGTAGATTAG-1;ATTCTACGTCTCTTAT-1	TCR569	2	TRAV3_None_TRAJ36_TGTGCTGTGAGAGACAGCGGGACTGGGGCAAACAACCTCTTCTTT-TRBV7-2_TRBD2_TRBJ1-3_TGTGCCAGCAGCCCAAGGCAAGGGAGGGACGGAAACACCATATATTTT	2;Cluster2:2	2.48008	2.63521	2.06926	0.836305	0	0	0.389521	0	0	0	0	0	0	0	0.678905	0	-0.368317
P2	AGTGAGGGTATAGGGC-1;CCGGGATGTCTAGTGT-1	TCR570	2	TRAV36DV7_None_TRAJ26_TGTGCTGCTACGGACTATGGTCAGAATTTTGTCTTT-TRBV7-2_None_TRBJ2-7_TGTGCCAGCAGCTTGAAACACGAGCAGTACTTC	2;Cluster6:1;Cluster1:1	3.21563	2.86824	1.97192	0.608455	2.28477	1.33333	0.169951	0	0.974974	0.169951	1.32093	0.169951	1.12825	0	0.380908	2.25004	0.1532
P2	AGTCTTTCATCGATTG-1;AGAGCGAAGTACACCT-1	TCR571	2	TRAV14DV4_None_TRAJ36_TGTGCAATGAGAGAGGAGAGTGGGGCAAACAACCTCTTCTTT-TRBV28_TRBD2_TRBJ2-7_TGTGCCAGCAATACTCTAGCTGTGAATTACGAGCAGTACTTC	2;Cluster5:1;Cluster4:1	2.76966	3.17689	2.20765	0.229411	2.72868	2.63063	0.229411	0.229411	1.17004	0	2.31148	0	1.44581	0.229411	0	2.4894	0.365194
P2	AGGGTGACAAGCCATT-1;GTGCGGTCATGCCACG-1	TCR572	2	TRAV17_None_TRAJ4_TGTGCTACGGTCTCCCTAGGGGGTGGCTACAATAAGCTGATTTTT-TRBV12-4_TRBD1_TRBJ2-5_TGTGCCAGCGGAGAGCAAGAGACCCAGTACTTC	2;Cluster5:1;Cluster3:1	2.87895	3.11672	1.47592	0.281585	1.56796	1.8371	0.281585	0	0.160358	0.422509	0.808549	0	1.20485	0	0.582868	2.63968	0.0891926
P2	AGCGTATGTTCGGGCT-1;CACAGTAAGCCCTAAT-1	TCR573	2	TRAV13-1_None_TRAJ49_TGTGCAGCAATCGTGCTCGTCACGAACACCGGTAACCAGTTCTATTTT-TRBV6-5_None_TRBJ1-4_TGTGCCAGCAGCCCAAACATCGCAACTAATGAAAAACTGTTTTTT	2;Cluster4:2	3.50851	3.06473	2.22456	0	2.9964	2.50533	0.604483	0.21122	0.359251	0.47332	2.89882	0	1.35707	0	0	3.37816	0.424802
P2	AGCCTAAGTTGCGCAC-1;CACATTTCATTCCTGC-1	TCR574	2	TRAV8-4_None_TRAJ50_TGTGCTGTATACCTGAAAACCTCCTACGACAAGGTGATATTT-TRBV7-2_TRBD2_TRBJ2-7_TGTGCCAGCAGCTTTACAGCGGGAGGCTGGGAGCAGTACTTC	2;Cluster2:1;Cluster1:1	2.45725	2.65071	1.82212	1.13402	0	0	0	0	0	0.445954	0.575234	0	0.445954	0	0.353698	1.65924	-0.115849
P2	AGCCTAACACCCATTC-1;GTTCATTTCAAGATCC-1	TCR575	2	TRAV29DV5_None_TRAJ45_TGTGCAGCAACCGCCGGAGGAGGTGCTGACGGACTCACCTTT-TRBV29-1_TRBD2_TRBJ2-3_TGCAGCGTTGAAGATCCGTGGTCCAGCGGGAACACAGATACGCAGTATTTT	2;Cluster2:2	2.48453	2.85668	2.2761	1.21294	0	0	0	0	0.405326	0.425717	0	0	0.831043	0	0	2.27177	-0.0951433
P2	ACTTTCAGTACCCAAT-1;CGATGGCAGACCTTTG-1	TCR576	2	TRAV8-6_None_TRAJ10_TGTGCTGGTTATACGGGAGGAGGAAACAAACTCACCTTT-TRBV6-1_None_TRBJ1-5_TGTGCCAGCAGTGAAAGATATGGCAATCAGCCCCAGCATTTT	2;Cluster2:2	2.36978	3.21015	1.70213	0	0	0	0.80568	0	0.86785	0	1.59041	1.09968	1.7184	0	0.602453	2.61633	0.497892
P2	ACTTACTAGTGCCAGA-1;GGGCACTCACTTCTGC-1	TCR577	2	TRAV25_None_TRAJ47_TGTGCAGGGCCATCCGAATATGGAAACAAGCTGGTCTTT-TRBV7-8_TRBD2_TRBJ2-1_TGTGCCAGCAGCTCCTTGGGACGGATGAATGAGCAGTTCTTC	2;Cluster6:2	2.4831	2.32997	2.34143	0	3.14057	1.13072	0	0	0.733425	0	2.34505	2.41964	1.64232	0	0	2.13433	0.514016
P2	ACTGATGAGACAGACC-1;TTAGTTCGTTTGACAC-1	TCR578	2	TRAV25_None_TRAJ5_TGTGCAGGGCGGAAGGACACGGGCAGGAGAGCACTTACTTTT-TRBV11-3_TRBD2_TRBJ2-5_TGTGCCAGCAGCGGAACTAGCGGCCCTACCCAAGAGACCCAGTACTTC	2;Cluster2:2	3.00156	3.16533	2.26991	0.519517	0	0	0.519517	0	1.05849	0	0	0	1.80036	0	0.74267	1.84048	0.151981
P2	ACTGAACCACTCGACG-1;ATCACGATCATTATCC-1	TCR579	2	TRAV2_None_TRAJ32_TGTGCTGTCGCCTCGGGTGCTACAAACAAGCTCATCTTT-TRBV5-4_TRBD2_TRBJ2-3_TGTGCCAGCAGCCTCCGGGGGGGGGTGGGCACAGATACGCAGTATTTT	2;Cluster2:2	1.81293	2.54301	1.65773	0.424604	0	0	0	0	0.806055	0	0	0	0	0	0.424604	1.50202	-0.187269
P2	ACGGGCTCATCACAAC-1;TGCCCTACACTTAACG-1	TCR580	2	TRAV29DV5_None_TRAJ43_TGTGCATCCAACAATGACATGCGCTTT-TRBV5-1_None_TRBJ1-6_TGCGCCAGCAGCTTGGCCGAAGGGTCATATAATTCACCCCTCCACTTT	2;Cluster7:1;Cluster1:1	3.28822	3.19886	2.21472	1.26569	1.10844	0.556697	0	0	0.743679	0.790201	1.43744	0	0.556697	0	0.880748	3.00791	0.230263
P2	ACGGCCAAGTACGCCC-1;ACATCAGCAGATGAGC-1	TCR581	2	TRAV13-2_None_TRAJ49_TGTGCAGAGAAACCACGCACCGGTAACCAGTTCTATTTT-TRBV7-2_None_TRBJ2-7_TGTGCCAGCAGCTTGAAACACGAGCAGTACTTC	2;Cluster1:2	2.79567	2.78549	1.35339	0.798112	0.697418	0.662006	0	0	0.7163	0	0	0	0.525961	0	0.346281	1.72245	-0.182375
P2	ACGGAGAAGTAGCCGA-1;GTACGTAGTCGAGTTT-1	TCR582	2	TRAV13-2_None_TRAJ20_TGTGCAGAGGGTCTGGGCTACAAGCTCAGCTTT-TRBV3-1_None_TRBJ2-7_TGTGCCAGCAGCCGAGGAGTACTCTACGAGCAGTACTTC	2;Cluster2:2	2.31208	2.39328	1.32824	1.16782	0	0	0	0	0.461349	0	0	0	0	0.461349	0	1.22604	-0.221756
P2	ACGATGTAGTACGCGA-1;CAGTCCTTCGTAGATC-1	TCR583	2	TRAV14DV4_None_TRAJ4_TGTGCAATGAGAGACGAATATGGCGGCTACAATAAGCTGATTTTT-TRBV2_TRBD1_TRBJ1-4_TGTGCCAGCAGTGACAGGGACAGGGCGCTGTTTTTT	2;Cluster4:2	2.46519	2.9262	1.9699	0.580603	2.23486	2.02589	0	0	0.252644	0	0.527069	0	0.527069	0	0	1.89607	-0.169303
P2	ACGATGTAGCCGTCGT-1;GCTTCCAGTGTGGTTT-1	TCR584	2	TRAV26-1_None_TRAJ32_TGCATCGTCAGAGTCAAAAGTGGTGCTACAAACAAGCTCATCTTT-TRBV4-1_TRBD2_TRBJ1-5_TGCGCCAGCAGCCAAGATGGCGGGAATCAGCCCCAGCATTTT	2;Cluster3:2	2.47148	2.46569	1.74874	0.631644	1.70934	1.65567	0.844158	0	1.23766	0	0	0	0.254523	0.254523	0.921037	1.38632	0.017953
P2	ACCTTTAGTACGCTGC-1;GTTCATTTCGGATGTT-1	TCR585	2	TRAV8-3_None_TRAJ44_TGTGCCCTCCTTACCGGCACTGCCAGTAAACTCACCTTT-TRBV15_TRBD1_TRBJ2-3_TGTGCCACCAGGACAGGGCACACAGATACGCAGTATTTT	2;Cluster6:2	3.02324	3.02569	2.04713	0	2.86733	2.72837	0	0	0.720174	0.479883	3.37759	0	2.23974	0	0	3.5739	0.600201
P2	ACCCACTTCGGCATCG-1;GAGTCCGTCCAATGGT-1	TCR586	2	TRAV8-3_None_TRAJ30_TGTGCTGTGGGTGAGTCGGCTGACAAGATCATCTTT-TRBV29-1_TRBD1_TRBJ2-7_TGCAGCGTTCGACAGGGGGACGAGCAGTACTTC	2;Cluster3:1;Cluster2:1	2.90731	2.75858	2.40022	0.329157	0	0	0	0	0.525946	0.329157	0	0	0	0	0.329157	0	-0.335909
P2	ACATGGTGTAAATGAC-1;TCTGGAATCTTGAGGT-1	TCR587	2	TRAV21_None_TRAJ56_TGTGCTGTTAATACTGGAGCCAATAGTAAGCTGACATTT-TRBV11-2_TRBD2_TRBJ2-7_TGTGCCAGCAGCTTGTCGCAGGAGTACGAGCAGTACTTC	2;Cluster3:1;Cluster2:1	2.10753	2.94321	1.65447	0.296422	0	0	0	0	0.296422	0	0	0	0.296422	0	0	1.30663	-0.281767
P2	ACATCAGTCTACTTAC-1;TTGACTTGTCGAATCT-1	TCR588	2	TRAV26-1_None_TRAJ37_TGCATCGTCAGAGTAGTTGGCAACACAGGCAAACTAATCTTT-TRBV5-1_TRBD1_TRBJ1-1_TGCGCCAGCAGCTTGGAAGGGGCTGGGCCGTCGGACACTGAAGCTTTCTTT	2;Cluster2:2	3.22273	2.88108	1.6317	0.93831	0	0	0	0	0.458626	0	0.693748	0	1.87194	0	1.43186	0.479684	0.0129868
P2	ACATCAGCAATCCAAC-1;TGCCAAACAGGTGGAT-1	TCR589	2	TRAV8-4_None_TRAJ49_TGTGCTGTGAGTGATATCACCGGTAACCAGTTCTATTTT-TRBV7-9_None_TRBJ1-3_TGTGCCAGCAGCTTTGAGGAGGGAAACACCATATATTTT	2;Cluster7:1;Cluster3:1	2.6062	2.47711	1.82513	0.433046	0	0	0	0	0.661571	0.723326	0	0	0	0	0	1.15637	-0.153134
P2	ACATACGCATGCCACG-1;GGAACTTAGTGTCCAT-1	TCR590	2	TRAV14DV4_None_TRAJ40_TGTGCAATGAGAGAGGGTGGGCGAGGAACCTACAAATACATCTTT-TRBV7-9_TRBD1_TRBJ2-1_TGTGCCAGCAGCTTGGTCTCGACAGGCGGTCGGTCGGGCAATGAGCAGTTCTTC	2;Cluster5:1;Cluster2:1	2.4867	2.98948	1.88729	0.432807	0.945193	0.603355	0	0	1.10014	0.192119	0.438875	0	0.438875	0	0.527848	1.378	-0.0749918
P2	ACAGCCGAGCTGAAAT-1;CGCTATCGTCAGAATA-1	TCR591	2	TRAV13-1_None_TRAJ32_TGTGCACCCGAGGGTGGTGCTACAAACAAGCTCATCTTT-TRBV27_TRBD1_TRBJ2-2_TGTGCCAGTCGCGGTTCGGGGCCGCCCGGGGAGCTGTTTTTT	2;Cluster6:2	2.90689	2.93825	1.90457	0.931601	1.9807	1.34036	0.376125	0	0.576657	0.200532	1.39838	0	1.21298	0	0.719394	1.41894	0.0908354
P2	ACACTGATCGTGGACC-1;AGGGTGACATCGGAAG-1	TCR592	2	TRAV8-3_None_TRAJ44_TGTGCTGTGGGCACGAATACCGGCACTGCCAGTAAACTCACCTTT-TRBV20-1_TRBD2_TRBJ2-7_TGCAGCCAGCTAATTGGAGGTCACGAGCAGTACTTC	2;Cluster2:2	2.96243	3.01294	2.36921	0.85953	0	0.6829	0.6829	0	0	1.06443	0	0	0	0	0.961227	0	-0.189458
P2	ACACCGGAGAGTAATC-1;TCGAGGCGTCTCACCT-1	TCR593	2	TRAV35_None_TRAJ49_TGTGCTGGTTACAACACCGGTAACCAGTTCTATTTT-TRBV6-3_None_TRBJ1-1_TGTGCCAGCAGCTACAGGAAATTGACTGAAGCTTTCTTT	2;Cluster2:2	1.59986	2.82992	1.67022	1.64068	0	0	0	0	1.30627	0.421715	0	0	1.39734	0	0.421715	1.39734	0.0322091
P2	ACACCAATCAGTTAGC-1;AACCGCGCAGTGAGTG-1	TCR594	2	TRAV20_None_TRAJ7_TGTGCTGTCCTACCCTATGGGAACAACAGACTCGCTTTT-TRBV7-3_TRBD2_TRBJ2-5_TGTGCCAGCAGCCGGGATCAACAAGAGACCCAGTACTTC	2;Cluster3:1;Cluster2:1	2.48511	2.95793	1.24354	1.18242	0	0	0	0	0.880748	0	0	0	0.337549	0	0	0.901542	-0.233325
P2	ACACCAAAGCTGGAAC-1;GTAGGCCTCCGAACGC-1	TCR595	2	TRAV12-3_None_TRAJ13_TGTGCAAGGGGTTACCAGAAAGTTACCTTT-TRBV19_TRBD1_TRBJ2-3_TGTGCCAGTAGTGATGGCGGGACAGGTCCCGATACGCAGTATTTT	2;Cluster2:2	2.50727	2.61363	1.45454	0.845801	0	0	0.394272	0	0.963476	0.451529	0	0	0.394272	0	0	2.55481	0.0273281
P2	AATCGGTTCTTGCAAG-1;CATCAGATCTTGCAAG-1	TCR596	2	TRAV17_None_TRAJ23_TGTGCTCCTTCTTACGGTAACCAGGGAGGAAAGCTTATCTTC-TRBV7-3_TRBD1_TRBJ2-7_TGTGCCAGCAGCTTAGGGACAGCACCCTACGAGCAGTACTTC	2;Cluster4:1;Cluster1:1	3.1938	3.49718	1.17927	0	2.74265	1.08462	0	0	0.768197	0	0.187838	0	1.74889	0	0	3.43564	0.194041
P2	AATCGGTGTAAGGGAA-1;TTCTACATCCTGCAGG-1	TCR597	2	TRAV21_None_TRAJ34_TGTGCTGGCCGTTCTTATAACACCGACAAGCTCATCTTT-TRBV7-8_TRBD2_TRBJ2-7_TGTGCCAGCAGCTTAGTACTAGCGGCCTCCTACGAGCAGTACTTC	2;Cluster6:1;Cluster4:1	2.69331	3.01541	1.38166	0	2.85569	2.89537	0	0	0.415148	0	1.65249	0.638796	1.13711	0	0	1.44022	0.0795606
P2	AATCCAGTCTTGTACT-1;TAGTTGGCAAAGGAAG-1	TCR598	2	TRAV13-2_None_TRAJ36_TGTGCAGAGAACCCCACTGGGGCAAACAACCTCTTCTTT-TRBV18_TRBD2_TRBJ1-2_TGTGCCAGCTCACCAAGCGCGGGGACGGACTATGGCTACACCTTC	2;Cluster2:2	1.23377	2.49969	1.65094	1.16311	0.400326	0	0	0	0.400326	0	0	0	0.514611	0	0.400326	0	-0.319059
P2	AAGCCGCTCGCCTGTT-1;TGCGTGGAGGTCATCT-1	TCR599	2	TRAV13-1_None_TRAJ49_TGTGCAGCAATCGTGCTCGTCACGAACACCGGTAACCAGTTCTATTTT-TRBV6-5_None_TRBJ1-2_TGTGCCAGCAGTTACGGGTTAGACTATGGCTACACCTTC	2;Cluster5:2	3.203	2.69248	1.73706	0.56284	1.98802	1.36929	0.320646	0	0.503853	0.66428	1.18728	0	0.768894	0	0.171386	2.03912	0.0494841
P2	AAGCCGCTCAACACAC-1;GAATGAATCTGTCCGT-1	TCR600	2	TRAV12-2_None_TRAJ43_TGTGCCGTGATCAATTCGTACAATAACAATGACATGCGCTTT-TRBV27_None_TRBJ2-3_TGTGCCAGCAGTTTGGAAGTCAAAACGGATACGCAGTATTTT	2;Cluster5:1;Cluster2:1	2.70487	2.62659	1.50461	0.494222	1.02373	1.33695	0.30584	0	0.30584	0.30584	0	0	1.21563	0	0	2.04714	-0.0348653
P2	AACTGGTAGCCTTGAT-1;AAACGGGAGCACCGCT-1	TCR601	2	TRAV10_None_TRAJ3_TGTGTGCCGTTCACAAGCAGTGCTTCCAAGATAATCTTT-TRBV4-3_TRBD2_TRBJ2-2_TGCGCCAGCAGCCTGGGGACCGCGAACACCGGGGAGCTGTTTTTT	2;Cluster4:2	3.30839	3.22469	2.58329	0	3.43112	2.41729	0.635364	0	0	0	2.02396	0	1.36924	0	0	2.92823	0.253054
P2	AACTCTTGTGGACGAT-1;ATAACGCCACGGACAA-1	TCR602	2	TRAV8-1_None_TRAJ4_TGTGCCGCTTCAACCGGCTACAATAAGCTGATTTTT-TRBV28_TRBD1_TRBJ2-5_TGTGCCAGCAGTTTACGGACAGGGGAACAGGGGACCCAGTACTTC	2;Cluster2:2	1.91287	2.83991	1.35637	0.919449	0	0	0	0	0.853232	0	0	0	0	0	0	1.23758	-0.24309
P2	AACTCAGCAGGTCTCG-1;GGGAGATTCCCTCAGT-1	TCR603	2	TRAV8-2_None_TRAJ4_TGTGTTGTGAGTGTTTCTGGTGGCTACAATAAGCTGATTTTT-TRBV7-9_TRBD2_TRBJ2-5_TGTGCCAGCAGCTTAGTTGCGGGAGGTATCTTTGGTGAGACCCAGTACTTC	2;Cluster4:1;Cluster3:1	2.73861	3.00148	1.34822	0.270334	2.69375	2.653	0	0	1.28555	1.1095	1.83782	0	0.524074	0	0	1.68278	0.168077
P2	AACTCAGAGAAGGTTT-1;GATGAGGCAGCTGTGC-1	TCR604	2	TRAV6_None_TRAJ20_TGTGCCGTTACCCTGGACGACTACAAGCTCAGCTTT-TRBV30_TRBD1_TRBJ2-1_TGTGCCTGGAAAGGGCAGGGCTCCAATGAGCAGTTCTTC	2;Cluster3:2	3.01895	3.17631	2.03512	0.323877	0.312026	0	0.635903	0	1.31133	0.830836	0	0	0.635903	0	0.658704	1.86827	0.115706
P2	AACGTTGGTGGGTCAA-1;CGTTCTGAGTGTGAAT-1	TCR605	2	TRAV9-2_None_TRAJ22_TGTGCTCTGAGTGTTACTTCTGGTTCTGCAAGGCAACTGACCTTT-TRBV20-1_None_TRBJ1-1_TGCAGTGCTAGTTGGCGACATGAAGCTTTCTTT	2;Cluster1:2	2.88546	3.03087	2.02959	1.29365	0	0	0	0	0.838994	0	0.448368	0	0	0	0.974002	0.763984	-0.158647
P2	AACGTTGAGGCCCGTT-1;GCTTCCATCCAGATCA-1	TCR606	2	TRAV14DV4_None_TRAJ28_TGTGCAATGAGAGGAAGGTCTGGGGCTGGGAGTTACCAACTCACTTTC-TRBV6-6_None_TRBJ1-3_TGTGCCAGCACGTCGAAGACCTCCTTTGGAAACACCATATATTTT	2;Cluster4:2	2.50806	2.94642	1.9355	0	2.56508	1.85602	0.404047	0	0.873493	0	0.867722	0	1.094	0	0.624557	0.989022	0.0418175
P2	AACCGCGGTGTAAGTA-1;GATCAGTTCTTTACGT-1	TCR607	2	TRAV21_None_TRAJ57_TGTGCTGTGTTACTGGAGGGCGGATCTGAAAAGCTGGTCTTT-TRBV12-4_TRBD1_TRBJ1-1_TGTGCCAGCAGTTTAAACAGGGGGCTAGCTTTCTTT	2;Cluster1:2	2.75862	2.87411	1.43879	0.308086	2.236	1.77832	0.411591	0	0.157967	0.157967	0.497301	0	1.27482	0	0	1.81041	-0.115465
P2	AACACGTCATGGATGG-1;CGTTCTGTCAGTTCGA-1	TCR608	2	TRAV8-2_None_TRAJ9_TGTGTTGTGAAGAAGGGTGGAGGCTTCAAAACTATCTTT-TRBV27_TRBD2_TRBJ2-1_TGTGCCAGCAGAGAGAGGGCTAGCGGAGCCAAAGGTCTCGAAAATGAGCAGTTCTTC	2;Cluster7:1;Cluster6:1	3.58261	3.44809	2.79876	0	3.38659	2.91797	0.526037	0	0	0	1.16694	0	2.66353	0	1.34239	3.03392	0.49455
P2	AAAGCAATCCGAGCCA-1;TTAGGCACACCAGATT-1	TCR609	2	TRAV13-1_None_TRAJ49_TGTGCAGCCGATCGGGTGACCGGTAACCAGTTCTATTTT-TRBV10-3_TRBD2_TRBJ2-3_TGTGCCATCAGTGTTGGGGACTACACAGATACGCAGTATTTT	2;Cluster2:1;Cluster1:1	3.29694	3.04444	1.57744	1.53219	0.502829	0.496565	0	0	0.633404	0.502829	0.912364	0	0.810377	0.307548	0	1.21991	-0.0257313
P2	AAAGCAACACCAGTTA-1;ACGCCAGAGAGTAATC-1	TCR610	2	TRAV8-3_None_TRAJ45_TGTGCTGTGGGGGATTCGGGAGGAGGTGCTGACGGACTCACCTTT-TRBV5-1_None_TRBJ2-1_TGCGCCAGCAGTCGGAGCTCCTACAATGAGCAGTTCTTC	2;Cluster2:2	2.55804	2.91242	2.19092	1.02393	0	0	0	0	0	0	0	0	0.74457	0	0	1.28805	-0.259444
P2	AAAGATGAGCCACCTG-1;CGAACATTCGTCACGG-1	TCR611	2	TRAV8-2_None_TRAJ9_TGTGTTGTGAGTGATAATACTGGAGGCTTCAAAACTATCTTT-TRBV7-2_None_TRBJ2-7_TGTGCCAGCAGCTTGAAACACGAGCAGTACTTC	2;Cluster5:1;Cluster1:1	2.62747	2.97829	1.4624	0.52284	2.00914	1.54458	0.208463	0.115018	1.2691	0.516684	0.468413	0	0.793064	0	0.5059	1.35769	0.0141806
P2	AAACCTGCACATGTGT-1;CTGTTTAAGATATACG-1	TCR612	2	TRAV12-2_None_TRAJ12_TGTGCCGTGAACATTTGGGGTTCTAGCAGCTATAAATTGATCTTC-TRBV20-1_TRBD2_TRBJ2-1_TGCAGTGCGGAGGGGTCCTACAATGAGCAGTTCTTC	2;Cluster2:2	2.41674	3.08888	1.19713	1.60394	0	0	0	0	0	0	0	0	1.35722	0	0	1.88509	-0.13989
P2	TTTGTCATCGGCTACG-1	TCR613	1	TRAV13-1_None_TRAJ42_TGTGCAGCAAGTATGGGGGGAGGAAGCCAAGGAAATCTCATCTTT-TRBV6-1_None_TRBJ1-1_TGTGCCAGCAGTTACGAGTACCGAACTGAAGCTTTCTTT	1;Cluster2:1	2.89857	3.03429	0.841174	0.841174	0	0	0	0	0.841174	0	0.841174	0	0	0	0	0	-0.318013
P2	TTTGTCACAGGAATGC-1	TCR614	1	TRAV21_None_TRAJ48_TGTGCCCTTCCCAGCTTTGGAAATGAGAAATTAACCTTT-TRBV12-3_TRBD2_TRBJ2-5_TGTGCCAGCAGTGCGACCGGGACTAGCGGGAGTTTTCGAGAGACCCAGTACTTC	1;Cluster3:1	2.14283	1.9837	0.81267	0	3.16	1.9837	0	0	1.9837	0	0	0	0	0	0	0.81267	-0.20051
P2	TTTGTCACAAGAAGAG-1	TCR615	1	TRAV6_None_TRAJ38_TGTGCTCCCTCTAGTGCTGGCAACAACCGTAAGCTGATTTGG-TRBV6-5_TRBD1_TRBJ2-1_TGTGCCAGCAGTTACAACAGGGGTGGCAATGAGCAGTTCTTC	1;Cluster1:1	2.7299	2.92524	1.16466	0.975925	0.439033	0	0.439033	0	0.975925	0	1.16466	0.439033	0.439033	0	0	1.32336	0.00975796
P2	TTTGGTTTCAGCTCTC-1	TCR616	1	TRAV41_None_TRAJ42_TGTGCTGTCATAGGTGGAGGAAGCCAAGGAAATCTCATCTTT-TRBV5-1_TRBD2_TRBJ2-3_TGCGCCAGCAGCTTGGGACACGCGGGTTTCACAGATACGCAGTATTTT	1;Cluster2:1	2.74499	2.74499	2.11412	0.898718	0	0	0	0	1.36428	0	0	0	0	0	0	0	-0.298966
P2	TTTGGTTGTGTTGAGG-1	TCR617	1	TRAV16_None_TRAJ27_TGTGCTACCCGCCCCTATAACACCAATGCAGGCAAATCAACCTTT-TRBV7-9_None_TRBJ1-1_TGTGCCAGCAGCTTACTAGTTGGAGCTTTCTTT	1;Cluster2:1	1.67018	3.11643	2.77857	1.67018	0	0	1.14948	0	0	0	0	0	1.14948	0	0	0	-0.187313
P2	TTTGGTTCAAGCCCAC-1	TCR618	1	TRAV16_None_TRAJ52_TGTGCTCTTCATGATAACGCTGGTGGTACTAGCTATGGAAAGCTGACATTT-TRBV4-1_TRBD2_TRBJ1-5_TGCGCCAGCAGCCAAGATGGCGGGAATCAGCCCCAGCATTTT	1;Cluster3:1	2.47677	2.97219	2.02044	0.737296	1.15705	0	0	0	0	0	0	0	0.737296	0	1.15705	1.45181	-0.136825
P2	TTTGGTTAGATAGCAT-1	TCR619	1	TRAV21_None_TRAJ57_TGTGCTGTGTCCACTTTGACTCAGGGCGGATCTGAAAAGCTGGTCTTT-TRBV20-1_TRBD1_TRBJ1-1_TGCAGTGCTAGCAGAGGTGGGGGGCAGGGCACTGAAGCTTTCTTT	1;Cluster3:1	3.29152	2.96982	1.93388	0	2.42953	1.69327	0.553618	0	0.553618	0	0	0	1.93388	0	0.553618	1.16895	-0.0112128
P2	TTTGCGCAGCTATGCT-1	TCR620	1	TRAV26-1_None_TRAJ52_TGCACACCAGGTACTAGCTATGGAAAGCTGACATTT-TRBV7-9_TRBD1_TRBJ2-7_TGTGCCAGCAGCCCGTGGGGGGACAGCTACGAGCAGTACTTC	1;Cluster2:1	2.07501	2.84785	1.73043	1.73043	0	0	0	0	0	0.770463	0	0	1.50014	0	0	2.62238	0.035441
P2	TTTGCGCAGACTTGAA-1	TCR621	1	TRAV8-4_None_TRAJ49_TGTGCTGTAGCCGGTAACCAGTTCTATTTT-TRBV19_TRBD1_TRBJ1-2_TGTGCCAGCAACGATGACAGGGAAGTCAATGGCTACACCTTC	1;Cluster4:1	3.77938	3.01796	2.68203	0	3.01796	3.5564	1.08009	0	1.08009	0.679291	0.679291	0	1.76856	0	0	1.92204	0.229068
P2	TTTCCTCTCCATGCTC-1	TCR622	1	TRAV16_None_TRAJ21_TGTGCTCTAAAAAGGGAGCACAACTTCAACAAATTTTACTTT-TRBV7-2_TRBD1_TRBJ1-5_TGTGCCAGCAGCTTAGAGGGTAACAGGGGTCAGCCCCAGCATTTT	1;Cluster6:1	2.79008	2.90557	1.46378	0	1.84303	1.94306	0.845398	0	0.845398	0.509496	2.61188	0	2.11734	0	0	2.65949	0.458648
P2	TTTCCTCGTTGCTCCT-1	TCR623	1	TRAV39_None_TRAJ34_TGTGCCGTGGAGGATAACACCGACAAGCTCATCTTT-TRBV5-4_None_TRBJ1-4_TGTGCCAGCAGTAAACCTCAGGAAAAACTGTTTTTT	1;Cluster1:1	2.5905	2.89943	1.66599	0.728867	1.30341	1.66599	0	0	1.30341	0.42942	0.959004	0	0.728867	0	0	0	-0.181089
P2	TTTCCTCGTCTCTTTA-1	TCR624	1	TRAV23DV6_None_TRAJ52_TGTGCAGCAACCCCTCATGCTGGTGGTACTAGCTATGGAAAGCTGACATTT-TRBV6-1_TRBD1_TRBJ2-7_TGTGCCAGCAGTGAGTTCCTCCAGGGGGCTGGGGCTTACGAGCAGTACTTC	1;Cluster3:1	3.03534	2.78729	1.39807	0	3.17201	2.06136	0.566363	0	1.57054	0	1.18953	0	1.57054	0	0	2.23861	0.210707
P2	TTTCCTCAGTCTTGCA-1	TCR625	1	TRAV12-2_None_TRAJ21_TGTGCCGTGAAAGGGCCATACAACTTCAACAAATTTTACTTT-TRBV6-1_None_TRBJ2-3_TGTGCCAGCAGTGAACCAAGGCCCCCTAGCACAGATACGCAGTATTTT	1;Cluster4:1	3.57353	3.18199	2.52951	0	3.11107	1.45844	0.974416	0	0	0	1.45844	0	2.22442	0	0	0.974416	0.0884053
P2	TTTATGCTCAACACCA-1	TCR626	1	TRAV9-2_None_TRAJ23_TGTGCTCTGAGTGATCGGAACCAGGGAGGAAAGCTTATCTTC-TRBV5-4_TRBD2_TRBJ2-3_TGTGCCAGCAGCAAACGTTCTAGCGGAGCTAGCACAGATACGCAGTATTTT	1;Cluster1:1	2.5231	2.80219	1.35243	0.763943	1.72042	1.19193	0	0	0.453214	0	0.453214	1.35243	1.35243	0	1.61214	2.31981	0.237641
P2	TTTATGCGTCAGAAGC-1	TCR627	1	TRAV27_None_TRAJ43_TGTGCAGGAGTAGGGGACATGCGCTTT-TRBV7-9_None_TRBJ2-5_TGTGCCAGCAGCTTAGCTGACCAGACCCAGTACTTC	1;Cluster3:1	2.73902	2.67463	1.76197	0	2.27038	2.04814	0	0	1.35953	0	0	0	0.675383	0	0	0	-0.237751
P2	TTTATGCAGTGAACAT-1	TCR628	1	TRAV8-1_None_TRAJ13_TGTGCCGTGAATAGTCCTGGGGGTTACCAGAAAGTTACCTTT-TRBV29-1_TRBD2_TRBJ2-2_TGCAGCGTTGTTGGGGGAGCTGGCACCGGGGAGCTGTTTTTT	1;Cluster3:1	2.69459	2.92491	1.5755	0	2.4624	1.72273	0	0	0.569077	0.569077	1.40279	0	0	0	0	1.19389	-0.107567
P2	TTTATGCAGTACATGA-1	TCR629	1	TRAV29DV5_None_TRAJ29_TGTGCAGCAACCAGCTGGACTTCAGGAAACACACCTCTTGTCTTT-TRBV27_TRBD1_TRBJ1-5_TGTGCCAGCAGTTTGAAGACAGCCCGGGAGACCCAGCATTTT	1;Cluster2:1	2.32138	3.29723	1.40198	0.928863	0	0	0	0	0	0	0	0	0	0	0	1.72185	-0.28194
P2	TTTATGCAGCTAGCCC-1	TCR630	1	TRAV17_None_TRAJ13_TGTGCTACGGACGCCAAAGGGGGGGGTTACCAGAAAGTTACCTTT-TRBV12-5_TRBD1_TRBJ1-4_TGTGCTAGTGGTTTGGTAAAGGGACAGGGTAATGAAAAACTGTTTTTT	1;Cluster4:1	3.01824	2.63692	1.15111	0	3.1187	2.01291	0	0	2.26662	0	0	0	2.46882	0	0	2.26662	0.310492
P2	TTTACTGCATAGGATA-1	TCR631	1	TRAV8-4_None_TRAJ23_TGTGCTGTGAGTGTGCCCCTTTATAACCAGGGAGGAAAGCTTATCTTC-TRBV4-1_TRBD2_TRBJ1-5_TGCGCCAGCAGCCAAGATGGCGGGAATCAGCCCCAGCATTTT	1;Cluster1:1	3.02059	3.11848	1.99135	0.423384	2.35025	1.5454	0	0	0.719906	0	1.65192	0	0.948317	0	0	1.99135	0.0208906
P2	TTTACTGAGTTTGCGT-1	TCR632	1	TRAV21_None_TRAJ47_TGTGCTGTGAGCCGACCAGGCGGAAACAAGCTGGTCTTT-TRBV2_TRBD2_TRBJ2-1_TGTGCCAGCAGTCTAAGGACTAGCGGGATAGGCTCCTACAATGAGCAGTTCTTC	1;Cluster2:1	2.33307	3.05262	2.16996	0	0	0	0	0	0.936717	0	0	0	0.936717	0	0	1.41176	-0.124347
P2	TTTACTGAGTCCCACG-1	TCR633	1	TRAV4_None_TRAJ26_TGCCTCGTGGGTGACAAGGACTATGGTCAGAATTTTGTCTTT-TRBV7-9_None_TRBJ2-3_TGTGCCAGCAGCCCCCTTAGCAGAACCACAGATACGCAGTATTTT	1;Cluster2:1	2.6883	3.07084	2.06094	1.08455	0	0	0	0	0	0	0	0	1.08455	0	0	2.46551	-0.150533
P2	TTTACTGAGAGTGACC-1	TCR634	1	TRAV21_None_TRAJ57_TGTGCTGTGTTACTGGAGGGCGGATCTGAAAAGCTGGTCTTT-TRBV12-3_TRBD2_TRBJ1-6_TGTGCCAGCAGTTTTAGGCCGGATTATAATTCACCCCTCCACTTT	1;Cluster1:1	3.20646	3.01475	2.63352	1.1486	1.85387	1.1486	0	0	1.66913	0	1.44236	0	0.730872	0	0	0	-0.0850905
P2	TTTACTGAGAAGGGTA-1	TCR635	1	TRAV13-1_None_TRAJ10_TGTGCAGCAAGTATAAGCGCGGGAGGAGGAAACAAACTCACCTTT-TRBV5-1_None_TRBJ2-1_TGCGCCAGCAGCTACTTCCCAGGCTCCTACAATGAGCAGTTCTTC	1;Cluster3:1	2.91989	2.71014	2.27928	0	1.28948	1.68358	0	0	1.50582	0.629655	0	0	1.01303	0.629655	0	1.28948	0.0233572
P2	TTGTAGGTCATTGCGA-1	TCR636	1	TRAV21_None_TRAJ32_TGTGCTGTGAGGAATTATGGTGGTGCTACAAACAAGCTCATCTTT-TRBV4-2_TRBD2_TRBJ2-7_TGTGCCAGCAGCCAAGGGCAGACCTACGAGCAGTACTTC	1;Cluster1:1	2.89322	2.84605	1.71825	0.80989	2.35758	1.85732	0	0	1.12475	0	1.7902	0	0.979659	0	0.347756	2.96005	0.225049
P2	TTGTAGGGTACGCTGC-1	TCR637	1	TRAV26-2_None_TRAJ40_TGCAGGGCTACCTCAGGAACCTACAAATACATCTTT-TRBV9_TRBD1_TRBJ1-5_TGTGCCAGCAGCAGTGGGCCGGCCCCGGGGCAGCCCCAGCATTTT	1;Cluster1:1	3.26948	3.24078	1.93908	0	3.01285	1.82589	0	0.556209	1.38032	0	1.93908	0.556209	1.17315	0	0.556209	1.82589	0.280354
P2	TTGGCAACAATCGGTT-1	TCR638	1	TRAV29DV5_None_TRAJ49_TGTGCAGCAAGAACCGGTAACCAGTTCTATTTT-TRBV12-3_TRBD2_TRBJ2-1_TGTGCCAGCAGTCTACGGGACTATCGGGAGGATGAGCAGTTCTTC	1;Cluster1:1	2.49626	3.18992	1.80208	0	2.40915	1.61935	1.10688	0	1.10688	0.699354	2.65055	0	2.20823	0	1.39559	2.31373	0.643647
P2	TTGCCGTTCGTTTGCC-1	TCR639	1	TRAV17_None_TRAJ4_TGTGCTACGGTCTCCCTAGGGGGTGGCTACAATAAGCTGATTTTT-TRBV4-1_TRBD2_TRBJ2-5_TGCGCCAGCAGCCAAGCAGTGGCAGGGACTAGCGGGAGGGCCGGGGAGACCCAGTACTTC	1;Cluster6:1	2.56357	3.02285	2.14799	0	2.92627	3.21744	0	0.48897	0	0	2.21902	1.98875	2.14799	0	0	1.68907	0.361101
P2	TTGCCGTGTTAAAGAC-1	TCR640	1	TRAV16_None_TRAJ37_TGTGCTCTCGCCCCCCCTGGCTCTAGCAACACAGGCAAACTAATCTTT-TRBV10-1_TRBD1_TRBJ1-6_TGCGCCAGCGCGGACAGTGATAATTCACCCCTCCACTTT	1;Cluster7:1	3.31743	3.31743	3.22574	0	0	0	0	0	2.11041	0	1.22882	0	0	0	2.36733	1.22882	0.299725
P2	TTGCCGTCAGTAAGAT-1	TCR641	1	TRAV26-1_None_TRAJ27_TGCATCGTCAGAGTCGGGGGGGAGAGAGCAGGCAAATCAACCTTT-TRBV7-2_None_TRBJ2-7_TGTGCCAGCAGCTTGAAACACGAGCAGTACTTC	1;Cluster1:1	2.75544	2.71388	1.57735	0	1.50894	1.17595	0.277764	0	1.07194	0	0.277764	0	0.955846	0	0	1.91149	-0.0858523
P2	TTGCCGTCACTCAGGC-1	TCR642	1	TRAV13-2_None_TRAJ49_TGTGCAGAGAAACCACGCACCGGTAACCAGTTCTATTTT-TRBV6-5_None_TRBJ1-4_TGTGCCAGCAGCCCAAACATCGCAACTAATGAAAAACTGTTTTTT	1;Cluster1:1	3.18739	2.93175	2.05808	1.0373	2.35738	1.71451	1.0373	0	0	1.0373	0.375277	0	1.0373	0	0	2.26722	0.0504403
P2	TTGACTTGTTCACGGC-1	TCR643	1	TRAV19_None_TRAJ43_TGTGCTCTGACCCTGTACAATAACAATGACATGCGCTTT-TRBV30_TRBD2_TRBJ2-2_TGTGCCTGGAGTTCCGAGGGGTTCGGGGAGCTGTTTTTT	1;Cluster4:1	3.37326	2.71381	0	0	3.5225	2.34095	0	0	0	0.942033	3.19777	0	2.48126	0	0	2.90236	0.520186
P2	TTGACTTGTACGCTGC-1	TCR644	1	TRAV17_None_TRAJ4_TGTGCTACGGTCTCCCTAGGGGGTGGCTACAATAAGCTGATTTTT-TRBV19_TRBD1_TRBJ2-2_TGTGCCAGTAAGAGGACATCGAACACCGGGGAGCTGTTTTTT	1;Cluster1:1	3.0776	2.78761	2.23431	0.622061	1.99156	1.82076	0.25277	0.25277	0.622061	0.25277	1.82076	0	1.00266	0	0	2.35046	0.131747
P2	TTGAACGGTCTTTCAT-1	TCR645	1	TRAV13-2_None_TRAJ23_TGTGCAGAGAAACCAGGGAGGAAAGCTTATCTTCGGACA-TRBV20-1_TRBD2_TRBJ2-1_TGCAGTGCTAGAGATCTCGCGGGACTAGCGGGATTCGGCGAGCAGTTCTTC	1;Cluster2:1	2.34606	2.71909	1.42265	0	0	0	0	0	0.945484	0	0	0	0	0	2.18271	1.74435	0.0552522
P2	TTCTTAGTCTGTGCAA-1	TCR646	1	TRAV1-2_None_TRAJ37_TGTGCTGTGAGGATCGGCTCTAGCAACACAGGCAAACTAATCTTT-TRBV5-1_None_TRBJ2-1_TGCGCCAGCAGCTACTTCCCAGGCTCCTACAATGAGCAGTTCTTC	1;Cluster3:1	2.78734	2.73669	1.75991	0	1.75991	1.22553	0.95704	0	1.75991	0	1.43698	0	0.588891	0	0	0	0.00138548
P2	TTCTTAGTCAGTCCCT-1	TCR647	1	TRAV8-2_None_TRAJ37_TGTGTTGTGAGTGATCGGGGCGGCAACACAGGCAAACTAATCTTT-TRBV18_TRBD1_TRBJ1-6_TGTGCCAGCTCACCAGGTGCTTCTGATAATTCACCCCTCCACTTT	1;Cluster2:1	1.84527	2.75091	2.0363	0.846917	0	0	0	0	0	0	0	0	0.846917	0	0	0	-0.409518
P2	TTCTTAGCAGTGGAGT-1	TCR648	1	TRAV25_None_TRAJ23_TGTGCAAGGCAAAACCAGGGAGGAAAGCTTATCTTC-TRBV30_TRBD2_TRBJ1-3_TGTGCTCGCGAGACGGTGGATTACTCTGGAAACACCATATATTTT	1;Cluster4:1	3.61508	3.37142	1.30239	0	3.0486	2.0406	0	0	1.30239	0	1.84943	0	1.61286	0	0	2.33924	0.220424
[truncated: 1,208 more rows]
